# Supplementary material for: Neural control of redox response and microbiota-triggered inflammation in Drosophila gut
Source: Front Immunol. 2023 Oct 26;14:1268611. doi: 10.3389/fimmu.2023.1268611 (PMC10642236; doi:10.3389/fimmu.2023.1268611)
Supplement: Supplementary Data Sheet 1 — RNA-seq data (EXP1). Normalized count data (cpm) of RNA-seq (EXP1) for all genes (Flybase Gene ID) and all samples (label in Table S1 ). [file DataSheet_1.csv]

gene	E_S_A	E_S_B	E_S_C	G_P_A	G_P_B	G_P_C	G_S_A	G_S_B	G_S_C	K_P_A	K_P_B	K_P_C	K_S_A	K_S_B	K_S_C	T_P_A	T_P_B	T_P_C	T_S_A	T_S_B	T_S_C
FBgn0000008	16.59489876	10.97251707	11.16247328	4.710437153	4.774425009	5.953046783	4.194474816	6.231054446	5.731274956	12.93053386	12.38989936	14.89819102	12.20313657	9.828482546	11.2112899	5.380582873	4.671313504	5.555167817	5.291036436	3.605785774	5.683900189
FBgn0000014	7.284020448	4.940841022	3.480065199	15.75855338	14.99336977	11.45961506	13.17065092	13.21993984	12.06584201	16.69214371	12.47035325	5.927237289	17.57558663	17.24012512	16.02687751	15.85350311	13.54680916	14.69982868	10.96000405	14.34802256	19.42706184
FBgn0000015	6.017234283	4.427506889	5.58123664	12.07584797	9.967659229	10.93872346	11.57675049	8.672954161	14.47901042	15.75174125	8.608566437	8.250073524	12.27988585	10.79521853	13.4685966	11.62590228	12.76825691	12.05044096	10.88441781	9.690549267	12.64031535
FBgn0000017	39.27037111	37.60172518	28.03750641	56.43960152	50.9272001	52.75887711	55.70262555	57.93196566	52.56182427	53.05437226	46.904619	46.4567247	56.41072564	50.18971005	55.45450107	60.33939365	54.81007845	60.25220478	46.71229311	44.69671949	48.01623145
FBgn0000018	14.18800505	13.15418714	17.07201796	12.2471366	14.15575134	12.7246375	14.09343538	11.87268482	11.31172689	12.06849827	14.72306222	12.41515919	13.12412801	11.27858653	10.23312367	13.16321167	12.53469124	12.39229744	17.30924777	14.64850471	12.47064668
FBgn0000024	36.67345947	35.03505452	65.53028431	95.23647479	103.1945897	114.1496721	134.4748626	79.31963903	128.4258059	134.6342859	136.6107085	143.9357488	114.9704313	107.9521853	91.6466517	148.6386019	194.4823522	249.2133747	137.3401886	130.4843727	127.3363311
FBgn0000028	0.253357233	0.513334132	0.656616075	0.171288624	0.586332896	0.297652339	0.671115971	0.336813754	0.527880588	1.724071181	1.769985623	1.601956024	2.225729311	1.611226647	1.05340979	0.480409185	0.700697026	0.683712962	0.15117247	0.300482148	0.678674649
FBgn0000032	34.32990507	33.17421829	36.639177	27.06360255	32.08078559	31.40232178	31.03911364	27.87133813	28.80719781	32.75735245	29.52657834	27.63374142	26.55525316	25.45738102	26.48573185	30.65010601	24.75796157	28.45955204	30.15890769	36.65882203	30.2010219
FBgn0000038	0.316696541	0.256667066	0.196984823	0.599510183	0.335047369	0.744130848	0.335557985	0.505220631	0.980349664	0.940402463	1.930893406	1.682053825	5.986444354	1.208419985	1.504871128	0.384327348	0.46713135	0.683712962	0.831448583	0.600964296	0.678674649
FBgn0000043	1796.42946	1204.666875	653.4643181	122.7282989	178.5802477	129.7764199	167.7789926	229.9595904	148.4852683	389.4049864	418.4406919	440.2175154	378.0669857	355.7588436	302.780071	266.3388522	187.8646581	154.4336653	107.5592121	144.4567926	117.071377
FBgn0000044	897.3279799	734.324476	720.4391578	959.3019372	1223.844277	721.5836832	1087.962878	888.5146826	917.8335196	1218.839958	1046.866042	1033.261636	1681.576869	1305.576952	1648.285347	949.192468	853.9939638	957.5400033	754.0482784	1074.148558	959.5611199
FBgn0000045	16.53155945	19.76336409	26.13331979	28.43391154	21.94560267	45.39198172	27.18019681	26.10306592	22.62345377	33.61938804	20.03301909	26.4322744	26.78550102	33.91632092	23.85220738	36.3189344	32.69919453	44.35587841	36.054634	28.09508082	32.23704585
FBgn0000046	270.3955069	176.5227747	196.7221761	146.109196	158.7286911	113.3311281	143.0315912	130.010109	121.1108892	215.1170633	263.4060422	291.315703	330.1754309	315.3170548	404.2836286	170.4491789	120.9091645	150.5877799	111.4141101	112.755926	141.5884987
FBgn0000052	29.38943903	27.91254343	28.43147606	18.92739292	19.76779477	22.69599086	21.89515854	24.84001435	20.66275445	31.11164814	24.9407065	25.07061178	30.16246963	24.73232903	29.26974344	20.84975863	22.50016004	20.2549965	26.68194089	21.78495572	26.383477
FBgn0000053	28.62936733	26.75754164	28.69412249	19.86948035	25.46360005	32.89058348	22.650164	22.22970775	22.7742768	23.1182272	21.07891969	19.7040591	25.40401386	22.87941839	23.55123315	16.71823964	19.69737194	19.8276759	24.26318137	28.39556297	20.69957681
FBgn0000054	27.48925978	27.9767102	29.35073856	26.03587081	27.13883689	27.75608063	31.7941191	23.32435245	26.31861789	34.16795614	35.07789688	35.64352154	28.78098247	24.32952237	34.91301017	19.9850221	26.31506607	25.89562844	36.88608258	28.32044243	32.32188018
FBgn0000055	0.380035849	1.860836229	2.495141086	4.025282658	3.769282902	3.646241155	3.942806327	2.947120346	3.770575629	4.310177953	2.574524542	2.242738434	3.14672075	4.591995944	3.686934264	20.7536768	20.32021374	45.63784022	15.79752307	34.33008539	17.39103789
FBgn0000057	26.79252739	26.37254104	27.11824391	26.63538099	31.49445269	28.05373296	26.08963335	23.91377652	28.05308268	28.83900885	29.68748612	29.07550184	29.31822748	31.74116494	33.25765193	29.49712397	28.96214372	25.04098723	32.8044259	30.04821478	33.17022349
FBgn0000063	2.090197172	2.630837427	1.05058572	0.856443119	1.256427634	0.818543933	1.426121437	1.347255015	1.432818739	2.5077399	3.298609569	3.043716446	1.534985732	1.852910644	3.611690707	1.345145718	1.712814951	0.854641203	1.209379757	1.201928591	1.696686624
FBgn0000064	951.6731064	876.0046965	1002.061792	800.4317387	753.2702475	822.2645869	763.310527	811.2159261	794.8373426	702.0888052	580.8770998	630.6900867	846.8516282	804.5660261	617.599111	876.650681	871.1999685	990.6146179	777.3288387	891.7558941	757.8250804
FBgn0000075	5.193823276	2.053336528	2.692125909	1.284664678	1.088903949	2.306805628	2.432795393	2.273492838	1.809876302	1.880804925	1.609077839	1.682053825	1.534985732	2.094594641	1.805845354	1.633391229	2.724932877	2.392995367	1.587310931	2.328736645	1.696686624
FBgn0000077	13.93464781	14.82252306	16.6123867	14.73082164	14.15575134	12.50139824	12.16397697	11.70427795	12.81995714	11.28482955	13.75761552	13.5365284	9.209914391	12.00363852	13.31810948	12.10631147	13.85823006	10.51208679	14.51255708	12.3948886	13.74316165
FBgn0000078	1564.227556	1360.14295	1907.601022	2760.744393	2990.549054	2801.950295	2840.917793	3655.271264	2153.677388	1030.602732	938.4141955	790.8856891	1305.428616	2025.63414	1313.376277	1713.523482	1522.536781	1472.461328	2144.457068	2005.868578	1782.963138
FBgn0000079	5458.454906	4869.359244	7658.113286	9311.677807	11273.75764	11268.89432	11605.35681	12270.88288	7830.128174	6142.473785	4882.907609	4603.78132	6277.554398	8715.930546	5815.950692	6951.713073	6478.177567	6908.748553	8225.823175	8595.742561	6915.525009
FBgn0000083	399.7343743	309.9254823	256.3429158	142.1695577	121.2033858	92.34663822	105.9524338	127.6524127	117.9436057	171.5450825	169.6772581	164.4407859	188.803245	177.9599832	131.3752495	150.8484841	90.54562675	112.983567	89.49410201	93.44994797	86.61585213
FBgn0000084	30.46620727	23.48503654	23.37553228	8.564431186	11.64289607	9.078396344	7.633944165	8.672954161	8.295266384	12.14686514	13.19443828	11.85447458	15.65685446	13.37318117	11.2112899	9.70426554	7.785522507	5.555167817	9.070348176	6.685727789	7.8895928
FBgn0000097	130.9223501	101.8968252	73.60666203	105.8563695	109.392966	105.5177542	117.1936263	95.40249578	100.4481348	133.0669485	127.7607804	123.3506139	131.2412801	130.1871131	109.8555924	118.6610687	105.5716852	120.077089	102.1170032	94.35139441	95.94762856
FBgn0000100	1530.784402	1610.265006	2143.391854	1724.362575	1609.400037	1971.202616	1990.110521	1707.814139	1916.131123	1332.236822	1176.799077	1392.900763	1438.895625	1527.442861	1442.569463	1574.012654	1900.67961	1684.326882	2088.674426	1875.083723	1636.708751
FBgn0000108	4.940466043	7.18667785	7.41976165	9.763451552	9.716373703	11.45961506	10.48618704	9.178174792	11.3871384	10.26606022	10.70036763	11.85447458	34.76742682	11.92307719	8.276791205	14.02794821	13.07967781	14.69982868	12.1693838	14.57338417	11.19813172
FBgn0000109	10.7676824	10.33084941	12.80401347	14.30260008	18.09255793	16.22205248	16.10678329	17.00909457	14.70524495	11.59829704	11.26354487	10.97339876	13.50787444	13.53430383	10.08263656	19.40853108	17.28385996	22.22067127	18.51862753	21.63471464	19.8512335
FBgn0000114	9.120860387	8.149179347	7.41976165	18.49917136	14.82584608	18.67768428	13.6739879	14.31458454	18.02335151	23.66679531	19.55029574	17.62151626	22.48754097	17.48180912	15.50017262	19.31244924	20.39806897	19.8276759	10.35531417	19.15573692	18.66355286
FBgn0000115	73.09356172	73.02178029	68.9446879	42.90780024	52.68619878	49.85676681	50.66925577	46.90131522	45.39773057	47.96052559	49.07687408	46.4567247	46.43331839	46.48388876	46.4252743	51.30770097	49.82734404	50.16743859	52.15450201	50.25563922	48.94940909
FBgn0000116	1579.935705	1784.028609	2073.265258	1523.612308	1366.574457	1679.949802	1487.612438	1308.016213	1468.563796	1126.993984	979.1238648	1059.613812	1251.243619	1602.92883	1179.141772	1367.72495	1315.753304	1427.934521	1216.258104	1441.563104	1248.761355
FBgn0000117	323.6005258	327.1221757	278.6678623	244.0006445	237.9673939	268.6312361	237.4911641	241.0744443	255.4187931	208.6909798	214.6509837	206.4921315	210.753541	214.4542667	224.5267723	220.6038978	214.0240137	211.2673053	240.0618817	232.0473386	199.2758439
FBgn0000119	50.29141075	51.39757998	40.38188863	43.50731043	42.04844482	50.22883223	46.72644945	42.27012611	45.92561116	30.95491439	35.31925856	34.92264132	34.30693111	33.99688225	33.03192126	35.64636154	39.47259911	39.2280312	45.72967206	41.09093371	36.81809973
FBgn0000139	39.9671035	42.3500659	49.83716011	35.97061098	33.67226059	42.41545833	38.33749982	36.71269917	38.98775201	29.15247634	30.41157115	30.51726226	26.3250053	26.82692367	28.8182821	29.97753315	30.67495868	37.09142819	45.04939594	38.8373176	33.17022349
FBgn0000140	5.320501893	4.812507489	2.035509833	0.513865871	0.502571054	0.818543933	0.419447482	0.336813754	0.452469075	2.664473644	2.654978434	2.483031837	1.918732165	0.805613323	2.483037361	0.288245511	0.700697026	0.256392361	0.604689878	0.450723222	0.424171656
FBgn0000146	1.013428932	1.347502097	1.31323215	1.37030899	1.005142107	2.157979459	0.335557985	0.673627508	0.829526638	1.332236822	1.287262271	0.720880211	0.844242152	1.691787979	1.128653346	1.633391229	1.012117926	0.427320601	1.209379757	0.75120537	1.018011974
FBgn0000150	336.8384413	335.6563556	389.1763478	177.4550142	196.0864727	215.4258805	185.9830133	191.1418053	195.6174636	142.9411743	137.012978	158.1931574	149.0471146	151.0524981	169.8999504	176.3101709	206.861333	184.773428	236.28257	222.582151	167.1236324
FBgn0000152	2.976947488	3.465005392	4.071019667	4.367859905	3.434235533	3.497414985	2.600574386	4.210171923	3.770575629	2.821207388	2.735432326	1.922347229	3.914213616	3.141891961	3.461203595	4.323682666	3.814906028	4.700526614	4.459587853	4.356991143	3.563041909
FBgn0000163	89.94181771	67.95260574	53.71119495	95.06518617	69.94113829	67.56708099	94.96290983	96.74975079	80.46408393	126.9543324	115.4513349	128.0763841	121.1871235	120.1169465	100.9016091	157.2859672	71.08182049	90.50650335	61.75395383	67.75872433	66.76461864
FBgn0000173	181.1504216	188.6502936	203.6166449	165.8073878	169.0313977	178.7402297	156.9572476	160.8285675	174.5022401	146.2325829	153.345118	170.1277298	138.6859609	154.3555128	147.7031012	156.7094762	167.77801	182.0385761	176.5694445	168.2700028	167.7174727
FBgn0000180	4.370412269	6.031676052	4.661974134	2.226752108	1.926522372	2.232392544	2.181126904	1.431458454	3.091872016	3.448142363	2.89634011	3.524303253	1.995481451	3.303014626	3.536447151	3.651109807	7.084825481	5.726096057	10.88441781	8.413500138	8.313764455
FBgn0000181	742.1466747	807.3462563	1012.56765	1290.145914	1123.832638	1390.929381	1214.552128	1277.871382	1280.939953	950.0415878	813.1474858	956.2075508	888.296243	892.0556331	969.9646856	1054.690325	1082.187628	1222.051456	1312.177036	1354.348161	1005.032321
FBgn0000183	143.7802297	135.4560441	112.1500257	141.4844032	122.3760515	127.3207881	145.7160551	130.5995331	133.5537888	144.1950443	134.036184	146.258585	145.0561517	162.895014	130.3218397	173.7159613	138.1930245	178.4490831	109.0709368	122.7469574	135.6500956
FBgn0000210	4.370412269	3.721672458	2.166833048	1.541597614	2.847902637	0.520891594	1.677789926	1.599865331	0.980349664	3.134674875	3.539971245	2.723325241	7.367931513	3.544698623	3.160229369	2.113800415	0.856407476	1.281961804	1.058207287	1.126808054	1.696686624
FBgn0000212	124.2717228	130.001869	107.9476828	140.0284499	141.7250371	152.3235846	152.5111043	143.3984557	148.4098568	164.2569635	177.6421934	148.7416168	160.7897554	158.7863861	166.5892339	145.3718194	175.6413878	164.6038956	151.3236421	151.1425203	165.5966145
FBgn0000221	5.637198434	5.775008986	8.339024156	4.624792841	4.43937764	4.539198172	4.194474816	3.704951292	3.770575629	2.89957426	2.574524542	3.604401054	3.530467183	3.303014626	4.589856941	4.035437155	3.659195578	2.905780089	4.232829149	4.281870606	3.647876241
FBgn0000228	66.44293435	67.37510484	53.84251817	66.80256325	65.50176065	64.21849217	62.32989576	63.15257885	56.935692	61.20452694	64.20220576	57.59031907	58.32945781	63.40176856	66.89152164	66.96904041	62.20632483	66.74747792	69.23699108	60.62227332	64.38925736
FBgn0000229	75.62713405	79.69512401	75.97047991	78.02196811	78.23356067	80.2173054	73.99053575	71.65712613	65.909662	81.81501424	87.85564999	102.6853811	77.67027803	90.71206022	77.65135021	80.7087431	68.66830851	79.90895244	67.57409391	72.56643869	81.86512959
FBgn0000239	91.46196111	92.20764348	71.04585934	59.86537399	60.89485933	70.61801746	57.12874699	63.57359604	55.87993082	59.71555637	57.04180938	60.39374211	57.2549678	59.5348246	61.02252424	62.64535774	54.42080232	63.67076959	63.56802347	57.61745184	56.49966456
FBgn0000241	2.723590255	2.438337128	1.838525011	3.168839539	1.758998688	1.934740204	2.348905897	2.862916908	1.583641764	2.194272413	2.49407065	2.322836235	3.300219323	3.222453294	2.633524474	2.786373274	1.401394051	2.307531247	1.133793522	2.328736645	1.357349299
FBgn0000244	126.171902	124.5476938	129.8786597	199.1230251	148.5097463	177.7728596	166.7723187	168.23847	164.0200399	168.8806089	162.0341384	164.4407859	174.2976298	178.2822285	155.9798924	170.6413426	158.1239621	152.6389188	150.9457109	155.574632	152.2776245
FBgn0000246	6.017234283	5.839175753	6.763145575	10.27731742	10.05142107	8.929570174	7.801723157	7.999326654	7.918208821	10.73626145	9.252197572	9.131149337	8.979666531	8.136694567	7.449112084	7.11005594	7.707667282	9.059196747	7.55862348	9.840790341	7.041249488
FBgn0000247	76.51388436	74.49761592	55.41839675	83.93142563	85.77212648	91.75133354	89.42620307	81.59313187	74.20492838	88.6329321	82.54569312	72.08802108	75.36779943	75.24428441	81.48877159	87.72271721	79.10090867	92.64310636	85.94154897	85.1866889	86.5310178
FBgn0000250	151.8243219	151.1769019	156.8655804	165.3791662	139.7985147	193.3996074	182.4596545	151.9872064	164.5479205	172.7205856	150.6901396	187.1885614	177.1373534	159.6725607	164.2566836	187.1674185	206.2384912	233.6589048	162.2080599	172.1762707	164.7482711
FBgn0000251	89.18174601	105.4259974	100.7249059	137.2878319	145.2430345	178.9634689	149.6588614	127.315599	132.4980276	184.3188827	231.9485704	208.2542831	166.5459519	174.1736005	238.3715867	140.4716457	182.1033714	158.7923354	193.2740024	161.8096366	244.0683708
FBgn0000253	3225.617612	3282.900108	2759.16641	2552.029205	2500.877324	2342.003018	2386.907839	2356.264818	2444.46418	4013.480976	3910.059148	4279.785714	3834.854854	4831.988153	3356.464564	4242.397432	3483.009204	4052.281262	2325.032583	2681.577808	3603.59272
FBgn0000256	131.6824218	157.5294118	188.6457984	267.0389644	259.7454729	315.2882402	306.783888	264.9882208	228.7985292	194.8984104	217.9495932	166.7636221	189.6474872	229.0358679	222.2694656	140.7598912	201.4114672	140.7594061	316.9330825	230.9956511	227.5256762
FBgn0000257	29.76947488	29.58087936	30.07301625	20.12641329	18.84641451	24.70514415	20.63681609	21.64028368	22.69886529	20.45375356	18.74575682	19.30357009	19.26407093	21.26819174	19.93954245	22.00274068	21.72160779	18.20385761	21.16414574	19.90694229	19.08772451
FBgn0000259	207.942949	221.503678	212.2183155	317.5691084	313.9393848	331.8079451	314.8372797	294.7120346	294.6327797	439.5597844	420.6934009	476.9824062	403.317501	420.3690322	399.2423103	386.4411485	383.281273	469.1125561	292.0652113	347.657845	394.1403027
FBgn0000261	362.0474859	430.8798371	522.6007343	502.6464663	384.2993323	555.6425041	527.9166003	406.8710146	511.5917014	353.1211247	404.280807	465.8488118	456.1977595	508.1003231	393.5990436	567.747575	633.4301111	585.9420085	506.8057044	430.2153151	572.7165698
FBgn0000273	165.9489876	171.1327663	150.5620661	235.4362133	251.2855268	251.2185742	252.5912734	247.6423125	259.4910148	304.612031	307.8970444	285.4685635	287.1190811	305.4885723	308.5738248	316.3974893	291.4121074	380.8281199	253.5162315	280.650326	308.7969655
FBgn0000276	0.443375158	0.128333533	1.969848226	0	0	0.074413085	0	0	0	7.288119085	4.9881413	3.764596657	6.370190787	4.672557276	3.009742256	0	0	0.256392361	0	0.075120537	0
FBgn0000283	153.7245011	144.824392	129.0907204	174.371819	176.4862017	189.7533662	175.1612683	173.6274901	194.93876	209.161181	211.9155514	210.6572172	190.1847322	191.977655	217.0024167	161.8018136	188.176079	183.1496097	195.4660032	173.3030787	181.2061314
FBgn0000286	70.686668	68.2092728	63.49477448	101.6597982	104.9535884	111.9172795	116.9419579	100.2862952	108.0646975	127.1894331	128.9675888	121.0277776	120.0358842	110.530148	118.8095756	111.1666854	126.592596	132.1275299	120.1065271	119.3665332	115.4595247
FBgn0000287	1.013428932	0.513334132	0.459631253	1.37030899	1.507713161	1.71150095	1.677789926	0.757830946	2.488579915	2.272639284	0.804538919	0.400489006	2.302478598	1.288981318	1.655358241	0.96081837	2.335656752	1.452890044	2.116414574	1.352169665	1.611852292
FBgn0000289	148.2139813	137.0602133	108.8669453	187.9892645	178.4964859	189.6789531	207.3748349	191.4786191	200.971681	266.1338969	274.6695871	261.8397121	261.2545715	250.0623756	247.5513006	225.1197442	221.4202601	257.1615378	181.6337222	185.6979673	232.8702391
FBgn0000299	20.07856071	19.69919732	18.12260368	15.41597614	5.528281589	15.62674781	19.37847365	12.12529514	15.38394857	15.98684186	15.60805504	9.691833946	77.44003017	29.16320231	21.51965713	15.75742127	14.94820321	14.01611572	21.84442186	18.62989316	33.25505782
FBgn0000307	51.87489345	47.03423985	34.73499038	54.04156079	59.38714617	57.89337996	56.960968	58.68979661	57.23733805	77.42646942	83.51113983	72.9690969	72.29782797	61.54885791	85.70241074	45.1584634	58.15785313	51.79125687	63.1900923	55.88967949	70.92150086
FBgn0000308	1837.346654	1534.034887	1161.750822	2079.700825	1831.285157	1749.451623	1868.974088	1982.148941	1753.694725	3788.097853	3421.945386	3922.469423	3518.417545	3847.286987	2771.822131	3332.406354	2437.491386	3274.985088	1342.638289	1611.936482	2366.029497
FBgn0000316	38.06692426	42.86340003	39.33130291	35.11416786	42.04844482	34.15560592	31.8780086	35.36544415	39.21398654	36.83242978	38.9396837	34.12166331	35.15117326	35.76923156	39.57811067	31.61092438	39.23903343	33.50193514	42.55505019	38.98755868	37.66644304
FBgn0000317	61.12243246	65.19343478	51.61002351	66.88820757	65.58552249	66.15323238	62.74934324	61.80532383	62.81778998	89.10313333	83.99386318	61.75540473	73.52581655	95.94854682	80.28487468	54.19015608	54.10938142	67.26026264	65.68443804	69.86209936	57.85701386
FBgn0000318	270.9022214	243.3203786	306.6397071	141.2274703	144.9079871	148.2308649	131.6226197	147.7770345	130.6881513	136.2016233	127.1976031	152.5062135	138.3789637	149.0384648	131.7514673	149.7915839	129.6289497	129.9054628	122.6764591	139.7241987	123.8581235
FBgn0000319	729.4788131	676.3818858	505.0034235	452.7158325	397.9525126	387.4689325	420.4541555	427.5850605	391.9136309	395.2825018	361.1575209	338.9738947	378.2972336	415.1325456	351.5378955	432.0800211	315.2358063	385.1013259	352.4586129	401.51927	307.6941192
FBgn0000326	21.97873996	24.83253864	24.09780996	17.12886237	18.67889082	16.51970482	16.19067279	17.68272208	17.42005941	15.51664063	17.13667898	14.65789762	14.65911374	18.77079044	15.8763904	19.12028557	19.46380627	14.27250808	18.06511012	19.53133961	22.39626343
FBgn0000330	25.01902676	22.20170121	21.47134566	18.67045999	23.70460136	18.38003194	21.89515854	20.12462179	19.38075873	18.72968238	22.12482028	22.26718873	19.64781737	20.54313975	19.41283755	23.05964089	18.21812267	18.71664234	18.14069635	20.80838874	21.12374846
FBgn0000339	75.12041958	75.90928479	68.61637986	72.1981549	80.0763212	63.99525292	68.53771849	65.59447856	60.02756402	43.33688015	53.98456149	56.86943885	47.35430983	50.75363938	41.23346891	72.15745961	64.85340248	72.9863587	69.38816355	79.47752809	55.31198393
FBgn0000346	1.330125473	1.026668264	0.459631253	0.599510183	0.251285527	1.116196272	1.006673956	0.757830946	0.527880588	0.783668719	1.367716163	0.961173614	2.993222177	0.966735988	0.978166233	0.480409185	0.700697026	0.598248842	0.907034818	0.600964296	0.254502994
FBgn0000352	11.5277541	13.86002157	12.54136704	12.41842522	14.74208424	18.75209737	12.49953495	12.0410917	14.70524495	15.98684186	17.37804066	13.4564306	13.43112515	11.52027053	16.62882597	8.935610843	14.09179574	9.91383795	18.06511012	16.90212081	15.27017961
FBgn0000357	0.570053774	1.219168564	1.378893758	1.798530549	1.340189476	1.190609357	0.755005467	1.431458454	1.734464789	0.783668719	0.482723352	0.881075813	0.920991439	0.966735988	1.05340979	1.345145718	1.323538826	0.854641203	0.755862348	0.901446443	0.763508981
FBgn0000370	748.7339628	750.7511682	695.3564237	969.4936103	875.9813464	958.5893582	928.0694977	911.5864248	950.4867046	909.9177494	882.981464	1014.759043	821.0638679	886.8997078	871.0946525	917.7737073	979.8080075	1102.914472	925.2511002	933.5229127	874.2177828
FBgn0000376	20.20523933	16.55502576	18.38525011	31.00324089	35.93383033	35.34621527	39.17639478	29.38700002	32.27612739	56.34578088	55.03046208	56.70924325	43.59359478	38.18607153	49.05879878	34.87770684	43.44321559	34.01471986	40.51422185	32.00134874	48.18590011
FBgn0000377	32.36638651	34.39338685	38.74034844	25.86458218	35.76630665	26.71429744	30.20021867	27.70293125	27.75143663	24.5288309	28.40022385	25.47110078	26.70875173	24.00727704	27.31341097	26.42250518	27.79431535	22.39159951	30.31008016	29.82285317	27.57115763
FBgn0000382	58.33550289	56.1459207	50.16546815	87.69977535	82.75670016	83.04500262	92.27844594	86.22432098	94.26439073	103.5226378	96.86648589	94.75569882	95.09236608	94.09563618	102.9331852	97.42698274	101.0560821	95.12156584	95.01189715	94.1260328	119.1922353
FBgn0000384	33.31647614	32.85338446	37.95240915	37.5122086	40.70825534	38.54597792	42.53197463	32.08151005	38.30904839	47.49032436	49.39868965	47.33780051	45.97282267	38.50831686	43.94223694	35.64636154	37.91549461	47.09073026	37.94428987	41.01581318	34.61240712
FBgn0000394	12.66786165	12.19168564	9.652256306	12.2471366	11.22408686	12.42698516	12.66731394	11.03065044	15.53477159	16.30030935	16.65395563	16.50014705	17.65233592	16.27338913	21.51965713	13.93186637	13.62466439	12.13590508	10.50648664	12.3948886	13.57349299
FBgn0000395	70.17995354	57.62175633	35.06329842	33.14434869	20.6054132	17.1150095	18.1201312	26.69248999	21.19063504	39.0267022	31.69883342	22.90797114	30.62296535	32.3856556	25.28183495	26.90291437	17.28385996	21.96427891	14.96607449	14.27290202	13.91283031
FBgn0000404	15.58146983	16.04169163	6.566160752	2.31239642	2.261569741	1.562674781	1.174452948	2.610306592	2.03611084	5.250580416	4.746779624	6.6481175	5.065452915	2.658523967	4.966074723	1.345145718	1.790670177	3.33310069	2.192000809	2.178495572	2.120858279
FBgn0000405	10.89436102	10.26668264	5.318590209	1.37030899	2.010284214	1.190609357	1.174452948	1.263051577	1.206584201	2.89957426	3.298609569	3.604401054	3.300219323	2.255717306	2.784011587	1.921636741	1.868525402	1.281961804	1.284965992	0.826325906	0.763508981
FBgn0000406	9.247539004	13.47502097	35.71991449	35.19981218	17.92503424	42.19221907	33.72357752	27.70293125	45.5485536	25.6259671	15.68850893	21.06572172	46.43331839	63.48232989	18.88613266	28.15197825	46.86884549	51.02207979	38.62456598	63.17637158	48.77974043
FBgn0000409	529.2632597	514.4891339	456.1511875	432.5894192	395.8584665	346.0952573	376.9155069	456.2142296	442.0622868	406.3322307	331.8723042	461.8439217	480.7575312	568.7630064	532.0471873	658.7370747	550.0471651	552.3546092	473.6989335	353.9679701	499.759045
FBgn0000412	116.6076665	115.3718462	109.6548846	107.0553898	137.2856595	118.0935656	125.582576	109.2960631	134.4587269	133.3020491	135.6452618	150.0231817	117.2729099	121.9698572	123.3994325	116.3551046	133.8331319	122.8974049	120.2576996	121.8455109	124.9609698
FBgn0000413	95.95905199	92.97764468	76.29878794	117.4183516	103.9484462	100.8297299	121.7236592	110.4749113	103.0121262	127.7380012	128.3239576	123.1904183	123.2593543	116.7333706	125.7319828	141.2403004	117.7171003	142.4686885	104.4601765	104.9433901	111.3026425
FBgn0000414	16.08818429	22.58670181	19.89546708	40.68104814	34.25859349	40.55513121	34.89803047	32.24991693	40.34515923	31.42511562	27.35432326	17.38122286	34.07668325	33.75519825	28.44206432	32.37957908	41.41897974	38.71524648	34.16497813	38.23635331	39.193461
FBgn0000416	1335.192618	1298.927855	1309.94907	1217.862115	1416.328991	1168.880736	1281.999283	1293.785832	1163.071759	967.9876015	1042.038808	1012.276012	883.4610379	953.0405616	947.3163751	1240.512598	1042.403608	1086.932681	1163.650085	1246.324829	1010.037547
FBgn0000422	8.804163846	10.33084941	16.15275545	11.73327073	12.81556187	15.32909547	14.26121437	12.46210889	17.19382487	17.71091304	13.9185233	10.81320316	16.96159234	19.33471976	16.47833885	15.85350311	20.86520032	16.75096757	17.1580753	20.05718337	14.67633929
FBgn0000426	20.64861449	22.65086858	20.55208316	10.70553898	12.06170529	12.57581133	10.57007654	11.11485388	12.74454563	12.77380012	11.82672211	17.06083166	11.89613942	12.40644518	13.31810948	14.41227555	14.48107186	10.59755091	12.09379757	11.86904484	17.98487821
FBgn0000442	6.587288058	7.635845215	5.515575032	8.821364122	9.465088176	8.557504751	7.298386179	13.97777078	11.31172689	7.209752213	5.470864651	4.725770271	6.677187933	5.478170599	6.094728069	9.223856355	7.240535931	8.375483785	8.994761942	9.765669804	7.719924137
FBgn0000447	32.36638651	31.50588236	40.51321184	25.52200494	21.35926978	25.15162266	23.06961149	24.58740403	29.33507839	23.9802628	23.41208255	25.71139419	23.40853241	26.26299434	25.2065914	22.5792317	24.13511977	24.78459487	29.40304534	23.06200484	26.128974
FBgn0000448	3.61034057	3.336671859	1.772863403	2.31239642	1.256427634	1.637087865	2.2650164	1.0946447	1.659053277	3.76160985	3.781332921	3.524303253	4.067712189	3.947505285	2.708768031	4.131518992	3.192064228	3.760421291	2.343173279	1.878013424	3.054035922
FBgn0000451	33.25313683	46.26423866	40.84151988	121.6149228	98.58768834	151.2073883	86.4900707	91.10812041	121.4879468	138.1607951	128.2435037	89.06875494	115.430927	87.89241359	105.340979	93.87195477	120.0527571	132.9821711	57.89905586	163.4622884	109.6059559
FBgn0000454	305.9288588	341.3671979	399.5508818	246.9125511	270.1319413	256.8739687	253.9335053	263.8935761	250.1399872	166.7647034	167.3440952	177.0962385	184.3517864	222.4298386	186.754507	242.1262293	257.7786502	235.0263307	293.0478323	265.1003749	222.1811134
FBgn0000455	93.29880105	99.6509884	123.3124989	71.42735609	81.75155805	95.99287938	82.04392739	69.04681954	76.91974283	51.5654017	53.98456149	57.67041687	54.18499633	54.70114466	54.55157839	79.74792473	82.9158147	87.85711562	86.69741132	90.89584971	74.5693771
FBgn0000459	4.497090885	6.545010184	4.005358059	10.19167311	13.31813292	10.04576645	10.73785553	9.599191985	11.53796143	11.51993017	9.252197572	6.407824096	10.20765512	10.39241187	12.9418917	11.91414779	12.37898079	14.27250808	8.919175707	9.765669804	14.67633929
FBgn0000463	12.47784372	13.9883551	10.57151881	4.539148529	5.612043432	7.664547733	5.536706757	4.799595992	6.409978569	11.91176453	13.43579995	13.4564306	10.2844044	6.444906588	15.04871128	4.611928177	7.551956832	4.444134253	6.802761132	8.939343897	5.683900189
FBgn0000464	41.74060413	39.97589554	28.62846088	34.6859463	30.15426322	32.74175731	32.63301407	33.59717195	32.04989285	37.14589727	31.77928731	33.3206853	41.52136404	41.56964749	33.4833826	46.11928177	34.41200948	42.73206013	34.16497813	32.45207196	34.95174445
FBgn0000473	15.64480914	24.12670421	22.98156263	91.03990351	115.0050094	92.04898588	95.21457832	92.87639262	126.3142836	59.01025453	62.8344896	46.6970181	44.13083979	75.56652974	49.96172145	52.46068302	51.61801422	39.31349532	35.37435789	52.05853211	43.01100591
FBgn0000477	12.03446857	19.05752965	17.4659876	26.03587081	19.68403293	33.11382273	25.50240688	25.76625217	29.03343234	5.955882263	4.022694597	3.764596657	9.133165104	6.122661258	11.36177702	27.86373274	24.05726455	27.60491084	29.17628663	29.74773263	28.41950094
FBgn0000479	68.97650668	75.20345035	88.84015498	144.3963098	124.805145	139.2268816	148.8199665	121.8423755	139.6621213	138.3958957	132.0248367	137.9284137	149.2006131	155.8861781	135.2879144	218.5861792	216.0482496	266.5625911	164.7779919	179.1624806	192.2345944
FBgn0000482	34.5832623	34.84255422	35.65425289	24.49427319	28.98159742	33.33706198	28.94187623	29.47120346	26.01697184	31.34674875	30.57247893	27.55364361	29.08797962	31.01611295	31.67753725	26.23034151	26.31506607	25.81016432	32.88001214	30.57405854	28.92850693
FBgn0000489	35.53335193	34.45755362	32.3055109	64.31887821	53.35629352	52.61005094	54.02483563	42.77534674	67.1162462	115.5127691	95.33786194	85.14396268	75.44454872	85.15332829	78.47902933	59.09032977	52.31871125	75.55028231	48.67753521	57.31696969	61.42005577
FBgn0000490	18.81177455	23.16420271	16.28407867	50.87272125	56.70676721	39.88541345	46.47478096	50.01684245	47.81089898	69.35468161	61.8690429	30.51726226	54.64549205	64.61018854	72.61003193	54.47840159	57.22359042	61.10684598	47.46815546	51.90829103	68.0371336
FBgn0000497	5.447180509	7.250844616	2.954772339	11.90455935	11.55913423	12.42698516	9.815071069	13.89356735	15.98724067	20.68885418	21.56164304	10.17242075	11.20539584	15.9511438	22.87404115	13.06712984	10.43260016	13.503331	8.163313359	10.81735732	9.925616748
FBgn0000499	38.44696011	39.59089494	34.99763681	39.7389607	40.79201718	44.64785087	43.2869801	42.01751579	41.47633192	38.39976722	41.27284656	43.25281265	43.82384264	43.66424213	41.91066092	45.63887259	41.73040064	44.69773489	35.8278753	39.36316136	40.38114164
FBgn0000504	30.14951073	27.65587637	23.50685549	43.84988767	34.59364085	42.26663216	49.9981398	85.04547285	40.49598226	51.33030108	49.15732797	40.2090962	44.74483408	64.93243387	50.48842635	75.42424207	48.42594999	55.12435756	37.86870364	35.45689344	73.80586812
FBgn0000520	12.35116511	12.51251947	16.02143224	14.55953302	16.08227371	17.63590109	15.60344631	13.97777078	17.57088243	17.24071181	15.76896282	16.58024485	15.4266066	16.75675713	19.18710688	14.7966029	15.72675546	11.53765623	21.92000809	16.75187974	23.32944107
FBgn0000524	18.11504216	17.51752726	15.10216973	19.26997017	23.62083952	25.30044883	21.39182156	17.34590832	23.15133436	23.66679531	28.72203942	21.62640632	20.87580595	20.86538508	26.18475763	18.63987638	25.69222427	21.02417358	27.5889757	19.305978	31.21903387
FBgn0000533	3.61034057	3.529172158	4.333666097	6.166390454	7.203518435	4.613611257	4.78170129	5.389020061	7.088682183	3.448142363	4.9881413	4.00489006	5.372450061	5.075363938	4.589856941	5.476664711	5.916997105	4.529598374	5.215450201	8.113017991	5.429397195
FBgn0000535	0.316696541	0.256667066	0.131323215	0.599510183	1.423951318	0.669717763	0.335557985	0.589424069	0.603292101	1.018769334	1.367716163	0.64078241	4.221210762	0.483367994	1.279140459	1.056900207	0.46713135	0.854641203	0.529103644	0.525843759	0.509005987
FBgn0000536	164.4288442	187.0461244	208.5412655	217.7078408	228.7535912	253.8974453	224.4044026	262.6305246	226.5361838	184.5539833	197.5143047	181.6618131	183.2772964	212.5207947	232.3521022	217.4331972	202.5014404	211.096377	194.3322097	234.0004726	255.1816682
FBgn0000541	192.1714612	198.146975	136.9701133	245.4565978	252.1231452	249.209421	253.4301684	233.327728	229.4018213	305.0038654	311.7588312	266.0848956	275.9904346	270.2027087	287.3551419	208.8819137	240.9619216	251.0935853	267.499685	248.6489773	254.3333249
FBgn0000542	4.053715728	4.299173356	3.414403591	9.163941369	5.109472378	8.111026242	7.885612653	7.241495708	9.275616048	7.836687188	8.367204761	5.446650482	7.521430086	8.136694567	7.148137858	6.917892266	9.654047908	8.717340266	8.163313359	7.286692084	8.737936111
FBgn0000543	25.90577707	21.75253385	24.426118	15.84419769	17.00365398	16.22205248	14.59677236	20.12462179	20.13487386	17.08397807	18.10212569	19.54386349	19.80131594	19.25415843	20.99295224	21.13800415	21.87731824	17.60560877	23.65849149	21.5595941	24.17778439
FBgn0000546	18.87511386	23.16420271	22.45626977	49.75934519	43.63991982	47.9220266	55.87040454	47.32233241	47.88631049	57.20781647	53.42138424	57.83061247	52.03601631	49.62578072	48.00538899	43.3329085	56.05576205	62.98705663	47.84608663	38.46171492	49.54324941
FBgn0000547	19.12847109	23.54920331	17.26900278	31.08888521	24.70974347	26.49105818	28.69020774	21.80869056	30.69248562	30.40634629	27.99795439	22.98806895	27.93674032	30.93555162	27.46389809	25.84601416	26.7043422	37.00596407	22.97821538	28.01996028	25.28063069
FBgn0000557	2.470233022	2.95167126	4.268004489	3.425772475	2.429093426	3.274175731	3.355579853	2.778713469	4.750925293	4.466911697	2.413616758	4.725770271	3.60721647	3.625259956	3.461203595	3.266782459	1.790670177	2.991244209	1.965242105	2.554098256	2.120858279
FBgn0000559	3384.535936	3568.506386	4153.753292	2909.765496	2669.406151	3074.078946	2798.301929	2944.004819	2870.086757	2686.102901	2541.779808	2641.224995	2563.119175	2624.84933	2787.773765	2567.787095	2879.241933	2770.746779	3339.47544	3132.977114	2496.844035
FBgn0000562	177.9201169	154.1927399	138.8086383	196.0398299	161.40907	173.0848352	186.7380188	172.2802351	174.7284747	178.7548348	190.2734544	191.1934515	187.19151	202.0478215	187.8079168	218.0096882	184.9840148	203.4046062	166.1385441	162.1101187	190.7075765
FBgn0000565	46.68107018	73.66344796	56.60030569	63.46243509	54.44519747	54.02389956	44.12587506	108.2014184	59.80132948	71.23548654	59.69678781	62.87677394	35.38142112	58.89033394	69.37455901	109.4372124	124.5683601	51.62032863	113.303766	71.28938957	138.6192971
FBgn0000566	127.185331	122.1093567	167.2401144	163.2380584	154.540599	136.027119	97.8151527	134.3886878	143.885166	91.45413948	89.46472783	130.959905	129.3992972	122.3726638	91.94762593	113.2804859	97.24117611	105.0354038	89.34292954	87.36518447	88.22770442
FBgn0000567	56.75202019	57.62175633	46.2257717	74.51055132	61.98376328	71.51097448	74.82943071	72.66756739	67.7195383	91.140672	94.7746847	86.18523409	86.34294741	80.64189368	69.37455901	86.47365332	80.58015794	105.1208679	67.72526638	64.37830017	67.86746494
FBgn0000568	155.2446445	119.2860189	102.891739	197.7527161	134.1864713	133.1994218	228.4310985	219.7709744	164.2462744	277.2619927	200.8129143	229.640396	249.3584321	266.8996941	215.7985198	253.5599679	225.2351661	297.2442102	137.7181198	165.4905429	193.2526064
FBgn0000575	53.20501893	84.1226309	78.00598974	118.8743049	106.210016	138.631577	97.7312632	73.50960178	118.0190172	147.9566541	176.1940233	160.1155046	143.5979152	137.5987556	169.1475148	76.00073309	118.3399421	101.8732313	129.3280477	87.29006394	139.2979718
FBgn0000578	90.06849633	74.04844856	45.24084758	76.48037049	55.61786326	56.70277061	70.4671769	69.46783673	61.38497124	124.8384269	119.3131217	108.9330096	111.9772091	128.7370091	81.86498937	140.2794821	70.84825481	109.6504663	45.27615465	45.29768378	63.88025138
FBgn0000579	499.3671062	487.4749252	559.6995425	389.7672633	315.6146217	458.08695	354.1814534	369.9057052	411.6714472	292.3084321	275.8763954	286.0292481	401.7825153	349.4750597	291.0420762	361.7481164	439.1813246	425.5258548	440.2898177	407.0030692	371.6592049
FBgn0000581	105.5866268	99.33015456	70.58622809	133.6051265	123.8837647	138.7804031	147.6455135	147.4402207	132.5734391	159.5549511	141.1161265	135.4453818	143.6746645	134.3763024	157.6352507	174.0042069	154.2312009	185.1152845	150.7945384	138.5222701	161.8639039
FBgn0000588	5.257162584	4.684173956	2.035509833	3.68270541	3.853044744	3.57182807	4.362253808	4.462782238	3.242695041	4.466911697	3.620425137	2.963618645	3.990962903	3.947505285	3.987908489	3.074618785	3.503485128	3.589493051	4.459587853	2.779459867	3.223704585
FBgn0000592	7.790734914	8.405846413	7.025792005	1.113376054	0.251285527	4.836850511	1.174452948	1.347255015	1.357407226	3.134674875	1.448170055	1.36166262	11.74264085	7.089397246	3.160229369	1.921636741	1.012117926	1.880210646	2.04082834	3.831147384	5.174894202
FBgn0000611	102.9263759	108.8910028	105.6495265	120.3302582	114.3349147	127.6184404	113.586378	113.9272522	129.4061556	139.8064994	153.1842102	162.5985364	129.3992972	138.9682983	130.4723268	117.7963322	120.2084675	129.9054628	123.6590801	117.939243	119.5315726
FBgn0000615	14.12466574	12.89752007	13.1323215	7.451055132	7.287280277	9.227222514	9.982850061	6.483664761	7.390328233	6.66118411	9.17174368	7.769486717	6.75393722	6.444906588	6.69667652	5.572746548	7.396246381	9.742909709	9.145934411	6.911089399	8.144095793
FBgn0000617	18.81177455	16.68335929	18.05694207	14.21695577	16.8361303	16.74294408	14.26121437	17.43011176	18.70205512	14.96807253	15.44714725	17.86180967	16.80809376	16.51507313	19.26235044	14.22011188	17.59528087	12.47776156	15.79752307	15.54995115	13.91283031
FBgn0000618	9.184199696	7.571678449	9.849241129	9.849095864	13.82070397	11.98050665	10.06673956	8.336140408	10.7838463	13.24400135	12.38989936	14.25740861	13.12412801	11.60083186	12.9418917	9.992511051	10.97758673	10.93940739	10.12855546	13.59681719	11.19813172
FBgn0000629	24.19561575	24.89670541	26.72427426	32.20226126	32.91840401	36.09034612	30.95522414	28.88177939	32.3515389	23.9802628	24.9407065	23.70894916	22.64103954	23.92671571	26.63621897	24.78911395	27.56074967	21.45149418	32.50208097	26.81803169	28.67400394
FBgn0000633	1.646822014	1.604169163	1.444555366	2.055463485	1.340189476	1.190609357	2.432795393	1.0946447	1.960699327	1.724071181	2.413616758	2.322836235	4.067712189	2.577962635	2.031576023	4.131518992	2.257801527	3.760421291	2.645518218	2.554098256	3.138870254
FBgn0000635	127.5653668	129.8093687	77.6776817	89.84088315	72.20270803	84.38443815	78.43667905	76.28831525	79.03126519	107.3626145	111.1068248	121.9088534	102.9975426	119.7947012	106.3943888	86.76189883	80.11302659	98.28373829	77.40030444	76.47270662	69.6489859
FBgn0000636	148.4673385	139.6268839	90.08772552	95.3221191	79.65751199	85.128569	85.48339674	82.43516625	82.34937174	136.2016233	125.9103409	120.3869952	115.7379242	131.878901	101.2025834	107.2273301	88.13211478	110.5905716	70.82430201	71.28938957	73.38169647
FBgn0000640	1.140107548	2.310003595	1.641540188	1.712886237	1.926522372	1.562674781	1.426121437	2.105085962	1.734464789	0.705301847	0.643631135	0.240293404	1.688484305	2.41683997	0.677192008	0.480409185	0.778552251	0.170928241	0.377931174	0.600964296	0.169668662
FBgn0000644	1.013428932	1.860836229	1.378893758	0.942087431	1.340189476	1.562674781	1.174452948	1.684068769	1.055761176	1.880804925	2.333162866	1.441760422	1.074490012	0.966735988	1.354384015	3.170700622	1.712814951	1.794746525	2.04082834	2.403857182	2.629864267
FBgn0000659	161.0085216	167.2185935	145.5061223	319.0250617	292.2450677	281.5046998	282.3720446	257.3257079	301.1935813	391.3641582	398.9708501	372.3746778	372.1572907	355.2754756	320.8385245	376.0643101	317.8050287	418.8596534	254.4232663	290.6413575	280.9713049
FBgn0000662	63.08595101	62.69093088	62.31286554	100.3751335	93.39445412	103.9550794	102.6807435	91.10812041	91.85122233	123.1927226	111.5895481	124.3117875	115.1239299	117.5389839	121.4431	110.1097852	102.0682001	104.3516908	92.5175514	85.56229159	116.9865427
FBgn0000667	101.1528753	94.58181384	82.79928709	104.6573491	108.3878239	107.4524944	109.8113507	102.6439915	112.2877422	108.9299519	91.87834459	81.53956162	135.6159894	109.4828507	126.1834441	78.59494269	96.15120296	105.0354038	94.63396597	106.0701982	96.62630321
FBgn0000709	117.8111133	103.051827	79.97583796	80.59129746	85.35331727	77.31519509	82.37948538	92.37117199	69.22776855	92.08107446	90.51062843	93.63432961	86.34294741	90.06756956	82.39169426	104.5370387	78.86734299	79.13977536	71.8825093	78.8765638	70.32766055
FBgn0000711	148.2139813	122.3660237	111.2307631	107.9974773	115.9263897	102.2435785	102.6807435	109.2960631	98.41202392	172.5638519	180.5385335	181.7419109	160.4827583	179.2489645	137.1690033	140.5677276	113.3572077	135.3751665	96.97713925	115.9861091	112.9144948
FBgn0000719	19.82520348	18.54419552	14.51121526	28.26262292	26.38498031	25.97016659	24.57962242	31.15527223	27.22355604	27.35003829	26.79114601	21.22591732	28.32048675	26.26299434	31.00034524	20.84975863	20.39806897	22.81892011	18.8965587	18.25429048	27.65599196
FBgn0000721	159.8050747	163.7535881	166.7804831	229.1841785	208.3994636	227.0343217	249.1518041	208.1508999	208.1357747	236.119385	211.5937358	201.045481	218.9657146	217.5155973	220.4636203	270.7586167	242.2854604	301.5174163	246.1087805	245.944638	243.6441991
FBgn0000723	112.1739149	125.9593627	138.7429767	90.18346039	86.10717385	85.79828676	85.65117574	79.06702871	84.31007107	110.73239	94.21150745	90.11002635	112.5144541	116.5722479	113.8435008	65.1434855	64.30841591	61.1923101	78.45851173	71.89035386	62.77740507
FBgn0000810	21.34534688	23.74170361	23.11288585	31.94532833	33.67226059	38.69480409	31.03911364	30.6500516	34.53847276	42.78831205	50.52504413	44.93486647	39.44913331	36.97765155	48.23111966	33.05215194	41.96396631	33.58739926	38.47339351	33.20327733	49.71291807
FBgn0000996	11.46441479	12.19168564	8.601670586	7.536699444	9.63261186	9.599287938	8.472839128	8.083530092	8.219854871	8.150154675	11.50490655	11.21369217	8.672669385	7.492203908	9.254957438	8.551283495	9.342627008	9.742909709	7.180692306	7.737415306	9.755948085
FBgn0001075	1.266786165	1.860836229	1.05058572	0.942087431	0.75385658	1.413848611	0.755005467	1.347255015	1.055761176	0.862035591	0.724085027	0.800978012	1.995481451	1.208419985	1.279140459	3.266782459	0.856407476	2.051138886	1.587310931	1.427290202	1.44218363
FBgn0001078	71.89011486	76.03761832	84.04685763	130.436287	112.6596778	142.2778181	130.0287193	113.9272522	137.9276565	146.2325829	149.2419695	178.2176077	126.6363229	120.8419985	116.8532431	155.7486578	155.7883054	191.6105576	126.9848745	118.5402073	129.1178521
FBgn0001079	7.727395606	8.598346713	9.980564344	6.765900637	9.63261186	8.557504751	7.214496683	7.6625129	7.691974283	9.012190266	7.88448141	7.288899909	7.214432939	6.122661258	10.91031568	5.476664711	7.863377732	5.213311336	9.75062429	9.314946582	9.416610761
FBgn0001084	3.420322645	3.208338326	3.677050021	2.483685044	2.931664479	2.306805628	2.097237408	1.936679085	2.865637478	1.802438053	2.09180119	1.762151626	1.611735018	2.094594641	2.332550249	0.672572859	1.634959726	1.196497684	3.023449392	2.554098256	2.545029935
FBgn0001085	10.89436102	9.94584881	10.04622595	6.594612014	8.459946069	9.450461768	7.130607187	8.336140408	9.803496636	11.36319642	10.9417293	12.81564819	10.05415654	7.89501057	10.30836723	5.860992059	9.031206108	11.02487151	8.465658298	11.11783947	7.465421144
FBgn0001086	5.06714466	3.978339524	3.151757161	1.199020366	0.837618423	0.744130848	0.755005467	0.842034385	0.980349664	1.959171797	2.49407065	3.604401054	2.455977171	1.691787979	1.88108891	1.537309392	1.012117926	1.538354165	0.529103644	0.525843759	1.102846305
FBgn0001087	47.69449911	49.79341081	53.44854852	62.86292491	59.72219353	71.58538757	66.94381806	52.87975935	59.04721435	71.00038592	63.47812074	61.03452452	59.09695067	56.07068731	66.81627809	51.98027383	67.81190103	72.90089458	77.24913197	73.9937289	73.55136513
FBgn0001089	36.29342362	75.52428419	192.060202	119.2168821	148.5097463	132.0832255	159.4739325	129.8417021	151.1246712	37.38099789	41.51420824	44.53437747	70.99309009	90.47037622	58.76521755	125.578961	131.4974751	121.7863714	180.4243425	218.0749188	138.3647942
FBgn0001090	90.25851425	100.8059902	76.95540402	263.1849704	277.0841742	216.9885552	151.5883198	274.5032094	316.0496492	188.1588594	191.6411706	164.6810793	192.026715	199.1476136	218.9587491	301.4087228	244.1539858	196.2256201	190.250553	205.8302712	253.9939875
FBgn0001091	247.6566952	214.9586678	271.9703784	155.701359	134.4377568	183.5026671	156.4539106	165.7965703	174.8038862	139.3362982	143.9320127	158.1130596	201.390128	171.1928312	143.2637314	167.5667238	173.6171519	149.4767463	209.8273878	159.7813821	164.8331055
FBgn0001092	646.44098	626.7809753	818.603261	530.0526461	464.7944627	678.7961594	548.2178584	542.1859402	577.9538324	369.3430672	397.8444956	419.7925761	500.25185	442.6039599	326.9332526	565.4416109	644.5634083	611.1539239	584.7351124	507.288986	516.5562425
FBgn0001098	502.407393	458.0865461	595.4851186	713.6740508	789.8741725	778.7329323	618.0139193	775.1768545	778.5484559	755.1431774	610.3232242	497.2471499	785.6824468	765.3326573	733.6246749	718.5960591	866.2950893	709.5231264	892.1443294	982.2761412	833.7518068
FBgn0001099	1.520143398	1.347502097	1.31323215	2.483685044	2.261569741	2.381218713	2.348905897	1.768272208	2.563991428	2.586106772	3.942240705	2.322836235	1.688484305	2.014033309	2.9344987	1.056900207	1.790670177	1.965674766	1.587310931	2.403857182	3.054035922
FBgn0001104	182.1005112	162.0852522	126.3329329	104.6573491	93.22693044	72.99923618	106.6235498	103.9912465	86.19535888	101.6418328	89.7865434	93.79452521	99.31357685	104.729732	82.54218138	138.8382545	89.61136405	109.8213945	75.88857974	104.1921848	78.55659067
FBgn0001105	274.3858833	284.9004433	222.7241727	228.2420911	237.381061	230.829389	230.6961149	201.3304214	223.1426657	318.1694998	333.4009282	353.2313033	313.06034	311.1278655	281.5613881	267.2035888	279.5781132	320.490451	239.6083643	264.1989285	254.6726622
FBgn0001108	137.3196203	124.9326944	99.41167379	87.69977535	91.46793175	88.47715781	98.98960565	97.17076798	89.81511149	79.22890747	76.8334668	76.41330235	79.89600734	89.50364024	75.31879996	92.81505457	75.28600264	74.43924874	86.01713521	80.67945668	74.99354876
FBgn0001112	7.917413531	6.865844017	7.091453613	4.796081464	4.271853955	6.99482997	3.775027334	4.883799431	5.957509494	23.19659408	20.11347298	15.29868003	19.80131594	12.48700651	10.68458501	4.804091851	6.461983681	6.409809019	4.157242914	12.3948886	5.174894202
FBgn0001114	5.383841201	8.27751288	12.73835186	14.21695577	4.858186851	13.09670292	11.325082	12.46210889	15.76100613	18.80804925	11.34399876	7.529193313	64.31590216	38.58887819	10.15788011	16.04566678	20.47592419	19.8276759	19.87917975	31.25014337	39.193461
FBgn0001122	80.88429663	84.7001318	60.08037088	106.8841012	109.5604897	94.20696534	89.59398206	101.8019571	103.3137722	161.0439217	130.8180283	126.1540369	148.9703653	160.0753674	141.9093474	116.162941	111.4108271	124.6921515	83.14485828	90.37000595	102.3102034
FBgn0001123	87.78828123	85.02096563	91.92625053	97.54887121	93.1431686	92.49546439	90.51676652	88.49781382	94.41521375	93.96187938	108.8541158	117.0228876	108.4467419	105.2131	102.2559932	95.69750968	96.15120296	101.616839	90.55230929	86.68909964	106.9760916
FBgn0001124	192.0447826	201.6761472	269.9348685	220.1915258	214.8491254	275.7748922	233.8839157	218.2553125	225.9328917	165.118999	186.9748449	195.6789283	226.6406433	182.3102951	133.0306077	161.2253225	179.9234251	184.2606433	182.9186882	182.3175432	164.4089338
FBgn0001125	175.7032411	168.2452618	202.434736	105.7707252	108.304062	123.0048292	130.1964983	118.8952551	113.7959725	66.6118411	70.23624766	60.31364431	114.5866849	77.74168571	53.72389927	106.1704299	114.1357599	129.1362857	128.9501166	98.55814448	97.47464652
FBgn0001128	451.7359464	472.9090692	677.1024968	572.0183589	544.284451	668.8248061	665.5792637	575.1094847	595.3738918	316.5237955	296.7944073	340.0151661	379.9089686	393.6226698	263.6534216	411.3263443	494.1471135	464.2411012	464.6285853	471.0057667	392.0194444
FBgn0001133	30.97292173	29.3242123	32.50249572	26.80666961	27.80893163	30.43495168	29.27743421	25.68204873	30.31542806	22.88312659	22.68799753	21.46621072	24.94351814	21.6709984	24.6798865	24.4047866	27.6386049	23.58809719	30.6124251	26.96827277	30.87969655
FBgn0001134	5.953894975	3.978339524	5.909544677	4.196571281	4.523139482	7.218069224	4.949480282	5.4732235	4.298456217	3.291408619	2.976794002	3.203912048	3.14672075	3.222453294	2.708768031	4.035437155	3.347774678	5.127847215	4.384001619	5.634040271	3.987213565
FBgn0001137	5.447180509	4.812507489	4.268004489	5.481235959	4.523139482	4.018306579	4.194474816	3.620747854	4.37386773	5.564047903	4.264056272	3.924792259	5.218951488	6.042099926	5.944240956	4.227600829	3.737050803	4.102277772	4.459587853	4.056508995	3.817544903
FBgn0001139	101.1528753	102.6668264	91.07264964	122.1287887	118.7742923	131.2646816	120.8008747	112.0747766	117.0386675	146.1542161	145.7019983	136.4866533	134.6182487	122.5337865	136.9432727	114.3373861	124.6462153	131.1019605	118.8215611	124.0240065	126.3183191
FBgn0001142	84.05126204	140.5893854	144.5868598	163.3237027	147.5046042	175.6148801	168.1145506	164.0282981	166.2823852	118.0988759	130.9789361	142.5740861	124.1803457	144.5270302	134.7612095	190.9146102	196.1173119	201.4389314	231.7473959	176.2327797	236.7726183
FBgn0001145	438.8147275	466.364059	504.412469	504.8732184	825.6404792	431.0750002	786.12847	717.9185163	631.9484754	883.7432142	828.2728175	775.6671069	843.2444118	804.2437808	862.5168871	862.6227328	728.8806171	810.7126447	749.739863	684.7988148	867.8552079
FBgn0001149	999.3676055	951.7856477	1245.79768	407.4956358	309.2487216	381.739125	302.0860762	289.3230146	314.390596	253.7519311	235.6494495	297.2429403	391.7283587	412.3934603	212.2620726	417.9559911	336.0231514	370.999746	243.9167797	266.6027856	230.2403748
FBgn0001150	3.166965412	2.181670061	2.363817871	5.0530144	2.345331583	4.911263596	3.271690356	3.368137538	3.619752604	5.642414775	2.333162866	2.483031837	4.374709336	3.705821288	2.859255143	5.284501036	2.647077652	4.102277772	3.854897975	3.380424163	3.054035922
FBgn0001168	333.0380828	395.2672817	370.1344816	809.7669687	664.9852657	766.157121	790.3229448	648.7032899	655.4014559	660.9461974	565.9126759	763.3320455	792.8201305	819.067066	596.6061587	630.2968509	879.6083328	771.9119341	535.679646	678.1882076	796.3398668
FBgn0001169	23.56222267	25.92337367	21.73399209	34.51465768	36.68768691	39.66217419	40.77029521	33.42876507	35.82046848	44.27728261	42.23829327	38.76733578	34.53717896	36.89709021	42.73834004	37.18367093	36.98123191	32.39090158	38.85132469	35.45689344	45.13186419
FBgn0001170	3.800358495	4.491673656	3.151757161	11.99020366	12.81556187	7.590134648	9.982850061	9.262378231	11.61337294	12.38196576	7.321304166	5.526748283	11.35889442	13.6954265	13.69432727	15.94958495	11.91184944	15.12714929	9.297106881	9.465187656	13.064487
FBgn0001179	27.93263494	24.57587157	26.92125909	25.17942769	23.36955399	25.15162266	24.66351192	23.99797996	22.1709847	22.17782474	21.23982747	22.42738434	19.64781737	19.73752642	19.03661977	16.91040332	17.67313609	18.80210646	20.48386963	21.10887088	20.44507381
FBgn0001180	2.53357233	3.272505092	2.560802693	7.36541082	7.538565804	4.315958918	6.962828194	5.220613185	5.354217393	5.877515391	4.424964056	2.563129639	4.067712189	3.625259956	5.417536061	5.572746548	5.761286655	4.444134253	6.273657489	4.957955439	5.599065858
FBgn0001185	17.54498838	20.08419792	21.53700727	15.41597614	19.01393819	18.00796652	14.34510387	14.73560173	18.47582058	17.0056112	19.22848017	20.82542831	17.26858948	19.01247443	18.58515843	13.54753902	16.03817636	13.41786688	18.59421376	16.15091544	20.78441114
FBgn0001186	349.316285	316.855493	376.7006424	705.2809082	551.6554932	657.8860826	751.482108	601.6335678	579.6128857	1139.767785	1070.760848	1042.392785	1152.697535	1347.952213	896.9784359	849.0751938	696.1035673	979.9316028	456.2385133	665.7181985	675.7054478
FBgn0001187	15.51813052	16.42669223	19.76414386	13.53180127	9.297564491	17.26383567	15.26788833	14.48299142	13.27242621	8.698722779	7.160396382	6.888410903	11.28214513	18.28742244	13.54384015	17.58297618	17.67313609	18.20385761	18.36745506	23.43760753	16.71236324
FBgn0001189	85.19136959	88.99930516	85.36008978	75.70957169	83.34303305	98.15085883	85.48339674	85.04547285	81.67066813	84.00928665	88.90155059	95.63677464	83.34972524	88.37578158	97.44040554	66.77687673	79.33447434	80.33627304	78.8364429	74.14396997	88.39737309
FBgn0001197	136.1161734	123.5851923	104.7959256	73.91104114	58.96833695	70.99008289	55.19928857	67.78376796	67.94577284	100.7014304	111.4286403	145.7779982	106.2210126	113.9942853	114.1444751	82.24605249	87.66498343	87.17340266	72.71395788	57.31696969	79.74427131
FBgn0001202	61.12243246	60.76592789	58.96412356	40.16718226	50.42462904	37.13212931	45.5519965	42.43853298	39.66645562	38.71323471	40.70966932	36.84498855	39.83287974	38.99168486	38.07323954	41.41127176	37.99334983	33.84379162	42.17711902	44.62159895	36.22425941
FBgn0001206	9.057521079	7.635845215	8.142039333	8.136209627	9.548850018	8.70633092	8.976176106	8.841361038	9.426439073	11.20646268	13.43579995	10.57290976	7.905176519	7.89501057	14.89822417	4.900173688	9.809758358	5.982488418	14.28579838	10.44175464	11.11329738
FBgn0001208	2.53357233	2.181670061	3.611388414	2.141107797	0.586332896	1.562674781	1.761679423	1.936679085	2.488579915	2.821207388	1.609077839	2.322836235	6.139942927	5.075363938	1.805845354	1.441227555	1.868525402	1.623818285	2.343173279	3.831147384	3.054035922
FBgn0001215	331.7712966	369.1514078	359.5629628	596.5982764	428.6093469	609.2199252	519.2759822	556.7531351	570.8651502	623.6435664	584.6584327	707.103389	594.2697261	641.4293281	620.985071	724.7452967	576.5957968	706.7028104	497.5841837	477.1656507	608.5166575
FBgn0001216	1.710161323	1.540002396	1.247570543	2.055463485	2.429093426	1.785914035	1.845568919	2.020882523	2.714814453	2.272639284	2.252708974	1.201467018	2.839723604	1.772349312	3.009742256	2.209882252	2.880643327	2.136603006	1.360552226	1.953133961	2.120858279
FBgn0001217	18.55841732	9.047514078	8.076377726	4.967370088	4.43937764	4.241545833	4.78170129	3.957561608	3.318106554	9.874225857	2.735432326	4.885965873	8.826167958	8.458939896	5.793753843	2.305964089	5.060589629	3.589493051	4.006070445	4.582352754	2.375361273
FBgn0001218	2625.667684	2567.440662	1900.18126	1187.800961	958.3192373	923.5407953	688.3972067	877.820846	1453.78314	1042.514497	1073.49628	1528.266047	1741.364563	2004.124265	1232.41421	1118.008256	1275.657863	1687.830911	925.7802039	875.8303403	747.0511203
FBgn0001220	324.867312	360.7455613	295.8712035	260.5299967	231.8527794	245.9352452	200.1603382	257.2415045	243.1267166	177.4225979	160.3446066	187.9895394	184.0447892	211.4734974	196.9123871	226.0805625	207.7955957	238.9576802	226.9098769	230.6200484	189.3502272
FBgn0001222	65.23948749	70.904277	59.62073963	91.89634663	69.18728171	71.65980065	70.6349559	75.36207742	73.75245931	59.16698827	54.30637706	58.63159048	61.85992499	64.61018854	50.86464413	69.85149552	53.79796052	65.12365963	58.57933197	58.81938043	55.14231527
FBgn0001224	285.7236195	245.7587157	219.9007236	504.2737083	426.2640153	48.4429182	65.51769662	241.3270546	256.9270234	29.46594383	16.41259395	36.28430395	57.71546351	83.05873365	22.72355403	181.594672	44.06605739	48.1162997	53.89298541	14.72362524	53.95463463
FBgn0001225	191.2213716	223.2361807	166.5178367	1400.969653	1504.195163	140.2686648	200.0764487	740.3166309	844.8351755	44.51238323	18.02167179	52.9446466	90.48740889	130.5093584	32.65570348	343.3004037	84.7843401	144.947148	64.39947205	52.05853211	62.26839908
FBgn0001226	27.99597424	57.55758956	27.44655195	1481.389662	1849.964048	107.1548421	157.2089161	648.9559002	945.2833102	67.7089773	36.28470526	145.6979004	184.7355328	339.1632092	60.79679358	610.9844017	87.11999685	235.0263307	38.47339351	45.82352754	46.82855081
FBgn0001229	4.053715728	5.775008986	2.363817871	51.55787574	36.68768691	4.762437426	10.65396603	24.84001435	20.81357747	3.839976722	1.609077839	4.084987861	7.060934366	6.283783923	0.978166233	22.67531354	9.420482233	7.520842582	7.331864776	1.427290202	13.57349299
FBgn0001230	200.4055713	214.8945011	136.510482	1600.178323	2143.633067	130.8182031	192.4425045	794.5436453	1044.298626	55.56211216	19.22848017	58.87188388	114.893682	176.2681952	42.51260937	325.1409365	89.84492973	160.6725461	63.34126477	41.99238016	66.51011564
FBgn0001233	2709.528928	2850.480269	2156.786822	3842.089475	3092.906026	2271.533826	1779.799554	3708.993057	3564.249731	1035.226378	788.6895026	1395.784284	2260.880484	2262.403896	1452.877831	1917.889549	1848.516609	1941.91574	1439.993359	1589.926165	976.9521578
FBgn0001234	297.3147129	278.8046005	496.5987377	849.8485066	868.1914951	509.7296308	841.243869	953.1829234	929.8993617	559.069264	351.9857772	721.601091	763.5786523	431.1642507	510.0008253	378.5624379	800.9745555	646.1087491	325.3987408	680.1413416	453.7788375
FBgn0001235	46.17435571	46.64923926	40.44755024	84.4452915	83.76184226	84.08678581	80.95336394	85.46649004	87.55276611	94.51044749	89.86699729	92.67315599	93.25038321	108.9994827	105.5667096	112.031422	114.5250361	147.1692151	85.26127286	93.14946582	109.6059559
FBgn0001247	71.32006108	74.11261532	73.21269239	61.83519317	58.29824222	64.73938376	61.57489029	60.03705162	61.08332519	58.61842017	54.38683095	50.22132135	55.79673135	57.11798463	60.64630646	53.42150139	58.15785313	57.26096057	73.01630282	69.41137614	64.89826335
FBgn0001248	546.8082481	537.3966696	838.6957129	580.5827901	570.0830984	692.5625801	623.0472891	674.1327283	672.4444577	376.8662869	354.0775784	383.9087612	603.4796404	703.5421154	550.93332	593.3053436	709.9617974	809.3452188	662.0598306	929.6917653	632.1854359
FBgn0001250	50.86146452	36.63922368	29.21941535	43.50731043	44.31001456	43.82930694	41.0219637	41.5964986	53.69299696	64.33920181	48.27233516	45.65574669	56.71772279	64.12682055	63.35507449	47.17618198	48.34809477	50.25290271	40.81656679	43.34454982	41.65365661
FBgn0001253	1.963518556	1.026668264	0.26264643	0.513865871	0.75385658	0.446478509	0.419447482	0.252610315	0.527880588	0.235100616	3.781332921	4.245183464	3.14672075	0.483367994	0.225730669	0.768654696	0.46713135	0.256392361	0.15117247	0.450723222	0.424171656
FBgn0001255	1.203446857	1.155001797	0.459631253	1.113376054	1.088903949	0.967370102	0.419447482	0.589424069	0.829526638	0.783668719	0.965446703	0.400489006	0.690743579	0.966735988	0.902922677	0.96081837	0.700697026	1.025569443	0.831448583	1.502410739	1.102846305
FBgn0001257	1154.485571	439.2215168	371.3163906	343.9475564	351.6322138	116.0099992	197.2242058	490.2324187	278.947185	1785.040608	1478.420718	2055.229481	1691.247279	1513.505751	1131.136383	452.2572069	282.9258879	208.6179175	325.3987408	164.4388554	369.8776839
FBgn0001258	303.711983	240.6253744	186.2163189	108.8539204	129.9146174	86.31917835	103.5196385	145.0825245	101.0514269	160.1035192	136.1279852	113.0179975	160.3292597	215.0987574	141.9845909	110.3980307	91.6355999	86.66061794	86.92417002	113.7324929	88.05803576
FBgn0001259	1.520143398	1.860836229	1.181908935	0.513865871	0.75385658	0.818543933	0.671115971	0.589424069	1.131172689	0.862035591	0.643631135	0.480586807	0.613994293	0.966735988	0.451461338	1.633391229	0.856407476	0.854641203	0.907034818	0.450723222	0.593840318
FBgn0001263	0.950089624	1.219168564	0.919262505	0.856443119	0.75385658	0.818543933	0.755005467	1.431458454	1.131172689	0.783668719	0.724085027	0.400489006	0.613994293	0.966735988	0.075243556	1.152982044	0.3114209	0.683712962	0.377931174	1.051687517	0.509005987
FBgn0001276	10.64100379	9.496681444	11.81908935	11.47633779	11.81041976	10.86431038	12.08008747	11.19905732	11.46254991	9.325657754	9.734920924	11.21369217	8.365672238	8.861746558	11.2112899	7.686546962	10.43260016	7.349914342	13.00083239	11.64368323	9.162107767
FBgn0001280	32.49306513	33.04588475	39.19997969	30.06115346	32.58335664	30.95584327	25.33462789	28.12394845	31.82365831	34.24632301	34.59517353	45.81594229	34.84417611	37.38045821	33.70911327	35.26203419	31.0642348	28.03223144	29.17628663	28.92140673	31.13419954
FBgn0001285	71.63675763	135.3277106	124.9540391	124.0129636	156.5508832	110.6522571	163.3328493	164.196705	124.2781727	37.30263101	44.00827889	39.00762919	53.64775133	84.83108296	55.45450107	113.0883222	86.10787892	84.26762257	75.96416598	106.4458009	106.9760916
FBgn0001291	271.0289	214.4453337	188.2518288	264.8122123	231.015161	163.262308	263.7485764	290.5860661	215.0736339	231.2606389	196.1465885	245.5798585	253.8098907	252.9625836	206.092101	328.1194734	216.2818152	238.1885032	141.7241903	218.6007625	180.0184508
FBgn0001296	23.94225852	26.50087457	22.58759299	24.5799175	24.3746961	29.31875541	27.68353378	27.11350718	23.22674588	21.47252289	18.58484904	12.33506139	17.11509091	21.50987574	22.87404115	26.51858702	23.74584365	25.04098723	30.46125263	27.79459867	26.128974
FBgn0001297	1065.873879	843.9213132	595.419457	1354.293504	741.292304	573.3528183	1112.62639	1335.213924	776.9648141	1136.084542	732.2913244	1050.162272	1174.187336	1219.859694	679.2988272	1481.774091	726.2335394	1169.063701	293.576936	598.2599563	429.0072128
FBgn0001301	31.60631481	29.58087936	25.41104211	33.74385887	29.98673953	32.07203954	32.80079306	30.73425504	35.14176486	42.31811081	42.72101662	40.2090962	42.74935263	36.89709021	42.81358359	35.74244337	45.23388576	44.18495017	42.40387772	37.18466579	37.24227139
FBgn0001308	373.1318649	336.8755242	262.1211372	199.379958	171.7955385	188.4139307	187.9963612	202.2566592	193.0534722	190.1963981	203.0656232	202.4872414	212.5187746	241.3617517	212.0363419	259.6131236	180.8576878	190.1576676	172.0342704	185.6979673	174.6738879
FBgn0001316	513.2384147	482.2774171	314.5847616	500.5053585	415.2074521	486.5871614	511.5581485	478.4439373	430.5997368	471.6902018	443.5423062	409.780351	492.8839185	499.4802605	434.0048333	507.600345	385.3055089	418.1759404	418.9744995	392.9555288	384.8085262
FBgn0001320	3.800358495	4.106673057	4.530650919	8.478786875	7.789851331	7.515721564	8.808397113	7.157292269	11.01008084	10.34442709	8.608566437	7.609291114	7.598179372	7.89501057	10.38361078	7.398301451	10.12117926	13.24693864	8.390072063	7.211571547	10.6042914
FBgn0001321	1.330125473	1.411668863	1.838525011	3.68270541	3.853044744	4.464785087	3.607248341	1.515661892	3.393518066	4.075077338	4.022694597	2.242738434	3.223470037	2.577962635	2.9344987	3.074618785	3.192064228	3.760421291	1.814069635	4.807714365	2.545029935
FBgn0001323	7.030663215	6.80167725	4.793297349	14.55953302	11.39161055	10.93872346	15.18399883	11.78848138	16.74135579	16.84887745	10.45900595	13.6166262	12.12638728	12.88981318	15.19919839	11.72198412	13.07967781	21.70788654	9.523865585	12.31976806	12.55548101
FBgn0001324	64.22605856	57.17258896	41.23548953	53.18511767	43.55615798	60.12577251	55.11539908	50.69046995	50.75194797	53.13273913	51.49049084	50.78200596	53.57100204	55.42619665	55.07828329	59.66682079	52.00729034	51.53486451	59.78871173	51.8331705	55.82098991
FBgn0001330	19.44516763	23.10003595	19.43583583	19.18432586	26.552504	28.20255913	23.32127998	24.67160747	19.90863932	26.80147018	30.97474839	31.55853367	28.16698818	21.6709984	36.94458619	22.00274068	23.35656752	21.5369583	27.28663076	23.28736645	30.62519356
FBgn0001332	63.59266548	58.0709237	56.79729051	86.24382205	74.96684883	84.01237272	92.78178292	94.39205451	85.51665527	92.55127569	91.15425956	84.50318027	83.81022095	86.60343227	81.71450226	89.16394476	78.47806687	88.6262927	83.29603075	70.91378688	101.2921914
FBgn0001341	20.90197172	19.50669702	17.85995725	13.87437852	14.99336977	16.37087865	14.51288286	13.64095703	16.81676731	16.14357561	14.80351612	15.29868003	14.50561517	12.40644518	19.78905533	15.08484841	14.09179574	15.38354165	20.55945587	16.90212081	19.93606783
FBgn0001404	378.1990095	390.0697736	317.6708572	484.8324495	429.9495363	437.6233516	468.9422844	506.9046995	412.4255623	548.2546357	532.282949	609.9447562	681.9174113	705.5561487	511.58094	695.1520909	500.6090972	637.0495524	292.5187287	463.4185924	426.1228455
FBgn0001491	31.16293966	30.28671379	34.34102074	35.45674511	36.35263954	36.53682463	33.55579853	38.90198857	37.70575629	41.37770835	41.27284656	49.42034334	38.83513901	41.97245415	40.48103335	37.56799828	35.19056173	37.26235643	35.14759918	35.3817729	42.41716559
FBgn0001565	77.08393814	85.14929916	107.8163596	113.9069348	104.5347791	112.7358235	112.4958146	119.6530861	113.1172689	114.7291004	102.4982583	103.8067504	90.18041174	89.82588556	104.3628127	112.1275038	92.64771783	101.4459107	108.5418332	127.2541896	109.7756245
FBgn0001612	6.903984599	8.534179946	6.434837537	7.622343756	8.711231595	9.450461768	6.962828194	8.7571576	7.918208821	14.02767007	15.28623947	12.01467018	10.97514798	15.38721448	17.15553086	6.053155733	4.749168729	6.238880779	7.483037246	5.258437587	6.786746494
FBgn0001624	124.5884193	130.001869	93.10815947	184.3065591	152.3627911	164.973809	162.7456228	158.3024643	174.5776516	229.3014671	207.1687717	199.443525	205.3043416	213.0041627	202.1041925	182.4594085	173.6171519	202.1226444	143.4626737	149.8654712	186.4658599
FBgn0001941	1001.394463	916.4939261	820.1791396	727.462785	849.0100332	661.6811499	844.0961119	791.7649318	640.7716224	767.054942	661.08963	666.8942928	655.7459046	734.6387897	535.2074167	763.9466862	603.6115599	676.4485118	521.3182614	681.4183907	578.145967
FBgn0001942	2052.003569	2141.373332	2404.331083	2974.940817	2573.498842	2937.456522	2904.58992	2576.2042	2845.427193	3355.51272	2918.786745	3408.401735	3124.002961	3256.530737	2787.623278	2599.878428	2937.711207	3467.022966	2669.630227	2605.330463	2651.157684
FBgn0001961	478.2751166	409.8331377	333.2983198	294.3594999	368.0495349	255.6833593	346.5475093	336.8137538	279.3242426	461.2674079	465.4257648	412.4235784	386.3559087	464.3555196	323.9235103	392.3982224	313.5229913	363.906224	227.7413255	331.0562063	290.8120873
FBgn0001965	65.17614818	63.26843178	52.72627084	62.7772806	53.60757905	67.86473333	60.31654785	55.40586251	59.19803738	59.24535514	59.05315668	53.585429	63.31816144	67.67151917	68.1706621	65.9121402	68.90187418	63.32891311	68.93464614	67.75872433	67.52812762
FBgn0001974	12.73120096	10.65168324	11.09681167	9.506518617	12.31299081	8.85515709	11.91230848	10.18861605	12.89536865	12.93053386	15.84941671	14.25740861	15.81035304	12.97037451	15.19919839	15.46917576	14.01394051	9.144660867	12.92524615	11.19296001	15.60951694
FBgn0001977	53.39503685	48.18924165	41.8921056	30.66066365	36.60392507	28.3513853	35.14969896	31.82889974	26.3940294	25.46923336	30.33111726	26.8327634	26.40175459	29.16320231	28.44206432	30.65010601	28.80643327	34.1856481	29.47863157	30.64917908	27.7408263
FBgn0001978	122.6882401	102.4743261	91.86058893	93.43794424	80.74641594	85.50063442	99.99627961	115.7797279	95.62179795	98.82062544	97.18830146	117.0228876	109.521232	102.3128921	94.12968906	133.841999	100.0439642	107.6847915	91.45934411	85.56229159	93.65710162
FBgn0001981	61.24911107	63.52509885	48.98355921	32.28790557	30.9081198	40.92719663	29.27743421	28.20815188	29.71213596	65.04450366	67.09854587	74.49095512	64.23915287	65.17411787	54.47633484	45.25454524	31.60922138	34.52750458	39.83394574	28.32044243	42.75650291
FBgn0001986	28.37601009	27.07837547	28.62846088	18.92739292	27.5576461	26.34223201	27.09630731	25.26103154	23.3775689	23.51006156	21.56164304	20.34484151	22.48754097	20.70426241	24.6798865	23.25180456	24.91367202	26.75026964	30.38566639	28.4706835	24.7716247
FBgn0001987	524.7661688	452.632371	287.2695329	463.6783044	258.3215215	301.075341	434.6314804	486.1064502	324.4203271	306.1010016	252.1424973	336.6510585	354.8887012	369.2931475	236.5657413	550.5489262	286.6629387	422.3636823	168.0282	278.4718305	203.6023948
FBgn0001989	49.40466043	47.48340722	70.45490487	34.6859463	38.02787639	42.26663216	41.10585319	38.22836106	45.77478814	28.76064198	28.80249331	26.7526656	26.24825601	37.78326487	32.58045992	36.70326174	42.43109766	38.28792587	44.82263724	47.32593828	39.447964
FBgn0001990	13.17457612	9.94584881	12.34438221	8.992652746	10.13518291	9.301635598	10.40229754	10.77804012	11.53796143	9.795858985	11.26354487	10.25251855	11.51239299	11.92307719	10.75982857	7.590465125	11.91184944	10.76847915	12.84965992	12.24464752	9.586279423
FBgn0001991	16.65823807	20.46919852	13.52629115	23.8091187	20.18660399	25.00279649	21.39182156	21.64028368	21.64310411	25.86106772	18.34348736	13.77682181	23.33178312	21.6709984	22.19684914	26.51858702	23.97940932	25.7247002	25.32138866	27.11851384	19.34222751
FBgn0001992	1.646822014	2.181670061	1.904186618	2.226752108	1.591475003	2.083566374	1.090563452	1.178848138	1.659053277	1.488970566	1.689531731	0.881075813	2.072230738	2.336278638	1.203896902	2.305964089	1.712814951	2.820315968	1.965242105	2.253616109	1.696686624
FBgn0001994	101.4062325	93.87597941	71.76813702	104.914282	76.8933712	88.84922324	103.8551964	103.1492121	101.8809535	125.6220956	131.2202977	128.4768731	147.1283824	107.7910627	121.5935872	117.315923	121.2205854	143.9215785	96.90155302	70.46306366	109.9452932
FBgn0001995	23.94225852	26.88587517	29.15375374	17.47143962	21.6105553	20.46359832	19.37847365	20.04041835	20.28569688	12.06849827	11.9876299	16.17975584	14.19861802	16.27338913	15.42492906	19.31244924	19.54166149	18.11839349	20.48386963	22.31079947	21.46308579
FBgn0002021	23.18218682	23.35670301	23.5725171	15.33033182	17.92503424	16.37087865	17.02956775	17.34590832	16.74135579	17.63254617	16.49304785	13.77682181	14.42886588	14.98440782	15.8763904	14.31619372	18.60739879	15.89632637	20.6350421	17.65332618	17.56070655
FBgn0002022	110.0203784	124.8685276	118.45354	129.6654882	133.6839003	139.8221863	144.7093811	144.8299142	151.3509058	103.7577384	129.6112199	142.9745751	135.3089923	140.8212089	130.6980575	142.2972006	162.7952756	138.6228031	155.1785401	141.9778148	147.0178959
FBgn0002023	18.93845317	22.20170121	26.33030462	55.75444702	48.58186851	51.19620233	60.40043735	57.08993128	51.58147461	36.36222855	29.9288478	26.27207879	48.50554912	43.26143547	39.05140577	40.83478074	39.62830956	55.46621405	42.93298137	38.61195599	48.86457476
FBgn0002031	108.8169316	121.5960225	121.9992668	65.60354289	70.86251856	68.68327726	56.793189	65.08925793	64.62766628	55.1702778	56.96135549	52.9446466	52.49651203	59.5348246	60.72155002	64.27874897	73.96246381	69.22593741	97.5062429	85.41205051	66.67978431
FBgn0002036	8.360788688	8.726680246	8.929978623	5.823813207	7.957375015	5.506568274	6.040043735	5.389020061	7.842797309	8.698722779	7.804027518	5.686943885	8.519170811	7.250519911	8.953983212	5.572746548	8.486219532	6.238880779	11.26234899	11.26808054	8.568267449
FBgn0002044	123.0049366	113.2543429	91.6636041	161.8677494	150.268745	143.8404929	136.739879	149.9663239	166.6594428	161.9059573	156.6437276	138.4890983	164.8574676	168.6954299	170.8781166	130.0948073	149.5598874	151.1860287	145.2767433	121.4699082	161.1852292
FBgn0002069	125.2218124	118.6443513	115.5644292	50.35885538	45.39891851	54.84244349	49.24313434	49.34321494	47.28301839	34.0112224	37.33060586	36.60469515	39.83287974	42.21413815	44.39369828	52.36460118	43.13179469	46.91980202	49.43339756	52.95997855	35.29108177
FBgn0002121	714.6574149	706.8610999	541.051646	687.1243141	631.396767	624.1025421	628.0806589	628.4944647	612.9447743	750.0493308	828.594633	826.2088194	730.7299576	741.4059416	636.1842694	738.5810812	607.8935973	693.1140153	533.2608865	534.9333436	610.7223501
FBgn0002174	49.02462458	49.79341081	58.04486105	48.90290207	50.67591457	59.30722858	48.82368685	50.60626651	51.73229763	42.31811081	42.64056272	45.81594229	39.83287974	43.8253648	54.55157839	59.76290263	57.92428745	46.91980202	68.10319756	52.6594964	58.45085418
FBgn0002183	94.94562306	96.185983	72.68739953	91.38248076	89.70893306	92.64429056	88.92286609	97.50758174	88.30688123	89.02476645	89.62563561	84.18278906	82.19848594	76.04989773	83.82132183	85.80108046	83.2272356	82.04555544	85.41244533	92.02265776	84.32532519
FBgn0002283	19.76186417	17.83836109	20.68340637	20.04076898	18.84641451	21.57979459	19.37847365	20.29302867	20.3611084	19.74845171	19.30893406	23.30846015	22.3340424	19.09303577	19.41283755	21.04192231	21.33233167	21.70788654	20.55945587	18.62989316	19.34222751
FBgn0002284	101.2162146	96.63515037	95.34065413	51.38658712	69.01975803	50.89854999	57.46430497	65.34186825	53.3159394	45.45278569	46.50234954	46.3766269	50.96152629	49.22297406	46.19954363	53.13325588	49.36021269	47.60351498	51.85215707	50.48100083	37.92094604
FBgn0002306	16.27820222	15.78502456	13.1323215	27.66311273	21.86184083	26.4166451	22.23071652	22.48231807	31.29577772	32.6006187	30.33111726	27.79393702	28.0134896	28.84095698	28.51730788	26.61466886	28.33930192	26.5793414	21.31531821	25.31562095	26.97731731
FBgn0002354	8.804163846	9.560848211	12.14739739	6.166390454	7.03599475	5.432155189	7.466165172	6.399461323	6.334567057	4.466911697	3.620425137	4.245183464	4.681706482	3.705821288	5.568023174	5.188419199	5.449865755	4.956918975	6.953933602	7.737415306	4.750722546
FBgn0002413	112.9973259	114.601845	92.12323536	109.2821419	101.8544002	94.57903076	105.1974284	100.1178883	104.9728255	112.0646268	121.4049229	117.9840612	101.5393062	103.0379441	103.3094029	102.3271564	99.03184629	104.5226191	105.6695563	101.562966	92.46942098
FBgn0002431	261.0846286	289.7129508	188.383152	301.9818436	272.1422255	305.8377785	279.1842437	287.4705389	269.8978035	285.020313	285.9331319	245.8201519	259.0288422	295.740651	291.2678068	308.903106	271.0140385	316.8154938	290.4023141	282.0024957	283.9405065
FBgn0002441	48.70792804	49.66507728	40.64453506	47.87517033	55.03153037	55.80981359	57.21263649	49.84843557	54.74875813	45.68788631	45.61735673	40.84987861	41.90511048	39.07224619	52.52000237	49.67430974	49.12664702	52.04764924	57.52112469	57.46721077	49.54324941
FBgn0002466	7.410699065	6.545010184	2.692125909	0.942087431	0.75385658	0.967370102	0.838894963	1.0946447	0.754115126	2.664473644	3.137701785	3.444205452	3.223470037	2.175155973	2.558280918	1.441227555	1.012117926	1.196497684	0.529103644	0.450723222	0.678674649
FBgn0002521	56.24530572	50.43507848	49.04922082	64.06194527	68.34966329	51.79150701	66.10492309	60.96328945	60.17838704	67.78734418	71.12124047	80.41819241	62.24367142	64.85187254	58.23851266	57.55302038	58.00214268	64.35448255	55.02677894	73.91860836	57.34800788
FBgn0002522	19.88854279	30.03004673	30.13867785	55.32622546	54.19391194	59.97694634	59.64543188	52.87975935	65.3063699	53.36783975	50.12277467	50.06112575	43.59359478	56.39293264	47.70441476	49.28998239	60.64922033	58.11560177	62.88774736	51.8331705	64.13475437
FBgn0002524	389.0933706	272.2595903	214.5164718	198.8660921	142.6464174	128.5113974	215.7637845	244.9478025	157.6100613	272.5599804	216.2600615	264.2426462	240.6857627	270.6055153	179.6063691	284.5944013	165.5202085	240.7524268	105.9719012	155.8751142	113.4235008
FBgn0002525	58.14548497	53.19424944	43.92761543	43.93553199	47.91177377	53.05652945	41.27363219	47.23812898	51.95853217	69.19794787	74.50030393	82.42063744	69.38135508	64.44906588	73.36246749	47.56050933	56.36718295	59.14117122	53.74181295	42.74358552	58.11151686
FBgn0002526	110.337075	107.8001677	57.5852298	70.31398004	55.78538695	62.1349258	66.94381806	69.13102298	59.3488604	92.94311005	72.32804885	71.28704307	89.56641745	77.66112438	94.12968906	62.26103039	59.48139195	64.09809019	62.58540242	64.67878231	60.65654679
FBgn0002531	0.823411007	0.834167965	1.181908935	1.199020366	2.010284214	1.86032712	1.845568919	1.0946447	2.186933865	17.39744556	4.103148489	4.405379066	5.218951488	2.577962635	5.116561836	1.633391229	2.024235852	2.478459487	4.913105262	3.380424163	3.054035922
FBgn0002542	15.07475536	13.2183539	8.864317016	8.650075498	10.38646844	6.548351461	8.808397113	7.578309461	8.823146972	9.874225857	9.091289789	8.65056253	7.981925805	7.008835914	9.781662333	4.51584634	6.228418005	5.982488418	8.768003237	6.310125104	6.192906176
FBgn0002543	13.93464781	12.96168684	8.404685763	16.95757375	11.72665792	13.17111601	15.60344631	16.67228082	11.9904305	13.87093632	10.45900595	10.97339876	12.74038157	12.08419985	11.66275124	10.18467472	9.186916558	11.02487151	9.826210524	9.239826045	8.144095793
FBgn0002552	21.59870411	23.80587038	19.82980547	23.38089714	23.03450662	28.57462456	26.76074932	24.0821834	27.22355604	24.5288309	31.69883342	32.35951169	29.08797962	32.06341027	35.66544574	26.42250518	34.02273335	29.14326501	31.21711497	23.51272807	35.80008776
FBgn0002564	4.053715728	4.363340123	7.41976165	6.851544949	7.957375015	4.762437426	6.543380712	7.409902585	5.127982856	6.190982878	8.286750869	4.405379066	8.826167958	9.345114552	8.953983212	7.590465125	6.228418005	9.91383795	9.977382994	6.835968863	7.8895928
FBgn0002566	65.80954127	65.77093568	66.77785485	78.79276691	76.55832383	73.89219319	71.55774036	69.80465048	71.86717149	74.84036264	75.7875662	71.92782548	65.39039217	69.12162315	67.04200876	70.04365919	66.33265176	75.03749758	72.56278541	77.74975574	64.2195887
FBgn0002567	66.12623781	71.03261053	63.29778965	111.0806725	79.0711791	70.39477821	110.9858036	125.1263096	89.73969997	72.48935649	52.858207	66.3209794	59.40394782	75.08316175	69.14882834	134.6106537	91.09061333	130.4182475	79.44113278	81.43066205	85.1736685
FBgn0002569	677.7939375	682.5418954	1053.277846	686.4391596	689.6112474	875.6931818	668.0959486	614.9377111	681.8708968	478.1162853	495.113251	587.837763	530.4910689	528.7240242	373.5842575	551.221499	700.9305913	593.4628511	608.9982938	589.9966972	492.5481268
FBgn0002570	6607.809993	6236.945538	11236.80222	8186.140261	8670.355816	10615.99392	8065.471734	7258.083785	8228.451784	6634.225906	6461.493423	8419.24008	6987.255051	6097.042755	4100.171876	7230.734727	8907.727721	8673.24078	8337.53963	7463.525828	5628.757874
FBgn0002571	413.6056828	491.2607644	968.3773878	451.4311678	544.5357366	807.6052092	592.0081755	447.2886651	576.5210137	384.0760391	360.4334359	392.6394215	405.3129825	409.7349363	256.6557709	284.6904831	605.4800853	517.3143199	426.533123	585.0387418	343.4942069
FBgn0002578	156.3214128	123.9701929	181.4886832	152.1042979	181.7631977	108.0477991	166.6884292	138.5146563	136.8718953	318.7964348	290.1971882	227.3976576	264.1710444	217.8378427	231.5244231	116.3551046	92.80342828	132.212994	139.0030858	145.8840828	110.6239679
FBgn0002579	1215.481325	1191.25602	1670.693942	2876.963724	2321.54322	2970.94241	2845.196157	2698.804406	3085.08498	2720.897792	2348.529559	2870.785293	2741.638016	2749.316589	2609.597023	3490.460975	3822.38013	3709.313747	3057.085267	2867.200654	3615.045354
FBgn0002590	1312.200449	1352.442938	1746.861407	1251.092108	1304.506931	1437.95845	1461.103357	1305.911127	1391.191584	778.1046709	659.8023677	691.2440244	742.4725985	757.3570854	792.3146489	838.1218644	1029.713207	1033.517606	1581.490791	1727.471868	835.0243218
FBgn0002592	0.190017925	0.320833833	0.196984823	1.027731742	1.256427634	0.669717763	0.755005467	0.505220631	0.678703613	1.567337438	1.609077839	1.842249428	1.458236445	2.014033309	0.601948451	1.056900207	0.700697026	1.111033563	0.377931174	0.450723222	0.593840318
FBgn0002593	2198.064014	2277.021877	3060.684512	1945.667477	1791.163235	2053.205835	2061.91993	1885.651801	1978.27021	1346.029391	1238.587666	1316.647656	1416.177836	1412.723524	1253.78338	1643.479822	1869.459664	2004.646405	2233.497652	2071.073204	1799.25133
FBgn0002607	1134.850386	1141.46261	1677.588411	1243.641053	986.9657874	1333.036001	1262.201362	1178.258714	1182.980398	940.0106282	878.5564999	1019.645009	1044.941537	1098.776012	973.2754021	1217.356875	1401.316196	1373.237484	1375.442715	1174.209113	1306.363866
FBgn0002609	10.19762863	9.240014378	11.81908935	5.652524583	4.858186851	3.348588815	4.78170129	4.715392554	3.619752604	3.448142363	4.424964056	3.524303253	2.91647289	2.7390853	3.611690707	2.113800415	2.335656752	1.794746525	2.721104453	2.929700941	2.460195604
FBgn0002622	1433.431885	1496.497329	2001.825429	1604.203606	1259.191775	1722.067608	1579.806995	1555.911136	1706.110061	1283.257527	1234.806333	1643.286489	1510.042214	1578.921553	1442.644707	1744.653997	1907.68658	1702.103419	1892.452561	1555.596079	1929.132691
FBgn0002626	1003.167964	993.1732121	1392.354388	1187.544028	990.7350703	1342.635289	1318.407324	1164.028333	1416.90691	804.9845079	772.1160009	1050.002076	1038.417848	1074.688173	1019.550189	1196.411035	1350.243168	1041.380305	1404.770174	1113.887322	1273.617814
FBgn0002638	44.27417646	43.44090093	47.73598867	31.94532833	40.70825534	42.0433929	33.30413004	36.54429229	41.77797797	34.87325799	36.60652083	39.7285094	33.61618753	32.30509427	33.18240837	34.01297031	36.98123191	32.9036863	37.49077246	31.70086659	34.95174445
FBgn0002641	63.84602271	67.50343837	83.19325673	62.86292491	64.91542775	68.53445109	39.34417377	70.64668487	44.86984999	43.72871451	39.42240705	50.54171256	45.2053298	37.70270354	27.16292386	67.35336776	62.1284696	84.43855081	49.35781133	51.68292942	36.39392808
FBgn0002643	23.62556198	21.04669942	19.76414386	38.9681619	30.9081198	39.36452185	40.26695823	35.28124071	38.61069444	52.34907042	55.91545489	47.97858292	56.1037285	51.47869137	50.26269568	47.84875484	49.82734404	57.34642469	39.83394574	45.97376861	49.7977524
FBgn0002645	208.0062883	174.1486043	107.4880515	106.1133024	99.92787782	80.88702316	103.1840805	103.1492121	87.32653157	137.8473276	119.152214	130.7997094	125.4850836	123.5810838	110.081323	145.8522286	102.0682001	106.1464374	98.64003642	92.02265776	90.68790003
FBgn0002707	14.06132643	14.30918893	11.3594581	8.136209627	10.05142107	9.673701022	8.137281142	9.767598861	10.7838463	7.131385341	8.447658653	9.852029548	8.826167958	8.136694567	8.728252543	8.455201658	10.43260016	10.17023031	9.901796759	9.765669804	10.09528541
FBgn0002709	0.633393082	0.449167366	1.05058572	0.856443119	1.256427634	0.967370102	1.59390043	1.936679085	1.734464789	1.567337438	1.367716163	1.121369217	1.918732165	2.094594641	1.805845354	1.633391229	1.479249276	0.940105323	1.7384834	1.72777235	1.611852292
FBgn0002715	4.370412269	3.593338925	3.480065199	4.196571281	3.936806586	2.604457968	3.942806327	3.199730662	3.242695041	2.037538669	3.700879029	2.963618645	4.221210762	5.15592527	3.235472925	4.804091851	2.880643327	2.991244209	2.569931983	3.831147384	2.714698598
FBgn0002716	1.393464781	1.155001797	0.722277683	1.113376054	1.005142107	0.372065424	1.510010934	0.421017192	1.508230252	1.175503078	1.287262271	0.720880211	1.458236445	0.966735988	0.978166233	1.056900207	1.089973151	0.940105323	1.133793522	0.600964296	1.272514968
FBgn0002719	318.4067026	216.2420032	246.099705	176.855504	105.121112	183.3538409	193.029731	144.0720832	195.6928752	142.2358725	119.4740295	165.6422529	221.0379454	205.7536428	123.5499196	262.1112514	251.6280874	392.280312	190.250553	194.4119496	197.1549857
FBgn0002723	25.08236607	30.15838026	23.5725171	39.82460502	36.68768691	40.18306579	42.36419564	33.68137538	42.83373915	44.042182	49.31823576	50.30141916	43.13309906	43.98648746	47.32819698	41.02694441	50.68375152	49.31279739	45.50291335	46.12400969	47.84656278
FBgn0002732	5.573859126	5.261674854	8.929978623	4.967370088	4.188092113	2.678871052	5.117259275	5.894240692	3.996810167	4.388544825	2.735432326	4.325281265	4.758455768	4.269750614	4.665100497	2.5942096	3.114209003	2.136603006	5.064277732	3.305303626	3.647876241
FBgn0002733	12.35116511	11.35751767	11.42511971	13.7030899	8.376184226	6.176286037	9.479513083	10.52542981	8.069031846	7.601586572	6.275403571	6.968508705	6.063193641	7.733887905	10.98555924	5.572746548	7.162680706	4.956918975	7.785382185	7.512053695	7.465421144
FBgn0002736	32.61974375	33.23838505	31.3862484	39.7389607	51.34600931	41.52250131	39.67973176	39.49141264	41.09927436	45.76625318	51.32958305	51.98347298	44.66808479	47.69230875	45.37186451	58.32167508	54.0315262	56.49178349	46.2587757	50.18051868	56.5844989
FBgn0002772	208.5130027	227.9845214	232.5077522	204.0047509	200.0232793	176.2101848	184.3052234	179.942748	198.3322781	144.1950443	115.0490655	111.2558459	193.1779543	167.7286939	195.0312982	161.2253225	177.6656236	194.4308736	194.4833821	189.8295969	201.5663709
FBgn0002773	326.9575092	355.355553	392.7877362	347.9728391	359.1707796	304.2006906	310.2233574	312.8999773	359.0342114	296.6969769	235.6494495	250.225531	371.3897978	340.6133132	351.5378955	298.910595	325.1234199	336.5577056	304.0078364	324.3704786	341.7975203
FBgn0002774	38.76365665	44.0825686	41.30115113	49.8449895	53.27253168	55.88422668	42.53197463	46.73290835	49.84700982	43.10177953	48.75505851	52.70435319	44.13083979	45.75883677	59.66814023	36.70326174	46.63527982	36.23678699	56.31174493	52.13365264	48.61007176
FBgn0002775	13.23791542	13.7958548	14.24856883	13.0179354	15.32841713	15.62674781	17.70068372	14.90400861	15.08230252	15.28154002	17.45849455	15.93946244	17.26858948	12.56756785	21.44441358	15.08484841	16.34959726	14.95622104	17.08248907	16.90212081	17.90004388
FBgn0002778	5.510519817	8.598346713	5.121605387	6.337679078	5.528281589	5.804220613	5.620596253	5.557426938	4.826336805	5.250580416	4.183602381	2.883520843	5.602697921	7.008835914	5.267048948	3.266782459	4.593458279	6.495273139	5.517795141	7.662294769	6.023237514
FBgn0002780	188.62446	211.8144963	201.3841503	206.8310132	227.5809254	205.6777664	205.025929	226.3388426	207.8341287	222.2484486	215.3750687	241.4147728	201.0831309	198.2614389	249.1314153	245.873421	212.3111988	235.6245795	226.1540145	249.2499416	224.4716403
FBgn0002783	93.48881897	90.41097402	75.11687901	92.75278975	92.22178833	100.6064906	91.43955098	93.55002013	90.19216905	92.70800943	97.18830146	89.62943955	90.64090746	91.19542821	103.2341594	82.24605249	91.71345513	83.49844549	98.79120889	85.71253266	97.22014353
FBgn0002787	153.4078046	146.6210615	133.0960785	114.7633779	128.6581897	110.5034309	118.7875268	131.8625846	126.088049	133.928984	153.6669336	153.2270937	149.6611088	139.2099823	145.5210381	165.4529234	120.9870198	129.7345345	125.2463911	116.2114707	130.7297043
FBgn0002789	264.251594	250.6995568	266.4548033	208.4582551	209.9071767	204.9336355	184.3052234	210.7612065	210.4735316	208.2991455	174.0217683	173.9724242	259.4125887	231.2110238	272.0807	169.3922787	188.876776	200.4988261	207.2574558	202.299606	186.2113569
FBgn0002791	19.1918104	19.12169642	21.73399209	12.07584797	14.74208424	12.87346367	14.26121437	12.88312608	14.25277588	14.73297191	14.24033887	12.57535479	12.586883	10.4729732	13.31810948	9.70426554	10.66616583	12.90508216	13.15200486	15.70019222	10.94362872
FBgn0002868	92.60206866	34.32922009	95.60330056	91.89634663	131.673616	153.5141939	112.2441461	167.7332494	147.6557416	408.5265031	468.5634666	510.7836783	416.1346319	87.97297492	526.5544077	105.9782662	114.9921674	113.0690311	138.096051	69.71185829	156.6041754
FBgn0002869	55.23187679	29.9017132	38.87167165	14.90211026	16.58484477	11.7572674	13.25454042	28.03974501	16.28888672	79.6991087	99.60191821	106.6101734	74.75380514	13.29261984	342.6591559	18.1594672	17.90670177	5.384239576	15.26841943	10.66711625	14.84600796
FBgn0002872	10.13428932	9.368347911	7.879392903	4.881725776	8.041136857	6.399525292	8.724507617	4.546985677	6.259155544	9.247290882	10.05673649	8.730660331	7.367931513	6.444906588	7.900573422	5.572746548	5.916997105	5.384239576	6.122485019	7.13645101	6.108071845
FBgn0002873	7.094002524	5.903342519	3.020433946	2.398040732	2.010284214	0.967370102	1.510010934	2.778713469	1.281995714	3.918343594	3.861786813	4.00489006	3.37696861	2.980769297	4.514613384	2.017718578	1.790670177	2.136603006	1.511724696	1.577531276	1.781520955
FBgn0002878	3.230304721	5.390008387	3.677050021	2.911906603	3.015426322	2.530044883	2.768353378	3.115527223	3.091872016	4.231811081	5.229502976	4.725770271	4.144461476	2.336278638	6.621432964	1.729473066	2.880643327	0.854641203	4.761932793	2.554098256	3.223704585
FBgn0002887	11.65443272	10.33084941	10.24321077	7.79363238	10.21894476	8.334265496	7.466165172	10.77804012	8.069031846	9.639125241	10.13719038	7.449095512	9.056415817	7.250519911	11.51226413	5.668828385	9.887613584	6.58073726	12.69848745	10.74223678	9.755948085
FBgn0002891	18.62175662	13.4108542	10.11188756	9.763451552	15.16089345	8.185439327	9.982850061	10.86224356	11.31172689	15.0464394	14.80351612	12.89574599	14.8893616	11.11746386	13.92005793	10.76116575	11.60042854	10.08476619	12.09379757	9.840790341	12.97965267
FBgn0002899	3.737019187	3.850005991	2.232494656	0.942087431	2.261569741	0.892957017	0.587226474	2.020882523	1.583641764	1.645704309	2.09180119	3.203912048	2.455977171	1.36954265	2.708768031	0.864736533	1.012117926	1.025569443	1.209379757	1.126808054	1.102846305
FBgn0002901	6.777305982	7.058344317	7.748069688	4.196571281	6.868471066	5.655394444	5.620596253	4.462782238	6.485390082	5.877515391	5.068595192	5.686943885	6.907435793	6.042099926	4.81558761	3.074618785	5.138444854	3.50402893	7.180692306	5.18331705	5.344562864
FBgn0002905	9.184199696	9.175847612	6.697483967	8.050565315	9.967659229	7.292482309	8.137281142	9.346581669	8.596912434	9.560758369	9.654467032	8.089877922	8.749418671	7.57276524	8.728252543	7.206137777	7.396246381	6.495273139	6.953933602	7.13645101	8.822770442
FBgn0002906	7.284020448	6.609176951	4.924620564	3.340128163	6.533423697	4.539198172	5.620596253	6.062647569	5.882097981	6.739550982	8.447658653	6.087432891	6.216692214	5.639293264	7.373868528	2.786373274	4.048471703	2.649387728	5.593381375	5.40867866	5.76873452
FBgn0002914	72.27015071	79.82345754	79.71319153	113.7356462	105.9587305	111.6940403	113.754157	122.6002064	110.930335	118.4907103	126.553972	150.7440619	125.7920807	116.4916866	128.064533	136.6283723	130.407502	129.3926781	123.9614251	107.8730911	135.1410896
FBgn0002921	1101.153874	1285.902001	1085.123726	2121.238316	2139.444975	2044.573918	2031.300264	2167.480709	2037.091189	2348.968618	2172.335536	1745.811675	2197.792571	2589.080099	2198.842449	2280.40632	2090.95778	2394.106401	2034.101165	2924.367383	2529.759756
FBgn0002924	8.487467305	7.443344916	5.318590209	2.055463485	2.177807899	2.009153289	2.181126904	2.610306592	2.63940294	2.977941131	3.620425137	3.844694458	2.686225031	2.577962635	3.912664933	1.441227555	1.323538826	1.965674766	2.645518218	1.72777235	1.187680636
FBgn0002930	10.57766448	8.726680246	11.29379649	9.420874305	6.952232908	7.441308479	9.395623587	7.157292269	9.878908148	11.28482955	8.849928113	6.00733509	9.977407257	10.23128921	9.254957438	6.14923757	8.797640433	8.973732627	10.4309004	9.840790341	10.68912573
FBgn0002931	2.090197172	2.823337727	1.641540188	5.0530144	7.538565804	1.86032712	4.362253808	2.947120346	4.298456217	4.702012313	4.022694597	5.206357078	4.451458622	2.7390853	9.555931663	1.152982044	3.503485128	1.452890044	8.238899594	4.732593828	4.496219552
FBgn0002932	86.52149506	85.98346713	72.49041471	110.7380952	57.54438564	79.47317455	86.82562868	100.7915158	81.14278754	113.2401299	78.12072907	147.1396608	115.7379242	113.9942853	54.62682195	137.973518	83.46080127	132.0420658	56.61408987	64.22805909	56.49966456
FBgn0002939	5.76387705	42.41423267	204.9298771	514.4653814	574.1874287	664.1367817	537.6477819	480.7174302	555.5566132	44.74748384	41.43375435	56.70924325	57.48521565	75.9693364	60.64630646	100.8859289	200.3214941	118.6241989	207.9377319	267.5042321	141.1643271
FBgn0002940	1.393464781	2.181670061	2.166833048	0.513865871	0.418809211	0.744130848	1.258342445	1.178848138	2.262345377	0.156733744	0.321815568	0.881075813	0.383746433	0.402806662	2.784011587	0	5.138444854	5.640631937	1.587310931	0.225361611	1.102846305
FBgn0002945	14.6313802	19.50669702	17.53164921	38.79687327	37.19025797	37.13212931	42.69975362	31.66049286	42.23044705	49.21439554	39.26149926	38.76733578	42.3656062	46.3227661	40.02957201	41.69951727	43.20964991	52.81682632	41.49684291	32.37695143	45.89537317
FBgn0002948	1.07676824	1.540002396	0.656616075	0.770798807	1.005142107	1.265022441	0.922784459	0.673627508	0.829526638	0.626934975	0.965446703	0.881075813	0.920991439	0.886174656	1.354384015	0.768654696	1.245683601	0.170928241	1.284965992	0.375602685	1.272514968
FBgn0002973	149.7341247	127.9485324	120.5547114	186.1050897	164.7595437	166.0155922	187.6608033	192.23645	145.5442193	183.3001133	181.0212569	188.3900284	179.2863335	209.2177801	150.9385741	225.3119078	153.0633725	193.6616965	132.5026696	149.9405918	147.4420676
FBgn0002985	23.68890128	44.98090333	52.26663959	68.34416087	91.13288438	101.6482738	76.75888913	53.13236967	69.07694553	68.57101289	103.1418895	78.17545397	58.71320424	81.205823	107.2220679	57.16869303	81.04728929	68.11490384	119.9553546	62.27492513	136.1591015
FBgn0002989	5.257162584	6.031676052	4.793297349	3.511416786	7.119756592	5.208915935	4.78170129	4.883799431	4.223044705	5.720781647	5.39041076	5.126259277	3.990962903	5.558731932	5.944240956	4.708010014	5.83914188	3.674957171	5.442208906	5.709160808	5.938403182
FBgn0003002	0.950089624	0.320833833	0.853600898	3.254483851	2.429093426	2.157979459	3.020021867	1.768272208	2.563991428	2.272639284	1.689531731	0.560684608	2.225729311	1.772349312	1.88108891	1.921636741	2.179946302	2.649387728	2.494345749	1.802892887	2.120858279
FBgn0003008	14.5680409	14.88668983	14.37989205	10.96247192	11.55913423	12.12933282	13.5900984	12.12529514	11.08549235	12.61706637	12.9530766	12.25496358	9.286663677	13.53430383	11.36177702	12.58672065	11.52257331	11.70858447	11.9426251	11.94416538	14.08249898
FBgn0003016	27.80595632	30.22254703	24.426118	45.56277391	34.25859349	41.44808823	37.24693636	41.42809172	39.28939806	42.94504579	46.34144175	45.33535548	48.73579698	47.77287008	44.39369828	48.71349137	48.50380522	57.17549645	36.28139271	40.56508995	43.52001189
FBgn0003023	1.266786165	1.155001797	0.919262505	0.942087431	1.591475003	1.116196272	1.342231941	1.263051577	1.432818739	0.705301847	1.045900595	0.400489006	0.920991439	1.208419985	0.752435564	0.768654696	0.544986575	0.512784722	0.226758704	0.450723222	0.424171656
FBgn0003028	3.230304721	2.95167126	2.363817871	9.078297058	4.774425009	7.366895394	4.78170129	5.725833815	7.390328233	9.795858985	9.17174368	6.407824096	9.823908683	8.217255899	7.825329866	5.668828385	7.941232957	9.571981469	4.837519027	7.88765638	7.380586812
FBgn0003041	19.82520348	17.13252666	12.08173578	11.64762641	9.967659229	11.38520197	10.57007654	11.03065044	12.29207655	13.55746884	13.67716163	10.89330096	12.66363229	8.94230789	11.88848191	9.416020029	9.809758358	10.59755091	10.35531417	12.62025021	10.43462273
FBgn0003042	10.45098586	12.0633521	10.63718042	15.33033182	17.42246319	16.89177025	15.51955682	14.48299142	20.28569688	19.98355233	23.49253644	22.74777554	19.26407093	15.87058247	26.03427052	15.46917576	22.03302869	18.88757058	21.08855951	14.87386632	25.78963668
FBgn0003044	22.92882958	26.2442075	20.35509833	31.00324089	32.4995948	37.6530209	39.26028427	30.98686535	35.9712915	48.27399308	47.78961181	48.29897413	46.81706482	41.48908616	51.91805392	37.08758909	46.16814846	42.73206013	44.06677489	34.25496485	43.01100591
FBgn0003048	102.0396256	91.75847612	54.1051646	68.77238243	71.78389882	69.57623428	79.86280049	80.49848717	68.62447645	88.31946461	83.99386318	80.177899	75.521298	79.11122836	80.28487468	84.0716074	66.02123086	72.1317175	71.20223318	63.70221533	73.29686214
FBgn0003053	598.366445	489.2715947	316.0949786	505.5583729	372.4051507	406.8163345	436.3092703	516.6722984	380.601904	537.8318417	420.1302237	453.5137504	535.2495247	593.7370194	407.0676401	604.5469186	400.4094225	471.7619438	341.2718501	363.2077962	349.1781071
FBgn0003062	66.63295227	66.15593628	70.78321291	45.81970685	49.33572509	54.7680304	43.2030906	55.99528658	48.5650141	40.35893902	41.03148489	43.41300825	41.82836119	41.97245415	57.48607709	59.9550663	52.63013215	53.75693164	56.91643481	50.10539815	50.22192406
FBgn0003068	34.64660161	36.12588955	21.73399209	42.90780024	35.17997375	26.56547127	29.94855018	34.43920633	26.69567545	28.21207388	25.42342985	27.31335021	23.02478598	25.29625836	24.30366872	42.75641748	39.78402001	38.8007106	28.64718299	31.40038445	26.97731731
FBgn0003071	88.42167431	72.76511323	70.19225844	48.90290207	37.8603527	59.60488091	47.7331234	42.10171923	46.00102268	42.78831205	35.8824358	32.76000069	54.18499633	38.83056219	33.93484394	36.41501623	52.70798737	51.53486451	58.4281595	49.95515707	43.43517756
FBgn0003074	154.5479121	131.3493711	184.1151475	199.2086694	138.3745634	173.9033791	148.568298	159.4813124	174.2005941	92.86474318	84.95930988	98.03970867	178.6723392	123.7422065	75.92074841	142.681528	169.490825	189.730347	161.5277838	134.165279	111.4723112
FBgn0003076	59.41227113	62.04926322	87.46126122	59.09457519	42.88606324	79.54758764	57.46430497	52.29033528	52.56182427	33.85448865	33.38836515	30.59736006	53.41750347	46.72557276	27.99060298	47.17618198	60.41565465	61.1923101	72.26044047	72.04059494	52.42761667
FBgn0003079	36.42010224	29.5167126	31.05794036	30.23244209	29.23288295	33.93236666	36.07248341	32.58673068	32.72859646	31.58184937	28.9634011	30.03667545	31.54395679	30.93555162	31.30131946	28.05589641	28.80643327	29.57058561	28.57159676	34.17984431	30.54035922
FBgn0003082	1.710161323	1.540002396	1.575878581	6.337679078	5.528281589	8.259852411	5.45281726	6.483664761	6.937859158	2.742840516	2.413616758	1.281564819	2.762974317	3.705821288	3.912664933	0.384327348	0	0.170928241	0.226758704	0.075120537	0.169668662
FBgn0003089	0.823411007	1.090835031	0.590954468	1.284664678	0.083761842	0.967370102	0.755005467	1.178848138	0.527880588	1.175503078	0.563177244	1.041271416	2.225729311	1.04729732	0.451461338	0.96081837	0.544986575	1.025569443	0.226758704	0.450723222	0.169668662
FBgn0003090	7.347359757	5.775008986	4.793297349	9.592162929	11.22408686	9.227222514	9.227844594	9.8518023	11.9904305	10.65789458	7.48221195	8.089877922	11.51239299	8.539501229	9.856905889	12.29847514	10.97758673	12.47776156	9.977382994	11.49344215	10.94362872
FBgn0003091	9.184199696	10.58751647	8.732993801	12.93229109	10.05142107	13.98965994	10.23451855	8.7571576	14.55442193	15.67337438	15.44714725	11.05349657	13.35437587	12.16476118	9.029226769	10.95332942	11.75613899	17.60560877	12.54731498	18.25429048	15.43984827
FBgn0003093	62.45255793	68.08093927	69.14167272	88.47057416	102.3569712	86.76565686	83.21838034	74.77265335	85.81830132	103.2875371	98.87783319	91.95227578	87.80118386	90.87318289	93.90395839	73.88693267	88.20997	80.33627304	86.84858379	93.5250685	86.95518946
FBgn0003116	10.89436102	15.9133581	23.96648675	16.27241925	18.59512898	20.46359832	16.27456228	14.81980517	17.64629394	13.63583571	11.90717601	14.33750642	11.58914227	13.29261984	12.11421258	13.25929351	16.34959726	16.32364697	15.87310931	18.17916994	12.72514968
FBgn0003118	78.73076015	72.76511323	50.75642262	92.49585681	77.81475146	70.99008289	89.59398206	85.55069348	76.01480468	141.3738369	164.9304785	166.1228397	153.5753225	135.8264063	132.7296335	104.5370387	75.90884444	86.57515382	68.6323012	57.5423313	93.3177643
FBgn0003124	14.25134436	11.35751767	4.924620564	2.31239642	2.094046057	1.339435526	1.258342445	1.852475646	1.583641764	6.190982878	6.919034706	6.808313102	4.528207909	3.141891961	5.64326673	2.690291437	1.946380627	2.051138886	1.436138461	0.75120537	1.527017961
FBgn0003129	0.823411007	1.668335929	1.378893758	2.31239642	2.429093426	2.455631798	2.852242875	1.515661892	1.734464789	1.25386995	1.528623947	1.281564819	1.841982878	2.255717306	1.429627572	1.825554904	2.647077652	1.965674766	2.267587044	1.72777235	2.460195604
FBgn0003130	0.316696541	0.256667066	0.722277683	1.113376054	0.921380265	1.562674781	1.426121437	1.178848138	0.904938151	0.783668719	1.045900595	1.842249428	1.151239299	1.04729732	0.601948451	0.384327348	0.700697026	1.025569443	0.982621052	0.97656698	1.611852292
FBgn0003134	74.61370511	79.11762311	85.5570746	115.7911096	122.6273371	126.0557656	118.4519688	112.0747766	132.4226161	161.6708567	193.2502484	162.4383408	158.2570289	162.5727687	173.7373717	147.8699472	175.0964012	181.0130067	142.8579838	146.4099265	187.8232092
FBgn0003137	108.1201992	115.7568468	66.3182236	70.99913454	75.55318172	65.48351461	84.30894379	73.84641553	72.09340603	119.274379	89.7865434	51.74317958	97.70184183	127.7702731	153.9483164	75.5203239	86.57501027	83.66937373	75.66182104	69.56161722	86.27651481
FBgn0003139	50.7347859	43.8900683	54.82744228	45.13455235	48.66563036	51.79150701	47.7331234	46.98551866	46.45349175	55.95394652	61.14495787	70.40596726	52.26626417	49.0618514	53.79914283	46.59969096	52.24085602	52.64589808	50.86953602	46.04888915	48.27073444
FBgn0003141	43.32408684	39.27006111	48.19561992	50.70143262	58.21448037	58.33985847	55.70262555	59.61603443	58.51933376	59.79392324	62.27131236	70.00547825	58.17595923	63.48232989	62.45215182	46.40752728	59.3256815	56.14992701	64.39947205	60.1715501	69.30964857
FBgn0003149	247.403338	234.0803642	200.7931958	243.4011343	259.3266636	199.5758934	224.0688447	220.8656191	236.6413265	213.5497259	176.435385	158.6737442	260.1033322	269.6387794	292.3964602	222.4294527	223.6002064	223.8305309	206.350421	243.6159013	243.7290335
FBgn0003159	248.0367311	236.903702	214.9104414	301.1254005	298.0246348	310.7490421	326.6656986	359.9696994	304.5116878	316.4454286	352.0662311	328.6412783	293.6427705	321.8425227	339.7246572	453.6984344	373.3158042	364.589937	320.7123943	289.0638262	395.4976519
FBgn0003162	13.55461196	14.11668863	18.71355814	12.67535816	9.381326334	10.2690057	12.16397697	9.262378231	13.95112983	27.11493767	22.36618196	21.22591732	24.79001957	30.1299383	17.15553086	21.04192231	12.22327034	19.14396294	9.523865585	8.713982286	11.9616407
FBgn0003165	54.09176924	51.78258058	48.98355921	102.5162413	88.87131464	91.4536812	93.2012304	92.28696855	97.58249728	103.992839	97.99284038	99.32127349	104.0720326	110.8523933	94.35541973	111.454931	96.07334773	131.443817	79.81906395	87.2149434	95.35378824
FBgn0003169	55.2952161	56.9159219	60.67132535	49.67370088	54.52895931	58.1910323	55.87040454	50.26945276	50.14865587	51.17356734	56.23727046	52.22376638	46.81706482	46.24220477	54.77730906	48.71349137	53.64225007	57.09003233	62.35864371	59.42034473	52.76695399
FBgn0003175	191.6647468	201.162813	167.962392	329.7306007	291.1561637	335.5285993	368.2748888	329.9090719	316.4267068	213.7848265	208.6169418	214.6621072	254.1936372	260.0519808	252.2164011	345.5102859	305.8153241	345.5314382	339.8357117	329.9293983	296.6656561
FBgn0003187	3.800358495	3.144171559	4.071019667	4.453504217	3.601759217	4.241545833	2.852242875	3.115527223	4.298456217	3.369775491	3.861786813	3.444205452	4.528207909	4.10862795	3.987908489	2.209882252	2.958498553	3.845885411	2.947863157	2.929700941	2.714698598
FBgn0003189	34.83661954	36.70339045	27.0525823	34.77159062	25.12855268	41.67132748	26.17352285	32.58673068	38.98775201	25.6259671	22.36618196	35.40322813	17.7290852	14.50103982	25.13134784	27.38332355	36.51410056	36.15132287	43.0085676	31.02478176	26.72281432
FBgn0003204	69.1665246	78.47595545	89.10280141	62.94856922	81.08146331	78.20815211	77.3461156	75.61468774	72.69669813	65.04450366	55.35227765	56.46894985	60.47843783	54.37889933	62.90361315	62.06886672	72.32750409	66.14922908	91.23258541	90.59536756	66.59494997
FBgn0003205	106.7900737	103.1159938	86.34501389	69.11495967	65.92056986	61.53962112	61.15544281	65.59447856	70.05729519	74.52689516	83.26977815	97.15863286	76.28879087	82.65592699	69.52504612	78.30669718	63.84128456	65.20912375	56.38733116	63.47685372	57.51767654
FBgn0003206	37.49687048	39.71922847	38.87167165	43.16473318	43.47239613	39.21569568	36.3241519	32.16571349	43.43703125	45.92298692	38.61786813	41.09017202	44.36108765	47.77287008	48.00538899	39.48963502	42.19753199	46.74887378	39.98511821	41.61677747	48.18590011
FBgn0003209	229.0349386	182.2977837	125.0853623	234.9223474	124.5538594	174.8707493	178.8524061	182.7214615	142.1507012	246.8556464	250.5334195	261.5994187	265.2455345	264.9662221	192.698748	379.4271744	155.2433188	299.6372056	102.1170032	107.3472473	130.0510297
FBgn0003210	28.50268871	25.47420631	21.99663852	23.1239642	23.62083952	27.68166754	26.76074932	23.32435245	25.86614882	33.07081993	31.21611007	30.99784907	30.23921892	30.77442896	33.85960038	25.07735946	31.45351093	30.42522681	30.99035627	27.11851384	31.38870254
FBgn0003218	25.27238399	24.89670541	22.98156263	32.63048282	30.74059611	37.42978165	35.48525694	22.73492838	33.5581231	34.0112224	27.59568493	29.15559964	27.32274603	35.28586357	28.59255143	24.88519579	40.32900658	42.39020365	35.29877165	38.8373176	36.7332654
FBgn0003231	1701.863873	1611.420007	1133.319346	1312.070858	1202.14996	959.1846629	1138.883802	1316.352353	1112.018165	895.1064106	821.6755983	884.3598231	889.370733	961.7411855	800.0647353	1229.943596	922.8958379	1074.45492	802.1211237	904.9019881	759.3520984
FBgn0003256	78.03402776	76.35845215	79.84451475	108.3400545	98.25264098	90.85837653	102.0096275	96.91815767	100.9006038	92.08107446	104.5900595	122.3894402	98.92983041	99.89605211	90.21702413	104.8252842	97.31903133	104.0952985	85.48803156	89.2431979	98.32298983
FBgn0003257	19.88854279	19.31419672	20.42075994	19.78383604	14.23951318	16.81735716	16.77789926	16.84068769	20.73816596	16.77051058	15.28623947	22.90797114	18.11283163	16.35395047	18.13369709	11.04941126	15.49318979	12.2213692	11.48910769	7.812535843	10.01045108
FBgn0003261	808.3995911	868.8821854	927.5358679	1147.633779	835.859424	1173.419934	1053.652074	1107.275216	1161.865174	1037.263916	1022.568966	1195.21939	1132.589222	1101.515097	1264.99467	1136.455968	1183.788697	1175.046189	1119.810069	1053.715772	1134.574345
FBgn0003268	10.07095001	8.855013779	5.318590209	3.853994034	3.601759217	4.092719663	4.613922297	4.715392554	3.544341091	6.112616007	5.792680219	4.084987861	4.988703628	4.672557276	5.417536061	3.843273481	3.114209003	4.785990734	3.854897975	4.582352754	3.393373247
FBgn0003274	1364.3287	1439.388906	2070.047839	1706.634203	1516.005583	1965.9937	1766.880571	1766.588139	2086.636553	1085.537909	957.8840374	1288.052741	1379.645176	1360.600342	1406.452556	1431.138963	1746.837685	1377.254298	2058.666691	1691.113528	1469.330616
FBgn0003275	32.2397079	34.39338685	36.639177	55.84009134	52.68619878	56.62835752	46.97811794	56.07949001	54.89958116	62.6934975	76.10938177	101.4839141	84.65446311	84.26715363	84.64900096	97.81131009	78.32235642	70.33697097	51.17188096	48.30250526	110.1149619
FBgn0003277	142.7034615	132.183539	116.4836917	137.4591205	144.5729397	165.4202875	165.7656447	159.9865331	144.8655157	171.9369169	175.5503922	161.7174606	150.9658467	153.1470928	179.8320998	176.7905801	166.6880369	184.089715	165.9117854	164.3637348	158.555365
FBgn0003278	24.76566952	28.3617108	27.44655195	26.63538099	29.56793032	31.40232178	28.10298126	30.56584816	28.80719781	30.01451193	33.22745737	33.72117431	28.09023889	24.4100837	35.06349728	27.7676509	33.2441811	30.68161917	38.92691092	32.90279518	36.30909374
FBgn0003279	1786.231832	1758.875237	2380.298934	2069.594796	1703.380824	2298.39695	2134.987681	2035.702328	2297.110085	1553.858336	1387.91009	1769.921113	1698.998957	1819.799936	1780.036814	1983.513444	2352.551336	2003.108051	2591.927578	1974.393073	2133.498595
FBgn0003285	0.506714466	0.641667665	0.52529286	2.226752108	1.088903949	1.413848611	1.761679423	0.505220631	1.131172689	0.705301847	2.172255082	0.881075813	1.841982878	1.36954265	1.279140459	1.152982044	1.245683601	1.025569443	0.755862348	1.126808054	1.357349299
FBgn0003301	44.78089093	50.30674495	60.2116941	112.3653372	99.34154493	144.1381452	125.8342445	116.2849485	127.0683987	100.8581641	69.27080096	69.44479364	118.2706506	124.9506265	89.01312723	132.1125259	158.0461069	202.549965	139.3054307	147.461614	138.7889658
FBgn0003302	6.903984599	7.892512281	8.142039333	7.964921003	8.208660542	8.334265496	8.64061812	8.7571576	7.616562771	9.717492113	11.34399876	10.17242075	10.59140155	7.733887905	11.06080279	6.437483081	7.707667282	7.264450222	9.675038055	8.037897454	9.755948085
FBgn0003308	56.0552878	38.75672697	58.4388307	31.26017383	40.12192244	43.23400226	43.53864859	45.46985677	42.45668158	40.04547153	43.52555554	34.04156551	43.67034407	48.17567674	46.65100497	32.47566091	40.01758568	41.02277772	42.02594655	41.61677747	45.55603584
FBgn0003310	71.32006108	53.51508327	38.28071719	61.40697161	54.78024484	52.08915935	57.71597346	58.77400005	52.10935519	83.6174523	86.48793383	88.74836373	92.09914391	90.63149889	72.76051904	66.77687673	56.13361727	65.97830084	47.16581052	42.21774177	54.9726466
FBgn0003317	45.3509447	41.83673177	40.84151988	43.84988767	50.25710536	47.10348267	44.46143305	45.46985677	46.1518457	46.00135379	49.72050522	48.93975654	44.0540905	44.71153945	45.14613384	44.58197238	42.19753199	42.30473953	44.747051	45.59816593	44.87736119
FBgn0003321	96.0223913	108.5060022	108.8012837	141.9126248	117.350341	141.9057527	125.582576	137.0831978	129.4815671	133.1453153	130.0134894	124.7122765	135.0787444	119.2307719	143.9409234	115.0099589	129.1618184	124.8630797	143.8406048	119.1411716	150.5809378
FBgn0003328	1355.334518	1083.776686	643.8777234	660.9171547	488.2477786	451.09212	647.9624695	682.9740894	493.4175268	706.1638825	675.6517845	782.3953222	725.2807583	752.1205988	537.1637492	881.4547729	484.3373551	547.8250108	346.9408177	517.2800174	371.8288736
FBgn0003330	21.02865034	19.31419672	18.64789654	15.33033182	12.89932371	15.55233472	15.01621984	14.14617766	14.78065647	15.90847499	10.78082152	15.37877783	13.43112515	14.50103982	14.89822417	15.27701209	15.25962411	13.33240276	14.13462591	13.52169665	15.60951694
FBgn0003334	42.56401514	43.56923446	42.08909042	46.16228409	44.05872903	49.63352755	52.93427217	44.54361895	49.46995225	51.5654017	48.03097348	52.14366858	42.3656062	46.00052077	48.00538899	45.06238157	46.09029324	52.56043396	49.66015627	46.64985345	44.28352087
FBgn0003345	249.4935352	215.728669	147.8042785	249.2249475	220.6286925	209.8448991	230.1927779	222.1286707	209.493182	394.7339337	411.7630189	437.4941902	371.8502935	384.1164326	315.7219627	289.6867386	239.0933962	286.2193387	179.290549	195.7641193	230.2403748
FBgn0003346	31.22627897	33.55921889	26.85559748	22.26752108	22.44817373	18.45444503	19.04291566	23.91377652	20.28569688	21.62925664	24.45798315	27.55364361	20.72230738	21.59043707	25.95902696	24.11654109	23.2787123	17.34921641	22.44911174	17.95380833	23.07493808
FBgn0003353	2.343554405	3.721672458	3.283080376	2.569329356	2.764140795	1.488261696	2.600574386	2.441899715	2.33775689	2.429373028	3.620425137	2.563129639	3.223470037	1.691787979	1.88108891	3.55502797	2.335656752	2.563923608	1.7384834	2.929700941	1.866355286
FBgn0003356	365.7211658	1022.689925	853.5352362	1620.904246	1845.105861	1294.490023	1784.665145	2224.402234	1396.168744	382.8221691	396.3963256	369.891646	807.7862413	1168.864371	910.2213018	2880.533474	1448.418607	1489.554152	2372.803083	2653.257365	1945.251214
FBgn0003357	518.4955773	1398.771343	1111.585354	3216.629065	3131.185188	2461.436019	3416.986964	4165.375694	2858.624207	854.512371	937.8510183	960.0522452	1940.452213	3121.993312	2394.77667	6212.651582	3182.643746	2669.044476	3841.368039	3615.551443	4462.964495
FBgn0003358	57.38541327	187.7519588	524.6362441	479.0942806	402.5594139	431.9679572	566.3379896	388.6830719	442.2131098	116.6882722	94.37241524	160.1155046	252.7354007	298.157491	211.3591499	252.4069859	278.6438505	284.1681998	438.2489894	502.4812717	264.9376163
FBgn0003360	1622.246363	1807.641979	1740.229584	1750.912312	1598.427236	1636.269321	1450.449391	1668.743743	1646.007085	1742.879231	1616.238235	1802.601016	1683.342103	2027.164806	1806.898764	1949.212228	1927.851083	2296.591839	1856.775858	2044.180051	2114.241202
FBgn0003366	2.090197172	1.796669462	1.969848226	2.654973668	2.094046057	3.4230019	3.18780086	3.031323785	3.318106554	1.959171797	1.448170055	1.201467018	2.225729311	1.611226647	2.182063136	2.305964089	1.557104501	3.845885411	1.511724696	2.629218793	1.781520955
FBgn0003371	194.0083012	196.3503055	119.7011105	217.9647737	189.050478	206.1986579	191.1841621	240.4850202	204.8930797	248.971552	236.3735345	209.936337	227.1778883	264.4828541	257.5586936	261.7269241	205.9270703	232.0350865	198.5650388	190.5056817	241.3536722
FBgn0003380	8.044092147	13.2183539	7.68240808	22.26752108	19.60027109	16.29646557	18.95902617	17.09329801	16.36429823	27.19330454	22.76845142	13.85691961	43.13309906	28.11590499	24.37891228	19.12028557	20.39806897	20.76778122	15.1928332	18.17916994	18.91805585
FBgn0003382	1.710161323	1.28333533	1.378893758	1.455953302	1.340189476	1.190609357	1.426121437	1.599865331	1.508230252	1.645704309	2.413616758	1.201467018	1.765233592	1.450103982	2.483037361	0.576491022	2.880643327	1.623818285	1.511724696	1.126808054	1.866355286
FBgn0003386	37.75022771	31.50588236	18.45091171	35.88496667	34.42611717	31.17908253	27.01241781	31.49208598	36.49917209	58.22658581	41.99693159	28.59491503	47.66130697	54.13721534	52.44475881	31.03443336	37.13694236	34.86936106	26.45518218	28.39556297	31.5583712
FBgn0003388	0.633393082	1.155001797	2.101171441	3.254483851	3.350473691	3.348588815	4.78170129	4.546985677	4.223044705	1.332236822	2.413616758	1.281564819	2.148980024	1.450103982	1.279140459	1.633391229	2.569222427	1.196497684	3.325794331	3.155062552	3.223704585
FBgn0003390	14.31468366	14.1808554	14.18290723	16.95757375	10.88903949	12.20374591	15.26788833	12.54631233	19.38075873	15.5950075	16.57350174	16.82053825	13.66137301	15.46777581	19.03661977	14.60443923	14.40321664	14.52890044	13.45434979	14.79874578	15.01567662
FBgn0003391	176.9700272	161.1869175	95.01234609	131.0357972	136.0292318	137.2177283	133.3004096	135.2307222	134.0816694	179.6168703	206.6055945	192.1546251	174.2208806	169.1787979	165.7615548	140.7598912	129.8625154	136.2298077	119.0483198	127.3293101	133.6989059
FBgn0003392	175.6399018	161.7644184	121.4739739	146.4517733	140.8874187	122.9304161	143.9543757	151.3135789	128.576629	150.6211278	160.5859683	163.4796123	148.5098695	179.7323325	143.7151927	193.8931471	137.7258931	154.8609859	124.26377	122.972319	137.0922792
FBgn0003396	223.0177043	181.5919492	104.1393095	282.1980076	203.1224675	218.6256431	319.7028704	335.3822954	235.2839193	323.6551809	276.6004805	293.9589304	297.6337334	291.1486551	241.3813289	470.8970833	267.6662638	403.3906476	223.0549789	213.7930482	249.8371053
FBgn0003401	3.800358495	2.887504493	1.838525011	0.770798807	0.502571054	0.297652339	0.419447482	0.505220631	0.603292101	1.410603694	2.011347298	1.922347229	1.995481451	1.36954265	1.279140459	0.288245511	0.778552251	0.598248842	0.15117247	0.450723222	0.254502994
FBgn0003410	22.23209719	22.07336768	24.29479478	20.46899054	24.29093426	24.18425256	25.16684889	22.14550432	24.20709554	35.50019296	37.16969807	35.80371714	30.69971464	35.1247409	30.39839679	26.71075069	25.53651382	36.83503583	23.73407773	23.81321021	30.71002789
FBgn0003415	69.41988184	68.91510724	48.26128153	107.9974773	88.2012199	96.73701022	111.8246986	114.1798626	99.4677851	107.2058807	98.7169254	109.0131074	95.24586466	95.46517883	95.63456019	160.6488315	105.4159747	151.0151005	89.0405846	90.44512649	96.28696589
FBgn0003416	36.67345947	35.16338805	27.24956712	31.7740397	31.24316716	36.61123772	28.35464975	30.73425504	31.97448133	31.03328126	32.18155677	29.71628425	28.39723604	32.54677827	34.38630528	25.942096	30.7528139	32.13450922	35.97904777	31.9262282	30.87969655
FBgn0003423	43.83080131	51.33341321	39.79093416	103.543973	95.82354755	85.79828676	75.33276769	80.75109748	93.13321804	87.7708965	72.89122609	52.70435319	59.09695067	52.60655002	73.51295461	86.56973516	75.75313399	82.13101957	69.69050849	102.0136892	82.11963258
FBgn0003429	14.18800505	20.91836588	26.78993587	77.67939086	63.65900012	100.3832514	93.2012304	74.18322928	77.59844645	27.19330454	40.06603818	30.99784907	36.30241256	53.33160201	25.73329629	66.10430387	56.05576205	61.27777422	60.01547043	68.96065292	78.13241901
FBgn0003435	23.94225852	25.79504014	22.58759299	48.56032483	47.49296456	43.45724152	46.89422844	48.33277368	47.43384141	54.93517719	46.82416511	45.81594229	57.71546351	51.23700737	45.74808229	56.78436568	48.27023954	62.90159251	41.57242914	44.62159895	48.4404031
FBgn0003444	4.243733652	5.069174555	5.252928602	4.796081464	7.119756592	5.432155189	5.620596253	7.746716338	7.164093695	6.347716622	7.240850274	4.885965873	4.451458622	3.222453294	6.922407189	2.882455111	5.37201053	4.700526614	8.768003237	7.812535843	6.871580825
FBgn0003447	14.6313802	19.89169762	22.58759299	28.77648879	21.69431715	31.10466944	25.16684889	23.40855589	24.81038764	21.86435725	23.57299034	17.70161407	28.39723604	28.43815032	24.45415583	36.89542542	27.09361832	41.96288305	28.34483805	32.97791572	33.50956082
FBgn0003448	2.406893713	3.015838026	0.590954468	0.085644312	0.083761842	0.446478509	0	0.168406877	0	1.567337438	1.287262271	2.242738434	1.765233592	0.966735988	1.805845354	0.192163674	0.077855225	0.08546412	0	0	0.084834331
FBgn0003449	43.95747992	41.3875644	43.664969	41.53749125	37.52530533	46.06169948	39.17639478	37.2179198	43.88950032	41.61280897	37.65242143	50.70190816	45.51232695	41.00571816	43.64126271	45.35062708	40.64042749	42.04834717	39.07808339	34.48032646	49.54324941
FBgn0003459	12.66786165	12.640853	14.51121526	17.21450668	15.6634645	15.92440014	16.52623077	16.50387394	15.6101831	18.88641612	20.75710412	17.14092946	15.73360375	14.82328515	18.73564554	13.73970269	12.76825691	11.19579975	18.06511012	17.12748242	14.84600796
FBgn0003460	1.520143398	2.245836828	1.444555366	3.597061098	3.182950006	3.57182807	4.949480282	3.031323785	3.695164117	5.877515391	3.781332921	3.684498855	5.065452915	5.397609267	7.223381415	5.957073896	6.072707555	6.238880779	3.854897975	4.507232217	3.902379234
FBgn0003462	362.9342362	357.6655565	487.2747894	297.1857622	283.2825505	323.9945712	316.5150696	293.3647796	282.1898801	209.2395479	208.6169418	216.4242589	207.3765724	250.3846209	221.5922736	299.6792497	299.898327	334.5920308	329.7827424	366.5882203	300.737704
FBgn0003463	35.66003054	36.83172398	29.54772339	59.43715243	52.26738957	57.44690146	55.78651505	50.26945276	57.16192654	81.81501424	81.41933864	73.2093903	83.81022095	74.51923242	85.85289786	61.20413019	64.77554726	81.70369896	55.93381375	59.79594741	67.44329329
FBgn0003464	110.2103963	93.81181264	90.61301838	90.9542592	81.08146331	101.3506215	100.5835061	96.07612328	91.39875325	107.4409813	100.2455493	108.2121294	106.4512605	112.46362	101.6540447	136.8205359	116.9385481	131.0164964	98.86679512	103.5160999	110.8784708
FBgn0003475	173.2330081	157.7219121	135.3942347	226.015339	183.0196253	213.5655533	230.4444464	217.6658884	186.7943167	207.358743	221.4091106	205.5309579	194.0221965	239.9116477	209.1770868	292.8574393	215.503263	235.7955078	181.0290324	152.7200516	225.9138239
FBgn0003479	5.637198434	5.390008387	5.055943779	4.025282658	4.774425009	4.390372002	5.117259275	3.957561608	4.600102268	3.134674875	5.39041076	3.684498855	3.530467183	3.061330629	3.987908489	4.035437155	3.659195578	2.563923608	5.82014008	4.281870606	3.308538916
FBgn0003480	1.203446857	1.411668863	1.31323215	0.942087431	1.84276053	0.967370102	1.090563452	1.010441262	1.659053277	1.175503078	0.563177244	1.682053825	1.151239299	1.288981318	1.128653346	2.113800415	1.089973151	1.111033563	1.436138461	0.826325906	1.187680636
FBgn0003483	1.836839939	1.28333533	1.575878581	0.942087431	0.837618423	0.818543933	1.090563452	0.673627508	1.131172689	0.705301847	1.287262271	1.201467018	0.844242152	0.483367994	0.978166233	0.288245511	0.934262701	1.111033563	0.755862348	0.826325906	0.933177643
FBgn0003495	6.840645291	4.106673057	4.596312527	5.481235959	3.68552106	3.199762646	4.194474816	4.3785788	6.636213107	10.73626145	9.413105356	15.37877783	10.36115369	10.87577987	8.352034761	3.939355318	6.695549356	5.982488418	2.796690688	3.831147384	3.732710572
FBgn0003499	5.700537742	3.144171559	2.166833048	11.13376054	4.355615798	2.678871052	8.472839128	11.03065044	5.127982856	10.97136206	7.160396382	4.565574669	13.35437587	20.70426241	8.427278317	14.70052107	7.863377732	11.45219211	1.511724696	2.929700941	2.714698598
FBgn0003502	20.83863241	19.63503055	18.91054297	24.23734026	19.09770004	24.03542639	23.74072746	20.54563898	19.38075873	22.021091	18.02167179	20.82542831	18.80357521	17.72349312	20.91770868	21.90665884	18.99667492	19.14396294	21.01297328	21.33423249	16.62752891
FBgn0003507	9.37421762	7.315011383	10.89982685	13.78873421	15.32841713	16.89177025	20.4690371	16.58807738	16.59053277	19.43498423	19.55029574	14.81809322	21.02930453	22.55717306	25.50756562	18.73595822	20.47592419	24.10088191	17.61159271	17.57820565	23.49910974
FBgn0003512	24.51231229	26.75754164	25.60802693	19.09868155	17.42246319	24.63073106	19.71403163	16.33546706	21.41686957	13.79256945	18.10212569	19.54386349	17.42208806	19.65696509	19.93954245	22.5792317	23.66798842	20.76778122	25.01904372	19.08061639	24.09295005
FBgn0003514	613.7578969	470.214065	392.2624434	637.108036	572.7634774	479.0714399	618.0139193	682.2162584	490.3256548	864.7784312	909.5312483	955.0060837	959.5963302	1006.613848	715.2652472	725.4178696	550.9814278	597.3942006	350.0398534	465.2966059	437.5754802
FBgn0003515	0.506714466	1.989169762	1.707201796	0.685154495	0.418809211	3.869480409	1.426121437	0.842034385	0.603292101	0.783668719	0.321815568	0.080097801	0.767492866	3.141891961	0.677192008	0.480409185	0.544986575	0.08546412	0.075586235	1.72777235	0.593840318
FBgn0003517	2218.522611	2191.61591	3276.776862	3168.411317	2618.981522	3665.365317	3423.698124	3134.30459	3578.879564	2597.469968	2293.579551	3073.032241	3004.504322	3113.534372	3087.243119	3106.517955	4029.085752	3646.241227	3913.02379	3019.394862	3346.03569
FBgn0003520	76.0705092	74.62594946	66.58087003	128.0382462	110.1468226	120.8468497	116.0191734	112.5799972	122.4682964	123.7412907	139.1047792	129.3579489	126.2525764	136.3097743	129.9456219	142.5854461	129.1618184	135.1187741	116.0248704	96.45476944	149.9870975
FBgn0003525	3.040286796	2.630837427	2.495141086	1.027731742	0.75385658	0.744130848	0.838894963	0.673627508	0.904938151	2.586106772	4.666325732	4.64567247	2.762974317	2.014033309	3.76217782	0.768654696	1.245683601	1.623818285	0.680276113	0.676084833	1.102846305
FBgn0003545	1.963518556	2.310003595	1.510216973	0.085644312	0.167523685	0.446478509	0	0.168406877	0.226234538	1.175503078	1.448170055	1.842249428	1.841982878	0.241683997	1.354384015	0.288245511	0.15571045	0.08546412	0	0.075120537	0.424171656
FBgn0003557	537.2440125	496.9074399	347.3499038	420.8561485	342.9209822	315.7347188	409.045184	427.1640433	338.371457	401.0032834	370.4901724	407.4575147	390.1166237	438.8981386	374.4871802	526.9127943	352.6063143	424.4148212	282.9192769	332.5586171	327.2060154
FBgn0003559	30.52954657	28.61837787	32.83080376	29.11906603	27.97645532	30.43495168	28.60631824	26.86089687	30.24001655	23.1182272	22.12482028	24.34973157	26.3250053	23.44334771	26.03427052	25.46168681	25.53651382	21.36603006	27.81573441	26.59267008	28.50433528
FBgn0003567	45.16092678	47.74007429	40.51321184	65.94612014	80.57889226	91.37926812	68.11827101	78.56180808	71.86717149	60.57759196	66.93763809	71.60743428	55.41298492	63.56289122	60.11960157	69.17892266	64.61983681	61.87602306	62.66098865	61.22323761	86.44618347
FBgn0003575	72.84020448	71.0967773	68.0254254	90.78297058	82.840462	108.1222122	96.72458925	103.4018224	90.26758056	83.93091978	83.18932426	82.90122425	86.11269955	93.04833886	87.05679476	111.8392583	93.50412531	109.9923228	91.53493035	100.9620017	91.960415
FBgn0003598	30.97292173	30.35088056	26.06765819	26.97795824	28.64655005	31.62556103	27.51575479	28.4607622	32.65318495	32.44388496	34.27335796	30.51726226	29.70197391	29.32432497	33.40813904	22.5792317	29.89640643	20.6823171	30.99035627	29.6726121	27.14698598
FBgn0003607	99.44271395	95.73681564	104.4676176	86.92897654	99.76035414	91.60250737	87.07729717	89.50825508	93.73651014	85.96845845	97.34920924	105.6489998	89.02917244	88.77858824	90.21702413	85.80108046	84.31720875	83.66937373	92.7443101	86.46373803	86.5310178
FBgn0003612	71.25672178	64.35926681	61.72191107	71.17042316	76.55832383	80.2173054	75.91999416	74.01482241	74.28033989	78.44523875	81.01706918	73.2894881	73.98631227	70.57172713	73.58819816	70.90839573	71.31538616	77.85781355	79.51671901	84.360363	77.5385787
FBgn0003638	277.8695453	286.6971128	286.9412249	323.4785659	330.272944	360.754635	361.8153976	323.3412037	353.378348	455.1547919	485.1369684	456.3171735	440.6944036	438.5758933	458.0075278	381.8292203	556.8984249	457.9167563	470.6754841	446.0657484	525.7183503
FBgn0003651	2.850268871	1.860836229	3.217418769	6.42332339	4.523139482	5.432155189	5.368927764	3.2839341	7.541151258	5.877515391	5.953588003	4.325281265	6.830686506	6.52546792	7.900573422	5.284501036	6.773404581	7.349914342	4.761932793	5.634040271	7.295752481
FBgn0003654	122.3082042	106.5168324	81.02642369	102.9444629	96.15859492	107.5269075	92.86567242	101.970364	94.03815619	117.3152072	109.3368391	91.23139557	102.6905455	114.5582146	105.7171967	109.052885	91.86916558	104.6935473	95.61658703	88.56711306	95.86279423
FBgn0003656	170.1927213	109.1476698	109.3922381	127.3530917	131.673616	132.7529433	135.6493155	142.4722179	114.2484416	197.4061503	165.4132018	167.5646001	151.579841	180.5379458	169.2227584	159.6880131	147.6135067	152.2970623	131.671221	129.9585289	172.4681953
FBgn0003660	713.8340039	659.8268601	643.5494153	651.7532133	601.5775511	600.6624204	575.5658342	666.3018085	596.128007	636.8875678	661.5723534	843.7502379	748.8427892	816.166858	636.7109743	781.4335805	610.540675	610.0428904	510.3582574	513.5991111	636.9361585
FBgn0003676	314.6696834	296.5787948	268.8842828	186.3620226	185.2811951	171.3733343	166.7723187	195.688791	186.1910246	148.4268553	127.278057	136.4065554	150.5821003	171.6761992	147.7031012	193.7009834	154.4647665	166.3986421	143.6138461	171.800668	126.9969938
FBgn0003687	12.79454027	12.2558524	11.55644292	10.36296174	12.73180002	11.16196272	9.815071069	11.11485388	13.42324924	6.582817238	10.13719038	9.531638343	6.52368936	8.539501229	10.007393	8.166956147	10.51045538	10.59755091	14.13462591	10.96759839	11.7071377
FBgn0003701	1.646822014	2.245836828	1.969848226	0.428221559	0.502571054	0.744130848	0.503336978	0.421017192	0.30164605	1.25386995	1.045900595	0.961173614	0.997740726	0.886174656	1.580114684	0.288245511	0.544986575	0.598248842	0.755862348	0.450723222	0.593840318
FBgn0003714	28.05931355	27.14254224	30.40132428	20.46899054	22.1968882	19.49622821	20.97237408	20.71404586	22.39721924	17.16234494	18.34348736	20.90552611	16.80809376	18.20686111	19.56332467	20.08110394	24.05726455	17.77653701	26.15283724	19.305978	21.12374846
FBgn0003716	149.7341247	175.2394393	173.0839974	138.0586307	163.3355924	159.0207622	159.8094905	147.7770345	149.4656179	173.5826212	183.6762353	176.054967	157.4127868	121.7281732	168.3198357	122.8886696	153.9976352	151.0151005	178.988204	178.3361547	165.6814488
FBgn0003721	1217.128147	1122.854247	932.4604885	1172.042408	1156.66728	1061.130589	1172.691269	1148.198087	1045.278976	1912.386774	1981.016181	1938.847376	1722.791236	1947.731332	1492.380698	1764.831183	1289.048961	1656.978364	925.4778589	1164.518564	1298.474273
FBgn0003731	46.49105225	47.54757399	48.19561992	33.57257025	32.24830927	39.36452185	33.47190903	29.80801722	33.63353461	30.79818065	35.31925856	25.95168759	30.62296535	31.90228761	40.48103335	27.7676509	33.555602	34.6129687	39.90953198	38.38659438	33.25505782
FBgn0003732	85.31804821	83.80179707	67.82844057	53.18511767	55.19905405	55.58657434	53.85705663	55.40586251	64.77848931	60.89105945	68.54671593	63.43745855	66.61838076	55.10395132	61.47398558	46.98401831	58.00214268	47.60351498	59.18402185	45.748407	53.70013164
FBgn0003741	19.44516763	20.40503175	19.63282065	36.05625529	39.53558955	24.4819049	24.32795393	34.27079945	36.49917209	30.0928788	28.40022385	30.99784907	30.39271749	28.03534366	34.31106172	29.97753315	29.03999895	27.26305436	28.11807935	25.0151388	31.64320553
FBgn0003742	26.98254531	27.7842099	26.85559748	26.37844805	26.46874216	24.25866564	31.29078212	25.00842122	28.43014024	29.5443107	28.56113164	26.8327634	26.3250053	27.63253699	29.94693545	22.67531354	28.18359147	25.63923608	29.40304534	27.34387545	30.87969655
FBgn0003744	87.5982633	91.05264168	81.74870137	86.15817774	85.85588832	95.91846629	94.87902033	84.96126941	93.35945258	99.44756041	115.8536044	119.5860172	103.3045397	113.9942853	106.018171	110.2058671	99.49897764	102.3860161	85.94154897	89.09295682	111.3026425
FBgn0003748	937.9918158	982.6498624	1106.792056	472.4140242	436.48296	544.8526068	489.2435425	320.9835074	432.5604362	550.9191093	598.0942326	607.2214309	602.1749026	678.004173	468.9178435	433.8094942	581.3449656	627.3066427	526.4581254	672.6292879	455.1361868
FBgn0003862	76.89392021	71.35344436	42.48306007	198.8660921	174.2246319	189.6789531	200.9992332	202.0882523	177.8957582	131.8130785	116.4972355	112.9378997	114.7401835	107.146572	116.8532431	151.521057	114.0579047	152.809847	122.5252866	117.3382787	114.8656844
FBgn0003866	9.247539004	12.8333533	12.41004382	11.64762641	13.06684739	13.61759452	9.311734091	11.45166763	12.06584201	9.404024625	10.21764428	6.968508705	12.74038157	9.747921214	12.18945614	7.686546962	11.05544196	11.11033563	13.22759109	14.04754041	13.14932133
FBgn0003867	3.293644029	3.657505691	4.005358059	4.796081464	3.434235533	4.315958918	3.942806327	3.789154731	4.67551378	5.564047903	5.229502976	6.167530693	4.681706482	5.15592527	4.213639159	3.747191644	3.347774678	4.785990734	2.796690688	5.033075976	6.617077832
FBgn0003870	92.09535419	86.49680126	72.4247531	124.4411851	106.7963489	103.3597748	132.2937357	118.8110517	108.5171666	100.6230635	100.3260032	100.5227405	95.93660824	91.35655088	93.75347128	87.24230802	83.92793262	84.09669433	87.15092873	85.56229159	76.43573239
FBgn0003882	41.74060413	39.78339524	42.81136811	38.36865172	35.59878296	45.83846023	42.19641665	42.10171923	44.11573486	37.92956599	40.06603818	41.81105223	36.99315614	38.91112352	42.73834004	34.781625	39.00546776	39.2280312	44.14236113	41.4665364	43.77451489
FBgn0003884	2037.435528	1799.236133	1389.071307	1029.358984	1092.58947	1121.554014	1113.045837	1175.480001	1118.201909	1657.380973	1427.734766	1583.53353	1523.166342	1601.639848	1280.419599	1279.425742	1245.917167	1406.995812	945.4326249	945.6924397	1056.441926
FBgn0003885	69.48322115	71.8667785	67.63145575	59.60844106	63.40771459	70.46919129	61.07155332	68.20478515	58.44392225	63.32043248	60.90359619	67.76273982	56.18047778	64.12682055	62.97885671	70.23582287	73.10605634	72.47357398	77.02237326	70.61330473	74.48454277
FBgn0003887	1090.259513	989.4515396	811.9714386	565.6806799	574.1036669	558.4702013	572.7135913	556.2479145	501.4111472	733.8273883	705.2588167	693.7270562	689.055095	653.6746506	557.0280481	642.4992442	524.5106513	645.0831797	438.4001619	526.0691203	437.7451489
FBgn0003888	878.8329019	627.6151433	298.9572991	59.1802195	72.11894619	56.40511827	49.66258182	93.71842701	52.48641276	505.3095899	609.6795931	754.4411895	548.987647	477.1647715	402.9292445	71.19664124	45.54530666	69.82418625	26.22842348	39.96412566	44.53802387
FBgn0003890	261.3379858	261.9287409	296.0681883	172.744577	170.7903964	207.3148542	180.7818646	163.5230775	176.0858819	112.7699286	121.5658307	122.870027	123.0291064	138.7266143	128.2150201	148.1581927	166.6880369	162.039972	186.1688963	195.3133961	151.0051095
FBgn0003891	267.3552201	314.7379898	238.4829585	377.3488381	301.8776795	409.7928579	341.1785815	321.3203212	360.9949107	433.9173696	396.1549639	393.6806929	392.0353559	426.2500094	418.1284429	336.2864296	421.5081885	457.5748998	424.9458121	383.2649795	358.5098836
FBgn0003892	15.01141605	18.22336169	20.88039119	41.02362538	36.35263954	49.63352755	42.95142211	34.94442696	38.00740234	32.28715121	30.8942945	25.55119858	32.54169751	32.14397161	31.30131946	31.61092438	38.69404686	45.63784022	43.15974007	40.41484888	38.51478635
FBgn0003896	8.930842463	11.61418474	13.39496793	23.29525283	24.45845794	25.52368808	31.03911364	20.12462179	28.50555176	34.32468988	27.9175005	25.95168759	28.24373746	34.23856625	27.99060298	16.91040332	29.74069598	34.69843282	23.05380161	22.61128162	26.72281432
FBgn0003900	1.773500631	1.347502097	0.78793929	1.455953302	0.921380265	0.669717763	1.426121437	1.263051577	1.960699327	2.272639284	1.609077839	1.36166262	1.611735018	1.852910644	2.031576023	0.672572859	1.712814951	0.683712962	1.360552226	1.051687517	1.357349299
FBgn0003941	1034.394243	1027.759099	1326.101826	1375.190716	1230.126415	1476.950907	1414.712466	1336.224365	1564.788886	1120.803002	1100.770149	1397.626533	1251.780864	1283.261463	1213.377591	1621.381	1772.763475	1763.381193	1682.700759	1582.26387	1684.131143
FBgn0003942	1773.944006	1855.125387	2492.05499	2175.279877	1934.395985	2239.015308	2218.709398	1965.139847	2252.164823	1624.545254	1498.695099	1826.229867	1722.791236	1798.209499	1607.653826	1838.718115	2185.474023	1944.650592	2383.914259	2104.201361	2114.750208
FBgn0003943	239.802621	242.678711	185.1000716	279.8856112	289.2296413	183.6514933	225.4949661	285.8706736	246.5202346	149.4456247	146.2651755	181.2613241	189.2637407	168.4537459	145.2200639	110.8784399	171.8264817	110.5905716	155.1785401	188.026704	132.5960596
FBgn0003944	0.760071699	1.28333533	1.378893758	2.74061798	1.591475003	2.009153289	2.768353378	2.105085962	2.488579915	2.5077399	1.769985623	1.441760422	3.37696861	2.497401303	1.956332467	1.537309392	1.634959726	2.136603006	2.494345749	2.929700941	3.223704585
FBgn0003961	0.696732391	1.925002995	14.70820009	0.256932936	0.083761842	0.967370102	0.083889496	0.168406877	0.075411513	0.313467488	0.080453892	0.320391205	0.153498573	20.62370108	2.708768031	0.192163674	0.077855225	0	0	0.225361611	0
FBgn0003963	10.7676824	14.82252306	12.67269025	19.44125879	17.42246319	18.0823796	22.817943	22.14550432	22.09557319	16.92724433	16.25168617	15.85936464	13.35437587	16.6761958	14.59724994	22.5792317	15.57104501	16.15271873	15.04166073	15.17434846	17.73037522
FBgn0003964	59.09557459	51.91091411	55.54971997	70.99913454	73.1240883	77.31519509	77.3461156	70.73088831	71.41470242	84.87132225	81.33888475	83.22161545	74.984053	75.40540708	83.82132183	78.40277901	79.49018479	88.6262927	73.24306152	65.80559037	82.54380424
FBgn0003969	131.8091005	119.8635198	65.53028431	40.25282658	47.40920272	38.99245643	41.52530068	39.82822639	36.19752604	49.68459677	50.76640581	41.81105223	45.97282267	45.59771411	43.4907756	30.65010601	30.67495868	33.50193514	38.62456598	37.56026848	29.43751292
FBgn0003977	29.38943903	26.8217084	19.30451261	20.04076898	22.61569741	26.49105818	23.57294846	21.892894	23.90544949	24.13699654	22.76845142	18.90308108	23.33178312	19.33471976	24.52939939	20.46543129	23.5901332	19.65674766	26.90869959	24.48929505	20.86924547
FBgn0003978	11.97112926	12.89752007	11.81908935	7.879276691	7.789851331	8.334265496	8.472839128	10.52542981	7.918208821	9.012190266	8.930382005	7.288899909	7.521430086	6.847713249	8.653008987	7.206137777	7.629812057	6.495273139	6.802761132	8.488620675	6.871580825
FBgn0003984	21.34534688	22.84336888	5.449913425	6.765900637	8.041136857	4.018306579	5.201148771	5.304816623	6.937859158	14.4978713	11.9876299	10.49281196	10.97514798	12.48700651	12.86664815	7.878710636	7.396246381	8.033627304	5.517795141	5.558919734	8.483433118
FBgn0003996	53.83841201	89.38430575	46.2257717	1010.774169	1130.449823	117.3494347	157.8800321	551.9535391	676.5920909	74.99709639	33.71018072	110.4548679	154.4963139	176.2681952	49.96172145	482.0425764	107.2066449	208.8743099	75.3594761	70.5381842	83.73148487
FBgn0003997	33.0631189	13.92418833	15.82444741	58.92328656	35.09621191	36.23917229	51.84370872	52.62714904	30.31542806	59.95065699	49.47914354	83.30171325	63.47166001	65.97973119	46.27478719	88.01096272	41.57469019	60.7649895	23.12938785	31.40038445	28.41950094
FBgn0004003	1.583482706	1.347502097	1.575878581	0.942087431	0.251285527	0.669717763	0.587226474	0.842034385	0.904938151	0.940402463	0.884992811	1.36166262	1.151239299	1.208419985	0.677192008	0.864736533	0.934262701	0.769177082	1.058207287	0.600964296	0.848343312
FBgn0004009	3.737019187	4.940841022	5.187266994	8.221853939	9.130040807	7.366895394	5.788375246	7.409902585	7.541151258	12.30359889	13.9185233	12.81564819	13.20087729	12.08419985	13.76957082	6.821810429	7.162680706	5.897024298	7.256278541	7.211571547	9.501445092
FBgn0004028	201.7356968	201.0986463	223.9717433	172.744577	176.7374872	150.0167789	149.1555244	152.9976477	180.1581036	146.9378848	130.6571205	132.8822522	199.8551423	177.1543698	191.0433897	158.3428674	166.9216025	152.7243829	165.5338542	189.6042353	167.0387981
FBgn0004045	66.31625573	129.5527016	199.1516556	153.3889625	53.69134089	111.3963879	106.7913288	149.0400861	166.2069737	65.82817238	86.97065718	11.93457238	187.8822536	338.2770345	73.51295461	127.6927614	119.1963496	94.35238876	146.6372955	178.4863958	294.9689695
FBgn0004047	61.56580761	129.1035342	197.0504842	127.9526019	63.74276196	121.0700889	106.2879918	123.863258	171.9382487	37.22426414	42.80147051	16.25985364	127.7875622	215.3404414	57.63656421	113.2804859	109.2308808	104.5226191	149.5095724	179.0122396	215.8185385
FBgn0004049	86.26813783	85.8551336	64.34837537	81.70467352	74.54803961	80.51495774	84.64450178	75.36207742	73.22457872	88.47619835	93.40696854	96.19745925	80.43325234	81.36694567	76.29696619	88.20312639	82.83795947	92.386714	73.92333764	79.85313078	73.89070246
FBgn0004050	28.37601009	32.14755002	29.21941535	35.62803374	32.58335664	43.38282843	37.33082586	36.79690261	37.93199083	43.88544825	36.44561305	40.1289984	38.98863759	39.87785951	40.48103335	35.83852521	44.76675441	43.07391661	33.03118461	32.82767465	43.60484623
FBgn0004055	8.867503154	7.379178149	6.63182236	6.337679078	6.198376328	7.069243055	10.23451855	6.736275077	10.10514269	9.16892401	11.02218319	8.089877922	11.97288871	8.539501229	10.38361078	8.263037984	8.408364307	10.59755091	6.727174897	6.911089399	6.023237514
FBgn0004057	44.78089093	36.31838985	52.3323012	26.29280374	24.87726715	36.01593304	34.39469349	35.11283384	34.53847276	25.39086649	24.05571369	23.54875355	37.223404	30.53274496	25.8837834	29.78536948	40.64042749	32.39090158	34.69408177	26.44242901	24.00811572
FBgn0004066	115.4042196	112.2918414	102.4977693	66.71691894	76.05575278	65.33468844	60.23265835	68.54159891	61.7620288	63.79063371	74.50030393	84.58327807	81.96823808	76.85551106	68.77261055	75.5203239	59.09211583	57.60281705	54.724434	52.95997855	59.97787214
FBgn0004087	12.54118303	11.87085181	15.95577063	8.564431186	8.459946069	9.003983259	8.724507617	9.178174792	10.40678874	9.090557138	9.17174368	11.61418117	10.36115369	11.76195452	10.45885434	9.223856355	10.04332403	8.802804386	10.80883158	8.713982286	10.18011974
FBgn0004101	19.44516763	20.66169882	18.51657332	17.38579531	17.50622503	17.04059642	19.04291566	15.66183955	16.96759033	19.12151674	18.34348736	16.98073386	19.18732165	16.83731846	18.50991488	16.71823964	15.18176889	19.31489118	15.72193684	16.97724135	16.03368859
FBgn0004103	654.9917866	623.6368038	556.8104318	942.5156521	884.7763398	882.4647725	875.890231	926.2378231	866.6291026	1388.347502	1513.981338	1748.054413	1405.356187	1603.653882	1245.356102	1682.489048	1254.325531	1435.711756	741.5765497	855.0970721	1371.346963
FBgn0004106	3.800358495	5.646675453	2.166833048	1.541597614	1.172665792	0.744130848	0.587226474	1.515661892	0.678703613	1.488970566	3.298609569	2.242738434	1.151239299	2.175155973	1.128653346	1.921636741	1.012117926	0.427320601	0.226758704	0.75120537	0.933177643
FBgn0004107	6.017234283	5.069174555	4.333666097	2.055463485	3.601759217	4.092719663	4.697811794	3.199730662	3.468929579	6.26934975	7.964935301	6.808313102	5.679447208	4.511434611	7.298624971	2.402045926	2.569222427	3.162172449	4.610760323	3.831147384	2.969201591
FBgn0004108	2.53357233	3.657505691	2.626464301	6.080746142	4.355615798	3.943893494	4.865590786	5.136409746	4.147633192	2.821207388	1.769985623	1.521858223	3.837464329	3.383575958	4.063152046	3.747191644	2.024235852	2.734851848	4.308415384	3.831147384	2.375361273
FBgn0004117	166.3290235	179.2177789	195.0149743	136.3457445	133.1813292	127.3952012	124.3242335	133.3782465	151.5771403	126.8759656	89.38427394	91.87217798	152.117086	140.6600863	167.6426437	119.4297234	139.5944185	132.7257788	142.8579838	135.7428103	134.9714209
FBgn0004132	28.24933148	24.25503774	24.62310282	18.24223843	20.18660399	19.12416279	16.10678329	14.56719485	20.66275445	21.31578915	25.02116039	24.75022057	23.40853241	20.62370108	19.63856822	18.54379455	19.85308239	20.16953238	18.21628259	18.62989316	18.83322152
FBgn0004133	12.03446857	10.52334971	10.30887238	20.55463485	16.58484477	20.5380114	18.37179969	22.14550432	29.18425537	18.1027474	17.53894844	14.17731081	18.34307949	14.58160115	15.42492906	25.26952314	21.95517347	19.57128354	18.44304129	20.80838874	19.76639916
FBgn0004167	2358.565821	2048.331521	1164.377286	1555.728925	1281.807472	1538.78818	1509.00426	1523.998033	1367.0599	1939.423345	2040.069338	1651.616661	1775.671495	2023.942353	1827.13928	2077.577562	1481.584933	1657.149292	1563.652439	1311.529455	1443.371311
FBgn0004168	2.090197172	0.962501498	0.853600898	0.856443119	0.837618423	0.595304678	0.755005467	1.515661892	0.904938151	1.567337438	1.850439514	1.842249428	3.37696861	1.530665315	1.655358241	1.056900207	0.856407476	2.222067127	1.133793522	1.201928591	1.102846305
FBgn0004169	339.1186563	343.6772014	361.8611191	382.830074	380.8650968	318.7112421	347.7219622	347.6759974	402.5466542	364.4843211	312.4024624	304.4517424	535.326274	460.9719437	570.7976189	427.0837656	429.5272767	370.3160331	335.1493651	341.3477199	459.547572
FBgn0004170	1.520143398	2.823337727	0.853600898	0.942087431	0.75385658	0.372065424	0.419447482	0.926237823	0.603292101	1.332236822	2.172255082	2.803423042	1.688484305	1.450103982	2.031576023	1.441227555	1.012117926	0.769177082	1.662897166	0.525843759	0.933177643
FBgn0004177	584.811833	596.4300947	567.1193042	760.9497109	684.8368223	689.8837091	672.7098709	693.8363329	719.7274761	847.8511869	848.6276521	967.1008517	854.296309	950.6237217	820.9824439	919.8875077	784.3913926	905.0650335	653.6697586	679.6906183	775.131284
FBgn0004179	414.4924332	374.5414161	334.2175823	381.3741207	342.502173	350.1135639	383.9622246	377.6524215	346.1388428	486.6582744	464.0580487	470.0939953	453.7417823	515.9953337	450.7841464	435.5389672	418.0825586	427.3206013	331.2188809	329.9293983	399.8242028
FBgn0004197	5.383841201	5.133341321	5.515575032	13.61744559	11.05656318	12.87346367	11.74452948	11.11485388	15.08230252	11.67666391	11.74626822	6.888410903	10.59140155	12.08419985	11.43702057	12.49063881	12.69040169	13.41786688	9.297106881	14.12266095	13.40382433
FBgn0004198	2.15353648	4.299173356	2.101171441	5.738168895	2.847902637	7.366895394	3.523358845	3.957561608	4.072221679	4.231811081	3.539971245	3.043716446	9.823908683	13.4537425	4.81558761	4.035437155	4.282037379	1.111033563	4.232829149	5.033075976	2.036023948
FBgn0004227	95.70569476	90.47514078	90.87566481	144.2250212	147.7558898	133.6459003	146.4710606	131.0205502	129.5569786	172.0152838	182.7912425	171.8097836	143.9049124	153.0665315	144.8438461	130.7673802	140.1394051	136.2298077	126.2290121	145.4333595	154.4833171
FBgn0004228	483.1522433	529.7608243	486.3555269	627.8584503	583.6525169	414.7785346	561.8079568	607.2751982	497.1126909	498.6484058	610.8864015	710.9480835	685.4478785	644.4100974	440.0995614	766.3487321	544.130168	587.9076832	357.9008218	492.8658429	420.9479513
FBgn0004237	182.8605829	175.881107	154.5674241	155.9582919	125.3914779	161.9972856	144.2060442	166.9754185	156.0264195	176.4038286	198.7211131	218.1864105	190.2614815	198.5031229	175.6937042	192.5480014	151.4284128	151.2714929	135.7528777	114.7841805	144.3031973
FBgn0004240	16.59489876	8.020845814	132.7677704	2.654973668	5.276996063	5.729807529	5.368927764	9.936005738	2.941048991	1475.804931	844.6049575	834.7792841	501.5565879	181.0213138	212.6382904	7.013974103	4.827023954	8.631876146	7.70979595	4.131629532	6.786746494
FBgn0004242	3.166965412	4.299173356	4.136681274	7.108477885	5.947090801	5.804220613	6.795049201	5.894240692	5.731274956	7.209752213	6.114495787	7.929682319	22.41079168	6.928274582	6.546189407	8.359119821	5.99485233	8.290019665	6.198071254	6.15988403	6.532243501
FBgn0004244	0.063339308	0.320833833	0	0.942087431	0.335047369	0.372065424	0.419447482	0.842034385	0.678703613	0.470201231	0.160907784	0.720880211	18.95707379	0.241683997	0.451461338	0.192163674	0.15571045	0.512784722	0.377931174	0.225361611	0.593840318
FBgn0004359	1.520143398	1.989169762	2.232494656	4.110926969	3.68552106	2.902110307	4.026695823	3.536544415	3.996810167	2.664473644	2.011347298	1.762151626	2.379227884	3.947505285	2.784011587	2.978536948	3.269919453	3.33310069	3.250208097	3.230183089	2.799532929
FBgn0004362	95.32565891	90.28264049	73.01570757	47.01872721	51.17848562	42.93634992	47.22978642	46.90131522	52.18476671	91.45413948	110.1413781	130.6395138	99.69732328	77.74168571	97.06418776	43.14074482	62.67345618	51.87672099	53.74181295	43.94551412	49.11907775
FBgn0004363	1076.198186	1145.120115	1057.283204	787.6707362	688.2710579	786.3230669	705.846222	770.0404447	744.5378637	762.9798646	741.9457914	774.4656398	768.7976038	890.3638451	765.0764815	858.6833775	868.0857595	913.5259814	788.5911877	859.8296659	905.9458226
FBgn0004364	14.44136228	17.71002756	17.72863403	27.66311273	17.42246319	23.66336096	22.14682703	21.892894	23.3775689	32.44388496	31.77928731	28.11432822	30.85321321	36.65540622	31.60229369	36.12677072	23.66798842	29.74151385	23.73407773	22.7615227	25.61996802
FBgn0004367	5.06714466	6.288343118	4.333666097	2.483685044	4.355615798	3.646241155	3.18780086	3.115527223	3.544341091	4.075077338	5.229502976	3.524303253	3.223470037	2.819646632	3.987908489	2.305964089	5.37201053	2.734851848	6.424829958	4.732593828	5.683900189
FBgn0004368	52.06491138	57.36508926	36.11388414	81.87596214	76.3070383	67.12060248	70.4671769	72.92017771	80.01161485	70.37345095	68.94898539	53.98591801	63.08791358	60.98492859	64.5589714	88.29920823	73.57318769	83.07112489	66.21354169	72.49131816	73.72103379
FBgn0004369	59.22225321	70.64760993	59.22676999	109.4534306	91.80297912	121.2189151	129.7770508	113.3378282	104.9728255	138.3958957	139.185233	160.756287	118.7311464	108.354992	150.2613821	117.9884959	146.9128097	148.6221051	112.9258348	109.1501402	140.9946584
FBgn0004370	28.12265286	23.80587038	17.20334117	49.33112363	39.03301849	34.52767134	40.18306873	39.57561608	40.42057074	39.73200404	34.67562742	29.71628425	36.91640685	38.99168486	33.85960038	40.64261706	35.65769308	42.39020365	33.71146072	32.90279518	38.00578037
FBgn0004373	189.1311744	170.2985983	121.9992668	266.3538099	202.2848491	200.096785	250.7457045	238.4641377	205.2701372	265.8204294	228.1672375	229.0797114	261.3313208	275.2780726	212.2620726	320.3368446	210.2869629	278.7839603	169.2375797	201.5484006	203.5175605
FBgn0004374	11.5277541	10.90835031	12.27872061	6.680256325	7.789851331	5.953046783	6.459491216	10.86224356	6.183744032	10.34442709	6.677673031	8.250073524	11.28214513	7.331081243	7.52435564	5.284501036	7.941232957	7.349914342	11.71586639	7.812535843	6.786746494
FBgn0004378	9.247539004	8.213346114	4.464989312	2.31239642	3.517997375	2.976523391	2.097237408	3.115527223	1.809876302	4.623645441	4.344510164	6.087432891	4.067712189	2.900207964	4.364126271	1.537309392	2.024235852	1.880210646	2.721104453	1.126808054	1.527017961
FBgn0004379	2.470233022	3.336671859	2.166833048	1.455953302	1.172665792	1.190609357	1.006673956	0.757830946	1.206584201	1.332236822	2.011347298	3.444205452	2.455977171	2.094594641	1.580114684	1.633391229	1.089973151	1.281961804	0.907034818	0.901446443	1.696686624
FBgn0004380	63.7193441	59.99592669	52.46362441	39.99589364	38.78173297	42.86193684	45.97144398	44.8804327	39.51563259	40.43730589	41.59466213	42.77222584	43.97734122	42.21413815	40.10481556	49.96255525	35.19056173	37.43328467	39.22925586	38.46171492	41.99299393
FBgn0004381	55.42189472	36.63922368	24.88574925	22.26752108	23.7883632	14.95703004	18.53957869	29.05018627	21.49228109	33.61938804	34.99744299	38.12655337	38.68164044	26.82692367	26.78670608	34.20513398	26.93790787	18.63117822	17.30924777	22.01031733	20.52990814
FBgn0004387	47.94785634	53.51508327	44.05893865	79.47792141	61.22990669	68.90651651	76.92666812	77.80397714	67.94577284	80.56114429	65.48946803	65.03941458	67.76962006	69.68555248	69.52504612	97.33090091	66.48836221	80.76359364	73.24306152	67.30800111	69.90348889
FBgn0004389	1.710161323	1.347502097	0.328308038	1.541597614	0.921380265	0.14882617	0.922784459	2.105085962	1.206584201	1.880804925	1.448170055	0.881075813	1.074490012	0.966735988	0.526704895	1.441227555	0.700697026	1.025569443	0.604689878	0.525843759	0.339337325
FBgn0004390	59.53894975	55.5684198	35.26028324	59.09457519	40.28944613	44.12695928	57.12874699	55.8268797	48.41419108	53.36783975	48.75505851	53.0247444	56.79447208	51.39813004	46.57576141	54.38231976	40.09544091	44.09948605	40.13629068	34.85592915	39.27829534
FBgn0004391	22.48545443	20.66169882	15.03650812	14.04566715	19.76779477	14.13848611	16.35845178	16.92489113	14.17736437	15.35990689	15.44714725	15.29868003	17.95933306	14.66216249	16.32785174	13.54753902	14.40321664	14.61436456	17.1580753	16.82700028	15.86401993
FBgn0004394	25.65241984	27.0142087	18.38525011	32.54483851	25.29607636	31.10466944	26.84463882	32.16571349	29.03343234	28.68227511	30.49202504	28.75511063	29.31822748	41.97245415	30.5488839	38.04840746	24.13511977	27.69037496	20.18152469	20.1323039	22.73560076
FBgn0004395	44.08415854	38.37172638	42.02342882	42.13700144	45.48268035	43.38282843	50.24980829	39.4072092	41.02386284	73.27302521	69.43170874	85.86484289	60.47843783	44.79210078	70.87943013	42.66033564	56.13361727	52.04764924	54.57326153	57.01648755	58.19635119
FBgn0004396	93.86885482	92.65681085	73.67232364	139.771517	163.8381635	126.1301787	152.8466623	144.408897	133.9308463	206.8885418	206.2837789	192.7153097	175.141872	186.902291	190.0652235	124.8103063	136.0130782	147.7674639	137.6425336	139.5739577	159.2340396
FBgn0004397	204.5859656	146.492728	112.2156873	102.0023754	104.9535884	94.72785693	110.7341351	120.3267136	106.6318788	214.098294	187.2162065	191.9143317	195.8641794	170.7900246	167.1911823	140.0873184	114.0579047	128.9653575	85.48803156	102.0136892	104.8552333
FBgn0004401	274.6392406	263.6612436	253.1911586	254.6205392	226.743307	249.8791387	239.7561805	234.7591864	266.579697	265.1151276	255.5215608	283.0656295	259.1823408	268.6720434	235.2866009	247.1224848	270.4690519	240.6669626	234.1661554	195.9143604	241.7778439
FBgn0004403	345.4525872	388.4656045	566.5283497	273.0340662	256.6462847	301.075341	292.4387841	279.0501951	282.8685837	177.5793317	180.940803	213.941227	198.9341508	210.4262001	190.4414413	226.7531354	259.4136099	230.4112682	293.4257635	293.1954557	233.0399077
FBgn0004404	80.50426078	76.48678568	124.0347766	76.90859205	74.46427777	91.15602886	79.52724251	80.33008029	85.06418619	55.24864467	52.53639143	72.32831449	66.3881329	476.6008422	61.0977678	68.98675899	79.10090867	70.25150685	90.09879189	85.41205051	78.72625933
FBgn0004406	14.6313802	12.8333533	10.76850363	7.879276691	8.543707911	7.962200072	6.878938698	10.77804012	10.10514269	8.698722779	9.332651464	7.368997711	7.828427232	8.620062561	10.007393	8.743447169	7.941232957	5.726096057	8.994761942	8.563741212	6.617077832
FBgn0004419	180.4536892	182.3619504	143.4049508	133.1769049	150.4362687	128.6602236	130.3642773	129.4206849	139.2850637	161.7492236	181.0212569	198.7226448	156.3382968	157.2557207	156.4313538	135.6675539	134.0666976	147.5965357	136.7354988	143.6304666	144.5577003
FBgn0004425	45.03424816	313.582988	145.2434758	8.907008434	7.454803961	7.069243055	8.305060135	7.746716338	7.465739746	7.91505406	5.953588003	2.242738434	4.988703628	3.866943953	5.718510287	2.113800415	2.335656752	3.41856481	4.686346558	3.680906311	7.21091815
FBgn0004426	8.360788688	24.51170481	28.16882963	1.969819173	1.507713161	1.934740204	2.684463882	3.2839341	1.659053277	0.313467488	0.563177244	0.240293404	0.537245006	0.483367994	0.526704895	0	0.778552251	0.341856481	0.831448583	0.525843759	0.509005987
FBgn0004427	219.4707031	690.0494071	907.3120928	14.04566715	17.42246319	17.93355343	22.98572199	24.16638684	12.5937226	14.02767007	12.9530766	14.65789762	12.81713086	13.29261984	20.46624734	10.18467472	13.85823006	11.28126387	28.11807935	27.26875491	22.56593209
FBgn0004428	7.157341832	23.22836948	33.61874305	20.64027916	20.6054132	19.5706413	25.0829594	28.88177939	16.51512126	8.306888419	10.37855206	6.087432891	7.214432939	10.7146572	22.12160558	6.725728592	6.695549356	5.555167817	19.35007611	15.17434846	21.63275445
FBgn0004429	16.02484499	12.0633521	1.904186618	0.770798807	1.088903949	23.44012171	0.587226474	0.757830946	0.527880588	0.156733744	0.321815568	0.560684608	34.30693111	0.322245329	11.43702057	0.096081837	0.233565675	0.427320601	0.680276113	0.525843759	0.254502994
FBgn0004431	404.1047866	374.1564155	137.8893758	9.163941369	7.371042119	9.301635598	8.221170639	11.11485388	8.74773546	46.5499219	58.97270279	54.14611361	58.9434521	57.52079129	51.84281036	35.93460705	9.965468809	12.99054628	10.65765911	10.74223678	11.87680636
FBgn0004432	816.6337012	821.0779443	829.7657343	752.470924	739.6170672	767.050078	669.3542911	667.6490636	736.1671858	722.9343931	686.432606	908.9498481	712.2333795	835.9043844	630.3905156	754.050257	813.1199706	885.3228217	652.1580339	697.9449088	733.8169647
FBgn0004435	26.98254531	24.89670541	26.00199658	28.94777741	28.31150269	25.67251425	22.39849552	23.07174214	28.95802083	41.69117584	43.68646332	44.53437747	33.7696861	36.25259956	30.77461457	26.42250518	26.31506607	29.91244209	27.5889757	26.51754954	27.4863233
FBgn0004436	123.0682759	117.4251827	111.8217176	120.9297684	134.2702331	120.9956759	135.2298681	127.905023	122.5437079	149.1321572	167.9877264	164.4407859	143.4444166	145.9771342	153.4968551	155.9408215	144.4992977	163.8347185	127.5895643	135.8179308	160.5065546
FBgn0004449	45.3509447	40.4250629	25.2797189	38.88251759	40.87577902	37.13212931	39.51195276	42.43853298	36.42376058	64.18246807	46.98507289	33.1604897	53.18725561	52.20374336	56.13169308	42.08384462	33.08847065	43.24484485	33.18235708	34.02960324	39.78730132
FBgn0004456	155.4980017	131.7985384	94.61837644	79.56356572	81.41651068	81.77998018	82.63115387	90.68710322	79.33291124	121.8604858	118.0258595	107.8917382	125.4850836	123.5005225	115.0473977	66.58471306	70.84825481	81.78916308	72.109268	86.6139791	76.69023538
FBgn0004462	51.81155415	57.36508926	51.74134673	72.71202077	69.68985276	79.91965306	77.76556308	78.89862184	71.26387939	80.63951116	81.8216081	87.06630991	85.88245169	68.63825516	101.428314	77.82628799	71.47109661	75.46481819	82.84251334	72.19083601	73.29686214
FBgn0004463	19.1918104	21.88086738	19.96112869	15.50162045	21.52679346	18.45444503	20.63681609	18.01953583	20.3611084	18.18111428	17.53894844	14.73799542	14.73586303	13.4537425	20.014786	13.45145718	17.67313609	15.21261341	20.18152469	17.20260296	13.14932133
FBgn0004465	45.73098055	43.697568	49.7058369	28.77648879	33.67226059	33.70912741	30.78744515	31.91310318	32.87941949	23.35332782	20.83755801	23.62885135	24.63652099	27.390853	25.80853985	28.34414192	27.40503922	26.92119788	33.56028825	30.04821478	29.86168457
FBgn0004507	180.010314	185.6986223	194.2270351	223.531654	166.4347806	248.5397032	226.1660821	190.5523812	236.565915	173.1907869	153.8278414	163.8801013	209.3720538	180.6185071	140.1787456	172.3708156	232.0864259	217.6771143	230.8403611	199.6703872	191.0469138
FBgn0004509	249.5568745	225.4178508	145.1778142	174.8000405	160.8227371	179.3355343	163.8361863	154.6817165	163.8692168	204.5375356	193.0088867	202.4872414	185.04253	209.5400254	156.2808667	160.5527497	186.2296984	217.8480425	153.6668154	163.0115652	170.2625027
FBgn0004510	13.36459404	13.28252067	14.31423044	10.19167311	11.22408686	12.27815899	12.91898243	11.95688826	12.21666504	13.47910196	12.87262271	12.57535479	12.12638728	10.4729732	15.72590329	11.43373861	11.67828376	7.691770823	14.05903967	11.64368323	12.89481834
FBgn0004512	68.40645291	100.5493231	164.285342	170.260892	153.1166477	187.6697998	149.3233034	120.0741032	145.2425732	97.48838862	88.7406428	90.27022196	88.33842886	91.35655088	82.16596359	114.2413042	167.2330234	140.6739419	194.1810372	160.5325875	132.7657283
FBgn0004513	1.836839939	2.695004194	2.166833048	4.367859905	2.512855268	3.646241155	3.439469349	3.368137538	3.695164117	0.783668719	0.884992811	0.961173614	3.223470037	3.705821288	1.128653346	2.402045926	3.503485128	3.50402893	2.343173279	2.478977719	2.460195604
FBgn0004552	5.193823276	12.76918654	19.30451261	33.65821456	19.43274741	31.3279087	31.9618981	45.80667052	32.50236192	15.20317314	0.080453892	19.38366789	7.674928659	28.67983431	2.257306692	10.28075656	14.09179574	13.0760104	23.73407773	6.911089399	3.563041909
FBgn0004556	12.85787957	14.11668863	16.74370992	9.335229993	12.73180002	13.24552909	11.4089715	14.06197422	12.21666504	14.73297191	15.28623947	15.69916904	12.43338443	11.1980252	15.19919839	9.800347377	12.76825691	8.290019665	16.62897166	11.64368323	14.50667063
FBgn0004567	0.190017925	0.128333533	0.590954468	0.428221559	0.75385658	1.339435526	0.922784459	0.421017192	0.980349664	0.940402463	0.884992811	0.800978012	1.151239299	1.288981318	0.902922677	1.633391229	1.323538826	1.367425924	1.360552226	0.901446443	0.933177643
FBgn0004569	7.347359757	4.106673057	4.858958957	4.796081464	4.188092113	4.315958918	3.103911364	4.462782238	4.600102268	6.974651597	7.321304166	5.927237289	5.832945781	6.042099926	7.75008631	2.978536948	4.749168729	5.042383095	3.250208097	5.333558123	4.665888215
FBgn0004573	0.950089624	1.47583563	3.677050021	6.851544949	5.360757905	6.548351461	9.227844594	5.052206308	8.446089409	3.056308003	3.218155677	3.364107651	5.602697921	4.833679941	3.987908489	5.957073896	9.576192683	12.90508216	8.919175707	10.21639303	6.023237514
FBgn0004574	347.7961416	304.21464	228.2397478	177.7975914	176.9050109	150.2400182	176.5035002	197.9622838	174.5022401	189.2559956	200.0083753	220.5893445	209.0650567	234.0306705	182.2398936	259.7092055	172.8385996	189.3884905	141.8753627	151.2927614	176.8795805
FBgn0004575	6.713966674	6.416676651	7.15711522	18.41352705	12.06170529	16.74294408	16.69400977	15.07241548	19.30534722	16.06520874	18.10212569	15.37877783	23.4852817	15.14553048	10.98555924	9.896429214	13.70251961	15.38354165	12.39614251	11.41832162	13.23415566
FBgn0004580	49.78469628	62.17759675	57.84787623	61.32132729	69.27104355	55.21450891	57.46430497	55.49006595	67.04083469	85.02805599	71.7648716	47.33780051	77.13303302	97.6403348	94.35541973	55.72746548	63.60771888	67.68758324	60.99809149	70.83866634	59.12952883
FBgn0004583	107.2334489	88.03680366	53.84251817	126.2397157	103.3621134	82.00321944	121.9753276	133.2940431	96.90379367	214.3333946	199.1233825	169.9675342	176.0628634	222.7520839	155.377944	187.3595822	112.6565107	124.5212232	87.45327367	82.55747011	115.0353531
FBgn0004584	20.90197172	19.57086379	12.93533668	5.481235959	4.941948694	4.688024342	4.697811794	5.052206308	5.354217393	9.012190266	9.091289789	11.29378997	8.212173665	7.089397246	8.201547648	4.51584634	5.99485233	3.674957171	4.308415384	3.305303626	4.750722546
FBgn0004587	238.2824776	246.4003834	239.0082514	290.4198615	315.2795743	296.9826214	299.0660544	288.1441664	276.0815476	376.2393519	395.0286094	389.5957051	342.4553168	348.5083237	354.6981249	348.4888229	358.9904428	350.3174289	280.1225862	289.8901521	358.4250492
FBgn0004595	10.45098586	10.01001558	11.42511971	17.64272824	15.83098819	15.32909547	18.45568919	16.67228082	15.38394857	23.51006156	20.75710412	21.38611292	24.94351814	20.38201708	20.46624734	22.00274068	22.57801527	20.08406826	18.21628259	17.65332618	20.44507381
FBgn0004597	14.75805882	14.11668863	14.90518491	10.70553898	12.06170529	9.896940277	9.731181572	10.18861605	9.04938151	9.404024625	9.17174368	9.691833946	8.519170811	7.733887905	10.15788011	9.03169268	8.797640433	8.631876146	9.977382994	11.26808054	9.755948085
FBgn0004598	25.84243776	26.4367078	18.3195885	22.43880971	15.91475003	22.32392544	19.12680516	23.32435245	23.90544949	25.54760023	22.68799753	22.50748214	25.02026743	23.44334771	20.76722157	19.31244924	17.28385996	19.99860414	13.60552226	16.75187974	16.62752891
FBgn0004606	2.216875789	0.898334731	1.31323215	1.541597614	1.340189476	1.488261696	2.852242875	1.684068769	1.734464789	2.586106772	1.689531731	1.762151626	5.679447208	3.303014626	2.332550249	2.209882252	1.790670177	2.820315968	2.267587044	0.75120537	1.611852292
FBgn0004607	23.62556198	22.45836828	15.95577063	31.17452952	21.44303162	27.83049371	30.95522414	24.75581091	25.26285672	31.66021624	36.20425137	39.56831379	34.61392825	27.149169	29.87169189	18.35163087	24.8358168	31.36533213	25.24580242	25.91658525	26.383477
FBgn0004611	37.87690633	39.33422787	35.58859128	45.90535116	37.44154349	40.55513121	39.09250528	42.60693986	47.961722	43.72871451	39.58331483	27.31335021	41.98185976	45.11434611	41.53444314	41.79559911	42.58680811	54.61157284	45.27615465	51.38244727	46.31954482
FBgn0004620	5.447180509	6.865844017	5.055943779	7.451055132	7.119756592	8.185439327	9.479513083	7.241495708	8.069031846	5.485681032	4.183602381	1.682053825	4.911954342	6.283783923	5.718510287	6.14923757	5.916997105	9.315589108	6.349243723	8.638861749	5.76873452
FBgn0004622	5.447180509	7.379178149	8.929978623	11.30504917	9.548850018	12.7246375	9.56340258	8.251936969	11.91501899	6.817917853	5.953588003	4.165085663	9.133165104	8.700623893	8.352034761	16.71823964	14.55892709	20.34046062	17.384834	17.72844672	17.90004388
FBgn0004629	10.45098586	7.507511682	15.89010902	5.823813207	7.454803961	5.655394444	5.788375246	4.631189115	6.560801595	23.51006156	14.56215444	12.57535479	15.88710232	14.66216249	12.79140459	10.56900207	7.240535931	7.093521981	4.913105262	10.14127249	7.635089806
FBgn0004635	26.28581292	18.03086139	8.404685763	12.41842522	6.700947381	3.274175731	6.291712223	11.11485388	5.731274956	22.88312659	11.90717601	14.65789762	23.4852817	23.92671571	13.31810948	10.28075656	5.21630008	5.982488418	2.267587044	2.554098256	3.732710572
FBgn0004636	358.5004847	334.1163532	301.8464098	467.2753655	447.7070469	437.3256993	455.352186	460.5928084	480.7483927	581.9523906	640.6543415	752.0382555	597.4931961	651.4994947	570.270914	651.8191824	590.2204612	647.3907109	418.7477408	445.0140609	582.9815239
FBgn0004638	89.24508532	86.30430096	83.71854959	107.3123228	93.05940676	104.7736234	98.73793716	96.83395423	95.77262098	107.049147	119.2326678	138.4090005	108.2164941	113.5109173	108.6516954	113.9530587	105.6495404	130.5037116	89.41851577	92.17289884	105.533908
FBgn0004643	34.51992299	28.87504493	29.74470821	17.47143962	25.29607636	20.38918523	24.41184343	23.07174214	24.13168403	23.74516218	21.64209693	22.82787334	25.55751243	19.65696509	23.70172027	18.63987638	19.30809582	16.15271873	25.01904372	20.95862981	20.78441114
FBgn0004644	40.85385382	25.79504014	26.46162783	15.75855338	13.23437108	13.98965994	12.41564545	15.74604299	14.93147949	39.73200404	47.70915792	44.85476867	51.80576845	51.23700737	49.81123434	22.86747721	10.97758673	25.12645136	10.73324534	12.77049128	17.47587222
FBgn0004646	21.91540065	19.57086379	31.25492518	36.14189961	36.35263954	41.52250131	42.69975362	37.55473355	41.928801	49.13602867	45.69781062	37.40567316	46.43331839	44.22817146	43.56601916	35.45419786	37.05908713	52.7313622	33.56028825	43.49479089	40.21147298
FBgn0004647	18.11504216	13.09002037	8.536008978	7.622343756	7.371042119	7.292482309	7.801723157	8.336140408	8.521500922	13.47910196	12.14853768	12.89574599	12.43338443	9.909043878	14.07054505	6.917892266	6.773404581	8.119091424	6.349243723	6.760848326	8.822770442
FBgn0004648	230.9984572	202.6386487	184.5091171	203.9191065	195.5001398	196.6737831	208.6331773	201.4146248	185.96479	190.6665993	196.3879502	204.5697843	191.4127208	208.8149734	174.1888331	239.4359379	189.4996178	238.7012879	178.7614453	204.6283427	182.4786464
FBgn0004652	9.437556929	10.71585001	8.732993801	20.98285641	13.15060924	17.85914035	20.4690371	18.10373927	17.79711697	20.76722105	19.22848017	16.17975584	22.10379454	21.02650774	23.4759896	18.25554904	20.55377942	23.50263307	17.61159271	18.47965209	23.49910974
FBgn0004654	177.6667596	160.4810831	150.6933893	110.6524509	89.62517122	127.246375	143.5349282	127.6524127	110.628689	68.72774664	61.38631955	74.17056391	99.23682756	89.10083357	77.19988887	167.6628056	136.0130782	134.8623818	116.856319	104.2673053	99.68033913
FBgn0004655	62.76925447	58.84092489	46.88238777	77.42245792	68.93599618	81.55674093	80.86947445	81.76153875	72.31964057	94.43208061	83.7525015	72.56860789	81.35424378	78.62786037	84.94997518	86.28148965	77.93308029	83.84030197	83.59837569	78.80144326	81.69546092
FBgn0004656	212.883415	193.462801	134.343649	297.956561	284.9577874	267.663866	323.2262293	314.1630289	292.3704343	471.6902018	452.8749577	422.9163904	412.6041647	392.4948112	406.9923966	511.155373	381.879879	499.5377829	301.6646631	305.5152238	400.7573805
FBgn0004657	1064.353736	793.1012341	504.084161	591.0313962	472.6680759	364.0288108	566.5057686	644.493118	434.8981931	1132.8715	1245.023978	1309.679147	1222.616135	1278.669467	864.2474889	1055.362898	585.0820164	689.1826657	345.2779206	466.1980523	475.8357636
FBgn0004687	967.5079335	923.5522704	878.8806167	809.59568	698.0711934	764.7432724	800.6413528	826.2883416	794.2340505	690.7256087	773.8859865	974.3096538	793.9713698	862.7313081	724.1439868	939.1999569	907.4026482	1055.140029	766.3688347	758.6423027	879.4775113
FBgn0004698	47.69449911	46.13590512	44.38724669	51.04400987	47.82801193	50.22883223	51.17259275	43.95419488	42.5320931	52.19233667	45.05417948	51.74317958	47.96830412	34.64137291	47.17770987	40.64261706	48.03667387	55.63714229	49.7357425	47.7766615	44.70769253
FBgn0004795	26.28581292	25.41003954	25.67368854	48.13210327	41.54587376	47.32672192	47.64923391	44.79622926	54.29628906	55.1702778	41.67511602	37.32557536	48.81254627	50.27027138	44.76991606	50.82729179	52.1630008	58.11560177	44.67146477	43.19430875	47.67689412
FBgn0004797	6.713966674	7.058344317	8.470347371	7.879276691	10.13518291	7.962200072	10.15062905	6.904681954	8.521500922	10.10932647	7.48221195	7.769486717	7.905176519	9.506237217	6.69667652	5.668828385	10.74402106	8.119091424	6.878347367	8.263259065	6.956415157
FBgn0004811	16.34154153	19.25002995	18.45091171	20.04076898	20.10284214	23.29129554	20.88848458	17.43011176	20.28569688	22.17782474	25.50388374	23.14826455	22.10379454	23.76559304	20.76722157	24.4047866	25.4586586	22.73345599	22.90262915	22.23567894	30.96453088
FBgn0004828	513.8084685	507.6874567	582.0901507	541.7859169	492.0170615	516.7988738	520.9537721	503.7049689	559.2517773	531.4057582	581.5207309	651.2752216	563.2630143	563.6070811	575.8389372	510.3867183	553.7063607	551.0726474	564.4780015	490.1615036	613.5218831
FBgn0004832	8.930842463	10.01001558	8.142039333	7.79363238	9.297564491	6.99482997	5.956154238	9.093971354	8.446089409	10.89299519	12.47035325	12.09476798	12.81713086	10.79521853	11.96372547	9.608183703	8.875495658	7.777234943	7.785382185	6.385245641	8.398598787
FBgn0004837	3.293644029	4.620007189	4.858958957	6.42332339	6.449661854	6.920416885	6.459491216	4.294375361	4.072221679	5.955882263	6.677673031	5.847139488	4.835205055	5.317047935	7.298624971	3.651109807	5.449865755	3.674957171	5.66896761	4.056508995	6.023237514
FBgn0004838	991.3868527	1048.998299	849.0702469	1147.805068	1113.94874	1111.433834	1075.798901	1126.810413	1098.519504	1530.583375	1546.565165	1740.365025	1394.304289	1445.028618	1397.197599	1310.17193	1251.834164	1555.105132	1081.865779	1089.172665	1266.831067
FBgn0004839	9.437556929	9.625014977	12.47570543	13.27486834	14.40703687	15.10585621	13.5900984	13.30414328	12.97078016	16.69214371	19.30893406	13.4564306	14.65911374	14.01767183	16.62882597	11.52982044	14.55892709	12.56322568	14.58814332	12.92073236	12.72514968
FBgn0004842	3.293644029	2.887504493	2.692125909	2.141107797	3.517997375	2.976523391	1.929458415	2.357696277	2.563991428	1.724071181	4.58587184	2.00244503	3.14672075	2.900207964	2.332550249	1.633391229	1.245683601	1.196497684	1.436138461	1.502410739	1.102846305
FBgn0004852	40.41047866	40.2325626	33.68440466	53.87027216	42.55101587	52.90770328	47.31367592	50.69046995	52.26017822	55.56211216	46.58280343	41.89115003	60.32493926	70.81341113	53.12195082	47.27226382	45.77887234	45.46691198	41.0433255	58.96962151	43.09584024
FBgn0004855	24.76566952	25.15337247	25.67368854	18.32788274	19.85155662	20.83566374	20.3851476	18.10373927	20.3611084	19.59171797	18.9066646	22.90797114	19.18732165	17.88461578	18.13369709	23.25180456	20.16450329	20.51138886	21.01297328	21.86007625	21.97209177
FBgn0004856	60.74239661	58.90509166	62.50985036	42.99344456	41.88092113	48.74057054	44.04198556	44.96463614	46.83054931	36.20549481	36.84788251	43.41300825	42.9028512	43.50311947	45.82332585	48.32916402	51.61801422	43.15938073	51.4742259	40.56508995	47.0830538
FBgn0004858	47.94785634	54.2209177	42.7457065	77.9363238	72.5377554	97.03466256	75.41665719	69.38363329	69.07694553	91.45413948	101.1305422	106.2897822	93.25038321	101.5072788	94.5811504	77.44196064	77.38809372	79.99441656	70.29519837	72.94204138	93.14809563
FBgn0004859	10.57766448	10.33084941	8.732993801	18.41352705	14.40703687	14.80820387	15.68733581	15.24082236	17.19382487	15.35990689	13.9989772	10.41271416	15.65685446	17.07900246	13.84481438	11.81806595	14.55892709	13.0760104	13.83228097	16.75187974	13.74316165
FBgn0004860	9.880932086	7.635845215	5.58123664	18.84174861	13.73694213	14.95703004	16.94567826	16.4196705	16.89217882	15.43827376	17.61940233	13.85691961	15.65685446	13.2120585	14.97346772	11.62590228	20.32021374	15.63993401	19.27448987	17.57820565	23.07493808
FBgn0004861	41.10721105	36.12588955	29.6790466	59.69408537	45.90148956	54.39596498	68.2021605	55.91108314	54.74875813	60.42085822	55.99590879	53.74562461	60.93893355	55.02338999	62.22642115	64.47091264	54.81007845	67.26026264	53.59064048	53.11021962	63.45607972
FBgn0004862	2.596911638	2.566670661	2.429479478	4.453504217	3.68552106	4.315958918	4.949480282	2.273492838	5.731274956	5.0154798	2.654978434	3.043716446	2.762974317	3.464137291	4.439369828	2.978536948	4.749168729	4.444134253	3.77931174	4.43211168	4.665888215
FBgn0004864	60.48903937	56.65925483	46.75106456	70.31398004	66.33937907	71.58538757	71.72551935	68.12058171	65.909662	84.08765353	93.56787632	90.11002635	80.6635002	87.1673616	90.29226769	73.98301451	82.21511767	88.02804386	69.31257731	69.18601453	91.19690602
FBgn0004865	12.60452234	10.52334971	8.929978623	8.73571981	6.198376328	6.399525292	7.466165172	10.69383668	6.560801595	14.10603694	14.32079276	16.50014705	16.73134448	20.14033309	10.91031568	17.3908125	6.695549356	10.59755091	5.895726315	6.385245641	6.786746494
FBgn0004867	1359.768269	1405.893854	1850.081454	1098.730877	944.4147715	1210.254411	1128.229836	1027.618763	1208.771135	774.6565285	727.6249986	906.6270118	913.470009	929.2749686	871.4708703	861.7579963	1097.602963	994.4605033	1296.455099	1007.591762	963.8028365
FBgn0004868	434.3176366	445.5740267	454.5753089	264.9835009	295.3442558	287.1600942	266.6008193	278.7975847	260.3205414	234.865515	251.9011356	233.8054817	214.3607574	257.2323342	216.5509553	262.3034151	241.5069082	269.4683712	257.7490607	303.2616077	231.2583868
FBgn0004870	3.61034057	4.876674255	3.348741984	6.680256325	5.947090801	7.218069224	6.627270209	5.220613185	7.993620334	6.426083494	4.907687408	3.364107651	4.911954342	7.653326573	6.245215182	6.629646755	6.228418005	4.956918975	5.744553845	4.507232217	6.701912163
FBgn0004872	2.53357233	2.630837427	0.78793929	0	0	0.223239254	0.167778993	0	0	1.097136206	1.045900595	3.684498855	1.381487159	0.402806662	0.526704895	0.576491022	0.389276125	0.341856481	0.226758704	0.150241074	0.339337325
FBgn0004875	81.83438625	79.24595664	46.2257717	93.95181011	84.26441332	86.54241761	94.87902033	95.73930953	88.83476182	114.3372661	112.5549948	95.87706804	111.2864656	123.6616451	106.3943888	103.191893	93.58198053	86.0623691	78.00499432	69.63673775	101.4618601
FBgn0004876	298.3914811	290.2262849	247.8069068	564.4816595	482.3006878	521.7845505	560.2140564	655.9447856	472.0006573	460.4837392	450.3004332	431.4868551	499.9448528	531.5436708	535.4331474	651.3387732	516.7251288	673.7991241	438.0222307	497.2228341	586.6294001
FBgn0004878	1.646822014	1.860836229	1.247570543	0	0	0	0	0.084203438	0.075411513	3.996710466	3.298609569	4.565574669	6.677187933	4.350311947	4.138395602	5.860992059	4.593458279	4.102277772	2.192000809	1.953133961	4.32655089
FBgn0004882	0.506714466	0.705834432	0.656616075	1.027731742	1.172665792	0.669717763	1.174452948	1.010441262	1.659053277	0.783668719	0.563177244	1.36166262	0.383746433	0.725051991	0.601948451	0.576491022	0.46713135	1.880210646	1.133793522	1.427290202	1.018011974
FBgn0004885	3.420322645	3.272505092	4.005358059	3.597061098	2.59661711	4.018306579	4.949480282	4.210171923	5.127982856	4.545278569	2.172255082	2.402934036	6.600438647	5.961538594	2.106819579	2.017718578	3.347774678	3.162172449	5.442208906	2.854580404	2.969201591
FBgn0004888	184.6340835	199.8794777	216.0266888	171.631201	159.1475003	174.2010315	161.5711699	166.301791	181.4400993	130.3241079	119.3131217	126.9550149	119.9591349	148.7967808	135.8146193	157.6702946	162.0167234	165.9713215	193.2740024	193.5856237	163.0515845
FBgn0004889	137.9530134	138.9210495	127.0552106	223.531654	249.6102899	232.7641292	215.679895	231.222642	240.3364906	351.710521	388.592298	292.4370722	326.4147159	301.3799443	267.8670608	338.0159027	275.2960758	355.5307403	218.3686323	296.726121	329.2420393
FBgn0004892	9.310878312	9.432514678	10.30887238	11.5619821	10.47023028	16.37087865	10.65396603	11.28326075	11.83960748	10.50116083	14.9644239	11.21369217	9.209914391	10.55353454	13.84481438	8.07087431	12.92396736	10.08476619	16.70455789	10.51687517	13.57349299
FBgn0004893	58.3988422	59.61092609	71.83379863	107.3979671	96.66116597	115.5635207	112.1602566	100.8757193	95.16932888	118.3339765	117.62359	103.2460658	110.8259698	113.6720399	111.2099764	97.71522826	121.2205854	127.4270033	102.2681757	107.1218857	105.3642393
FBgn0004895	0.823411007	1.219168564	1.247570543	1.455953302	1.507713161	1.116196272	1.006673956	1.010441262	1.206584201	0.940402463	1.206808379	0.720880211	1.074490012	1.208419985	1.05340979	0.576491022	0.778552251	0.256392361	0.982621052	1.577531276	0.424171656
FBgn0004901	35.27999469	27.65587637	28.43147606	22.3531654	25.21231452	24.40749181	22.14682703	23.99797996	26.01697184	39.41853656	39.02013759	39.9688028	31.62070607	37.70270354	37.01982975	29.78536948	31.45351093	23.84448955	29.78097651	28.17020136	30.11618757
FBgn0004903	66.69629158	59.35425903	61.19661821	76.22343756	68.60094881	72.18069224	76.17166265	76.625129	72.77210964	84.08765353	75.86802009	83.22161545	78.89826661	76.77494972	76.37220975	88.39529006	84.39506397	103.8389061	68.48112873	74.36933158	67.44329329
FBgn0004907	1835.763171	1704.718486	1712.651709	1517.360273	1384.331967	1527.477391	1392.481749	1451.835686	1404.46401	1773.128843	1667.567818	1982.260384	1695.928986	1670.03642	1577.706891	1630.316611	1422.726383	1799.703444	1375.064784	1467.179207	1405.36553
FBgn0004908	13.93464781	10.26668264	11.55644292	5.652524583	7.538565804	4.762437426	6.040043735	6.652071638	5.354217393	4.937112928	7.160396382	7.529193313	8.212173665	6.928274582	6.094728069	6.533564918	6.617694131	4.615062494	6.651588663	5.18331705	5.005225539
FBgn0004910	133.2025652	125.3818618	125.2166855	138.8294295	125.5590016	111.470801	135.8170945	132.4520087	132.7242621	103.6793715	113.922711	117.9039634	119.8056364	134.295741	99.47198157	167.2784783	138.3487349	166.4841063	134.9970154	141.4519711	129.881361
FBgn0004911	1.013428932	0.641667665	1.31323215	7.194122197	7.622327646	4.688024342	4.530032801	7.241495708	8.069031846	3.918343594	3.861786813	4.405379066	3.837464329	4.350311947	3.235472925	5.668828385	3.347774678	4.871454855	6.273657489	4.882834902	5.259728533
FBgn0004913	23.37220474	23.67753684	22.7189162	19.44125879	19.51650925	19.34740204	20.3851476	18.52475646	20.28569688	16.69214371	17.05622509	18.50259208	16.34759804	14.98440782	18.96137621	12.87496616	17.20600474	13.503331	22.52469797	17.05236189	14.4218363
FBgn0004914	189.6378889	158.6844136	143.7989205	170.1752477	129.3282845	156.7139566	182.4596545	159.3129056	153.9148972	185.1025514	158.8159827	170.6884144	169.9229205	174.8180912	155.6036746	201.3875304	173.6171519	201.097075	154.0447465	151.1425203	154.2288141
FBgn0004915	29.32609972	27.3992093	27.31522873	22.09623246	25.21231452	25.67251425	25.83796486	24.67160747	24.13168403	20.6104873	25.66479153	25.39100298	22.48754097	22.07380506	26.10951407	25.07735946	22.42230482	22.30613539	24.48994008	23.51272807	25.36546502
FBgn0004919	27.17256324	27.27087577	21.40568405	64.57581115	52.43491326	57.2236622	57.63208397	57.25833815	51.43065158	63.24206561	65.89173749	70.64626066	73.8328137	69.68555248	66.66579097	72.54178696	53.0972635	65.380052	46.18318946	53.48582231	57.17833921
FBgn0004921	319.9268459	304.21464	322.9894474	390.6237064	360.2596836	372.2142501	339.8363496	369.5688914	369.8934692	415.344421	427.1297123	528.2449989	447.1413437	450.6600931	406.239961	427.4680929	427.8144617	501.75985	343.161506	321.5158981	451.9973165
FBgn0004924	195.3384266	210.0819936	183.2615466	286.3089346	280.8534571	295.7175989	294.3682426	287.4705389	283.0948182	337.5261172	365.3411233	356.8357044	318.2025422	345.5275544	341.0037976	355.502797	336.568138	387.4943212	293.9548671	304.6137773	350.2809534
FBgn0004926	273.6258116	288.3654487	274.8594891	167.9484956	155.6295029	179.037882	151.0010934	155.6079543	172.0136602	158.0659806	149.3224234	166.3631331	153.191576	156.2889847	173.1354233	167.8549693	179.8455699	167.6806039	176.6450307	185.923329	172.8075326
FBgn0004957	7.474038373	6.095842819	5.712559855	5.138658712	5.863328958	5.878633698	4.697811794	5.4732235	4.901748318	3.683242978	4.183602381	5.366552681	4.451458622	5.075363938	4.213639159	6.821810429	4.982734404	4.102277772	4.610760323	4.807714365	3.308538916
FBgn0005198	115.7842555	109.5326704	72.88438435	65.08967702	70.61123303	67.79032024	72.06107733	71.32031238	64.02437418	81.73664737	76.91392069	71.20694527	74.21656013	71.78014712	67.4934701	74.75166921	73.26176679	75.29388994	79.51671901	72.49131816	76.26606373
FBgn0005278	149.7341247	158.4919133	166.5178367	217.6221964	206.7242267	225.0995815	229.9411094	228.3597251	202.7815573	207.8289442	198.3188436	247.9827925	213.439766	182.8742244	218.808262	234.631846	235.901332	260.2382462	259.9410615	245.2685531	242.1171812
FBgn0005322	108.8802709	114.1526776	95.40631573	70.14269142	82.33789095	69.87388662	70.6349559	77.97238401	72.01799452	61.75309504	61.22541176	61.51511132	58.55970567	60.25987659	62.52739537	63.79833979	61.5056278	62.81612839	79.59230525	86.76422018	68.97031125
FBgn0005355	12.2878258	14.88668983	12.27872061	8.307498251	7.287280277	10.93872346	10.90563452	9.009767915	7.993620334	7.91505406	7.07994249	6.167530693	6.216692214	7.733887905	8.201547648	7.11005594	7.629812057	7.948163184	8.390072063	9.164705508	9.416610761
FBgn0005386	38.3836208	41.25923087	32.3055109	43.42166612	49.50324878	51.94033318	52.2631562	45.80667052	48.86666015	55.56211216	53.01911478	44.29408407	49.73353771	43.90592613	59.29192245	32.1874154	45.54530666	36.74957171	59.41078056	47.40105882	56.3299959
FBgn0005391	41.93062206	88.16513719	108.407314	127.695669	49.33572509	60.72107719	108.4691187	128.3260402	118.2452517	57.36455022	93.40696854	10.09232295	122.7221093	271.3305673	71.55662214	143.5462645	71.47109661	66.6620138	92.21520646	144.5319131	312.9538477
FBgn0005411	59.98232491	64.16676651	75.9048183	60.12230693	58.29824222	61.91168654	62.24600626	54.90064188	58.36851074	54.38660908	57.60498662	55.66797184	50.73127844	50.43139405	56.20693663	51.40378281	57.4571561	57.00456821	63.56802347	61.52371976	59.38403182
FBgn0005427	51.24150037	53.25841621	54.63045746	77.50810224	69.43856724	84.97974283	79.86280049	66.68912326	74.50657443	81.6582805	78.8448141	74.57105292	75.44454872	64.12682055	83.67083472	49.67430974	68.90187418	65.97830084	78.30733926	73.61812621	74.39970844
FBgn0005533	1001.077767	1001.322391	1398.789225	1397.972103	1199.134534	1551.066339	1604.302727	1370.158351	1508.004017	1175.032877	1052.497814	1350.849417	1244.105936	1364.950654	1257.99702	1581.795283	1864.165509	1682.446671	1640.52364	1374.705826	1679.38042
FBgn0005536	291.3608179	234.5936984	159.4263831	251.3660553	193.9086648	206.3474841	236.3167111	230.1279973	227.591945	340.5824252	294.78306	331.8451904	324.4192344	386.1304659	303.6829936	308.326615	237.5362917	295.9622484	193.7275198	199.219664	258.4902071
FBgn0005558	0.253357233	0.449167366	0.196984823	0.770798807	0.75385658	1.413848611	1.342231941	1.0946447	1.508230252	0.940402463	0.724085027	0.560684608	0.690743579	0.644490659	0.376217782	1.825554904	1.479249276	1.452890044	2.116414574	2.328736645	1.696686624
FBgn0005564	10.0076107	11.93501857	8.470347371	11.04811623	11.14032502	8.929570174	10.15062905	9.093971354	10.48220025	13.00890073	11.02218319	5.206357078	14.8893616	11.60083186	13.01713526	6.821810429	9.342627008	11.96497684	9.221520646	11.19296001	8.568267449
FBgn0005585	1833.229599	1805.973644	1713.636633	714.4448496	828.1533345	824.5713925	754.4182403	746.7160923	920.095865	1001.685356	1045.820141	1226.297336	1193.221159	1198.188696	1132.34028	738.0045902	901.6413615	799.9441656	890.405846	815.4334286	746.8814517
FBgn0005586	7.790734914	8.598346713	8.536008978	18.49917136	11.8941816	17.26383567	14.09343538	14.56719485	14.78065647	15.5950075	12.9530766	18.66278768	26.93899959	18.52910644	14.07054505	16.91040332	12.76825691	18.5457141	13.07641862	12.3948886	13.48865866
FBgn0005592	4.053715728	3.914172757	2.298156263	6.166390454	5.863328958	5.804220613	4.949480282	5.894240692	6.032921007	3.683242978	4.022694597	2.322836235	2.455977171	3.303014626	3.536447151	3.170700622	3.892761253	3.589493051	3.401380566	4.732593828	3.732710572
FBgn0005593	1201.610017	1249.968612	1688.159929	1318.494181	1098.201514	1390.631729	1410.350212	1241.83231	1343.229862	945.4963092	769.5414763	952.0424651	922.6799234	976.645032	931.3647412	1127.904685	1421.169278	1371.271809	1572.420443	1463.723662	1139.749239
FBgn0005596	17.22829184	19.95586439	14.8395233	20.2120576	21.52679346	24.10983947	19.71403163	19.36679085	21.64310411	18.96478299	18.9871185	18.18220087	19.95481451	20.22089442	19.93954245	17.87122169	18.99667492	18.20385761	21.84442186	19.83182175	21.37825146
FBgn0005612	97.47919539	87.78013659	64.67668341	103.543973	93.81326334	106.0386458	137.8304424	110.2223009	88.83476182	133.2236822	119.7958451	127.4356017	129.2457986	116.8139319	104.2123256	132.2086077	111.4108271	148.3657128	85.48803156	111.6291179	119.2770696
FBgn0005614	2.090197172	2.053336528	1.116247328	2.569329356	2.345331583	2.976523391	1.845568919	2.694510031	1.885287815	2.194272413	1.689531731	1.201467018	1.611735018	2.255717306	1.730601797	1.921636741	2.413511977	2.734851848	1.587310931	2.178495572	1.696686624
FBgn0005616	11.14771825	13.34668743	13.26364472	13.87437852	20.27036583	16.81735716	15.9390043	17.43011176	18.24958604	20.84558792	26.46933045	22.50748214	17.49883734	17.24012512	22.9492847	11.91414779	14.63678231	12.90508216	18.59421376	19.00549585	16.62752891
FBgn0005617	30.65622519	35.61255542	33.29043501	45.04890804	52.68619878	50.15441915	49.24313434	44.96463614	50.14865587	47.6470581	56.47863214	44.93486647	42.82610192	41.73077015	53.72389927	40.7386989	52.70798737	45.03959137	62.05629877	53.63606338	61.33522144
FBgn0005619	2.786929563	2.502503894	0.722277683	4.967370088	2.429093426	2.232392544	1.761679423	4.041765046	2.186933865	2.429373028	2.654978434	1.601956024	2.379227884	2.658523967	0.978166233	4.996255525	1.401394051	2.734851848	0.529103644	0.901446443	1.018011974
FBgn0005624	21.72538273	17.38919373	12.14739739	28.94777741	17.17117766	18.38003194	30.87133464	28.20815188	19.07911268	28.83900885	20.83755801	26.6725678	25.71101101	22.47661172	21.36917002	21.52233149	20.39806897	36.06585875	15.1928332	17.87868779	17.05170057
FBgn0005626	24.38563367	27.65587637	51.93833155	80.33436453	63.91028565	81.92880635	110.1469087	82.85618345	130.4619168	153.5990689	149.1615156	120.7874842	86.57319527	135.020793	159.3658525	177.8474803	179.3005833	183.0641456	92.29079269	73.84348782	102.6495407
FBgn0005630	374.2719724	345.3455374	267.5053891	500.8479358	436.3991982	458.7566677	511.5581485	531.6605104	474.3384141	514.4785139	485.0565145	511.5045585	517.4436902	530.8991802	533.2510842	542.4780519	512.1316705	570.0456821	420.7129829	438.4034536	497.723021
FBgn0005631	57.51209189	60.63759436	27.51221355	28.8621331	27.97645532	28.64903764	28.94187623	30.73425504	29.86295898	51.72213544	45.93917229	44.37418187	42.74935263	35.84979289	42.51260937	32.57174275	34.4898647	38.11699763	27.21104453	30.27357639	32.57638317
FBgn0005632	317.5832915	323.2080029	239.7961907	387.7974441	372.6564362	418.1271234	415.5885647	375.1263183	352.9258789	356.2557996	341.1245018	289.1530623	328.4101973	326.1928347	327.9114188	364.7266534	360.7032577	396.553518	408.4680129	400.9183057	352.9108177
FBgn0005636	2.53357233	2.695004194	4.530650919	4.796081464	5.025710536	6.548351461	5.788375246	5.4732235	5.127982856	3.291408619	2.574524542	1.922347229	4.144461476	4.028066617	5.417536061	4.227600829	4.593458279	4.956918975	5.517795141	3.981388458	4.241716559
FBgn0005638	7.600716989	3.465005392	2.823449124	3.168839539	1.758998688	1.488261696	1.258342445	3.199730662	1.206584201	4.937112928	3.459517353	5.927237289	5.602697921	6.364345255	3.160229369	5.668828385	0.46713135	2.222067127	0.377931174	0.75120537	1.951189617
FBgn0005640	84.68465512	86.94596863	62.37852715	122.7282989	102.4407331	116.9773693	127.2603659	106.1805359	103.0875377	100.7797972	89.94745118	96.99843726	90.18041174	113.8331626	82.01547648	144.6992466	107.595921	147.083751	89.79644695	100.4361579	105.7035766
FBgn0005642	37.30685256	36.63922368	40.64453506	42.565223	42.38349219	52.98211637	57.54819447	43.53317768	50.60112494	53.91640785	50.44459024	47.97858292	48.6590477	42.05301548	51.39134902	39.68179869	46.55742459	47.43258674	47.46815546	44.54647841	45.81053884
FBgn0005648	83.79790481	72.25177909	58.17618427	36.05625529	60.22476459	33.03940965	36.65970989	40.33344702	45.69937662	70.68691844	73.69576501	70.72635846	67.92311863	66.70478318	63.27983094	37.56799828	39.62830956	38.03153351	45.95643076	36.35833988	44.02901788
FBgn0005649	132.125797	131.7343717	117.5342775	127.0961588	113.8323436	130.0740722	125.4986865	124.3684786	138.003068	138.4742626	139.0243253	150.4236707	134.0810037	144.7687142	137.0185162	141.5285459	139.3608529	150.5877799	133.0317733	124.4747297	141.0794927
FBgn0005655	20.20523933	20.59753205	9.849241129	1.37030899	2.094046057	1.785914035	0.587226474	3.031323785	1.432818739	6.582817238	6.355857463	8.810758132	6.2934415	4.10862795	6.320458738	2.978536948	1.401394051	2.392995367	1.133793522	1.277049128	1.696686624
FBgn0005659	8.67748523	8.020845814	5.121605387	16.18677494	9.465088176	12.65022441	12.83509294	11.70427795	16.74135579	20.37538669	14.72306222	13.69672401	21.64329882	14.42047849	12.49043036	19.69677659	17.28385996	20.2549965	7.936554654	15.62507169	17.47587222
FBgn0005660	192.8048543	124.3551935	48.58958957	147.479505	67.51204486	22.47275161	165.0945287	174.9747451	83.63136745	128.7567705	65.56992193	145.5377048	169.9996698	159.3503154	60.64630646	221.7568799	114.2136152	125.803185	13.6811085	96.22940783	24.60195604
FBgn0005664	372.2451146	275.2754283	160.1486608	314.1433359	256.8975702	387.7665848	361.2281711	390.3671407	283.0948182	239.6458942	264.0496733	296.6822557	228.8663726	235.5613358	165.7615548	362.7089348	360.3918368	363.8207599	286.6230024	419.0223551	324.9154884
FBgn0005666	318.5967205	395.5239488	175.5134769	516.0926233	509.9420957	481.6014847	518.4370872	451.0778198	477.1286401	546.5305645	371.3751652	279.3811306	559.8092964	548.3004279	571.625298	431.5035301	491.5778911	582.3525154	473.547761	499.9271734	513.9263783
FBgn0005670	8.044092147	19.69919732	25.2797189	16.44370788	17.08741582	19.34740204	20.5529266	16.4196705	15.76100613	4.075077338	4.022694597	3.604401054	5.525948634	7.733887905	6.771920076	34.01297031	36.43624533	27.17759024	32.3509085	49.35419278	31.13419954
FBgn0005671	1394.098174	1572.47078	1692.165288	2067.796266	2099.909386	2069.72554	2051.601522	2014.567265	2070.347666	1888.95508	2010.703667	2083.904494	1884.425234	2144.623228	1811.48862	2259.364398	2228.995094	2565.034641	2118.077472	2276.903475	2317.249756
FBgn0005672	73.91697272	71.93094526	66.64653164	73.6541082	72.62151724	76.86871659	79.35946351	70.98349862	76.91974283	113.3184967	103.3027972	122.7899292	105.0697733	84.75052163	103.1589158	65.43173102	74.81887129	79.7380242	63.94595464	71.3645101	69.22481424
FBgn0005674	120.0913284	128.5902001	101.4471836	82.21853939	83.84560411	82.74735028	79.10779502	86.81374505	83.02807535	80.56114429	77.95982128	67.44234861	83.50322381	76.69438839	84.12229606	81.57347964	78.47806687	85.46412026	99.09355383	85.71253266	75.84189207
FBgn0005677	1.646822014	1.860836229	1.444555366	2.483685044	1.758998688	3.125349561	3.355579853	3.199730662	3.770575629	3.448142363	2.976794002	4.405379066	4.451458622	3.705821288	3.385960038	3.074618785	3.503485128	4.016813652	3.250208097	2.403857182	2.545029935
FBgn0005683	1.203446857	1.219168564	0.919262505	0.685154495	1.005142107	0.446478509	0.755005467	0.589424069	0.980349664	0.705301847	0.724085027	0.961173614	0.383746433	0.563929326	0.752435564	0.480409185	0.778552251	0.769177082	1.058207287	0.97656698	0.848343312
FBgn0005694	77.90734914	85.59846653	77.94032813	102.6018856	109.8117752	118.5400441	109.0563452	109.0434528	108.8188127	119.5878465	130.8180283	130.0788292	109.2909841	115.2832666	131.5257366	123.4651606	129.706805	146.4855021	122.2229417	124.099127	129.4571894
FBgn0005695	13.17457612	14.11668863	15.62746259	15.24468751	16.41732108	18.82651045	20.72070559	17.5143152	13.87571832	13.63583571	18.10212569	19.22347229	13.58462373	14.74272382	17.45650509	12.10631147	18.21812267	13.67425924	23.65849149	19.15573692	21.12374846
FBgn0005696	5.193823276	4.940841022	2.823449124	0.342577247	0.502571054	0.967370102	0.503336978	0.252610315	0.603292101	1.488970566	1.448170055	1.521858223	1.151239299	1.288981318	1.504871128	0.672572859	0.544986575	0.512784722	0.907034818	0.676084833	0.509005987
FBgn0005771	31.35295758	38.11505931	42.08909042	41.19491401	34.84492638	39.43893494	29.69688169	26.01886248	34.31223822	31.73858311	37.41105975	32.43960949	28.55073461	33.03014626	38.22372665	21.61841333	24.5243959	23.41716895	46.56112064	28.54580404	31.04936521
FBgn0005775	0.126678616	0.513334132	0.131323215	0.599510183	0.167523685	0.446478509	0.335557985	0.421017192	0.30164605	2.429373028	1.528623947	1.281564819	4.374709336	0.644490659	2.106819579	0.576491022	0.856407476	0.769177082	0.377931174	1.126808054	0.678674649
FBgn0005777	134.6593693	134.5577094	121.9336052	114.506445	132.5112345	113.3311281	112.3280356	119.2320689	122.2420619	121.9388526	146.9892606	146.0182916	124.6408414	133.329005	129.6446477	123.6573243	129.2396736	134.6059894	122.6008729	132.5877477	139.2979718
FBgn0008635	244.8064264	246.3362166	183.9181627	128.0382462	147.4208424	145.8496462	134.8943101	125.1263096	130.4619168	140.0416	132.3466522	125.8336457	143.4444166	149.6829555	142.9627572	123.8494879	131.5753304	131.2728887	138.6251546	136.1935335	133.1050656
FBgn0008636	0.696732391	0.513334132	0.459631253	0.513865871	0.418809211	0.967370102	1.174452948	1.178848138	0.603292101	1.175503078	0.804538919	1.201467018	0.613994293	0.563929326	1.279140459	0.576491022	1.323538826	0.769177082	1.058207287	0.901446443	0.509005987
FBgn0008646	0.443375158	1.026668264	0.722277683	0.770798807	1.005142107	1.116196272	1.006673956	0.926237823	1.357407226	0.862035591	1.045900595	1.281564819	1.151239299	0.886174656	1.580114684	1.441227555	0.934262701	0.769177082	0.831448583	1.201928591	1.696686624
FBgn0010014	1.07676824	2.053336528	2.035509833	2.055463485	1.926522372	1.934740204	1.845568919	1.684068769	2.262345377	1.488970566	2.252708974	2.563129639	3.069971464	1.36954265	1.88108891	2.305964089	2.335656752	2.991244209	1.965242105	2.028254498	2.290526942
FBgn0010015	2.406893713	3.400838625	2.823449124	6.937189261	6.449661854	4.464785087	6.543380712	5.220613185	6.485390082	5.720781647	2.735432326	2.723325241	6.2934415	6.122661258	5.267048948	5.860992059	6.695549356	10.17023031	5.139863967	4.807714365	5.174894202
FBgn0010019	56.11862711	19.89169762	5.58123664	0.685154495	2.847902637	11.98050665	1.090563452	2.1892894	14.02654134	8.77708965	34.67562742	0.800978012	58.86670281	1.611226647	83.67083472	0.576491022	0.934262701	99.05291538	1.662897166	1.652651813	2.88436726
FBgn0010038	48.3912315	39.07756081	113.3975962	1.712886237	2.094046057	0.446478509	0.503336978	2.947120346	0.527880588	1.410603694	3.700879029	2.402934036	5.142202201	6.042099926	3.461203595	2.017718578	0.700697026	0.769177082	0.302344939	0.450723222	0.254502994
FBgn0010039	4.877126735	3.657505691	5.712559855	2.398040732	1.84276053	1.488261696	1.929458415	2.357696277	2.488579915	3.996710466	2.815886218	2.803423042	3.530467183	3.303014626	1.580114684	1.825554904	1.479249276	2.136603006	1.511724696	1.652651813	1.611852292
FBgn0010041	32.17636859	27.5917096	54.49913425	17.38579531	11.72665792	9.822527192	6.459491216	15.66183955	6.862447645	7.5232197	10.05673649	10.09232295	15.04286017	12.32588385	5.8689974	15.66133944	5.21630008	8.204555544	5.744553845	7.286692084	5.174894202
FBgn0010042	1.140107548	1.090835031	0.853600898	4.367859905	4.43937764	2.902110307	0.671115971	2.610306592	1.508230252	1.018769334	0.563177244	0.961173614	1.841982878	2.497401303	0.075243556	3.55502797	0.233565675	1.452890044	0.453517409	0.375602685	0.848343312
FBgn0010043	1.07676824	2.310003595	4.136681274	2.997550915	3.936806586	3.795067324	2.516684889	2.357696277	3.242695041	0.626934975	0.884992811	0.881075813	1.381487159	2.014033309	0.601948451	2.690291437	1.868525402	2.307531247	1.587310931	2.253616109	1.696686624
FBgn0010044	14.12466574	19.89169762	23.24420906	8.650075498	7.03599475	6.548351461	4.949480282	7.6625129	4.600102268	3.604876106	3.459517353	6.888410903	6.446940073	7.653326573	2.106819579	9.416020029	4.126326929	5.213311336	3.628139271	4.056508995	2.88436726
FBgn0010051	117.5577561	118.7726848	75.83915669	127.695669	112.7434397	125.534874	127.7637029	120.4951204	115.9829064	117.6286747	101.1305422	79.8575078	102.9975426	107.7105013	101.6540447	118.7571506	103.0024628	138.3664107	123.6590801	113.9578546	100.1045108
FBgn0010053	99.56939256	160.0319157	190.6813083	194.0700107	186.7889082	226.1413647	210.0592988	192.0680431	207.5324826	158.3010812	166.4591024	171.9699792	168.9251798	237.7364918	191.9463124	268.6448163	286.0400969	322.7125181	260.2434064	292.7447325	294.5447978
FBgn0010078	1857.678572	1990.773931	2761.792874	2121.923471	1865.208704	2259.181254	2212.837134	2100.707383	2302.539714	1536.147423	1480.271158	1793.389769	1872.452345	1881.993285	1789.89372	2152.80964	2342.741577	1969.862508	2444.005316	2149.724406	2159.627569
FBgn0010100	681.0242423	868.8180186	1003.440686	893.5271057	886.4515767	1020.426632	955.7530315	988.8851813	998.8254842	608.8322276	596.9678781	548.5898404	671.0190126	753.4095801	790.1325858	901.0554676	1022.550526	1092.91517	1234.549973	1218.455109	955.9132437
FBgn0010105	2.216875789	1.925002995	2.954772339	3.254483851	2.59661711	2.530044883	2.516684889	2.862916908	2.413168403	3.369775491	3.459517353	2.242738434	1.841982878	2.819646632	2.708768031	3.55502797	2.647077652	3.162172449	3.250208097	2.629218793	3.138870254
FBgn0010113	87.85162054	76.61511922	51.87266994	80.76258609	58.21448037	69.35299502	74.82943071	68.71000578	73.45081326	152.1100983	159.8618833	152.2659201	120.0358842	125.9173625	107.9745034	97.33090091	90.15635063	121.7863714	70.97547448	68.73529131	85.76750882
FBgn0010114	0.316696541	0.064166767	0.196984823	2.226752108	2.094046057	2.604457968	1.59390043	2.441899715	3.242695041	0.470201231	0.724085027	0.400489006	3.760715043	0.563929326	0.150487113	0.768654696	0.856407476	0.512784722	0.907034818	0.600964296	0.254502994
FBgn0010173	75.50045543	66.22010304	55.48405836	56.86782308	56.8742909	53.94948647	51.67592973	58.26877941	56.55863444	52.74090477	63.39766684	58.63159048	55.87348064	53.49272468	51.01513124	55.82354731	52.63013215	46.8343379	50.64277732	47.02545613	53.02145699
FBgn0010194	3.103626104	3.529172158	1.904186618	2.398040732	3.015426322	2.009153289	2.516684889	4.294375361	2.63940294	2.821207388	3.942240705	4.084987861	2.993222177	2.41683997	3.611690707	2.5942096	2.880643327	2.051138886	1.587310931	2.253616109	2.460195604
FBgn0010198	1053.776071	1119.260908	1418.487707	1487.470408	1484.343607	1393.012947	1523.517143	1274.924262	1424.297238	1299.47947	1231.42727	1386.09245	1260.83728	1303.160112	1093.514605	1368.397523	1505.330777	1671.507264	1564.483888	1773.220275	1411.303933
FBgn0010213	98.3026064	111.0726728	131.5201999	105.171215	122.7110989	129.7020068	103.100191	97.25497142	120.6584201	74.05669393	76.59210512	83.62210446	73.21881941	83.05873365	75.46928707	106.2665118	129.5510945	131.7856734	131.1421174	133.4891942	113.2538321
FBgn0010215	133.5192618	136.7393794	127.7118266	139.2576511	138.6258489	122.856003	129.1898243	117.8006104	122.9207655	172.485485	165.6545635	169.2466539	145.7468952	156.0473008	139.9530149	141.0481368	125.7361885	153.2371676	114.6643182	133.7145558	138.1951255
FBgn0010217	1139.664173	1345.44876	1373.378183	894.2979045	900.104757	878.3720528	831.09324	813.4052155	890.7607866	689.3933719	703.4888311	699.0135111	655.9761525	797.0738222	694.1970514	809.7777225	910.8282781	886.7757118	1079.295847	1168.499952	953.4530481
FBgn0010220	27.29924185	29.9017132	37.36145468	30.06115346	35.43125928	34.45325826	33.05246155	32.50252725	36.49917209	30.79818065	32.82518791	36.44449955	32.38819894	28.51871165	35.96641996	34.68554317	32.85490498	29.65604973	38.17104858	36.73394257	35.20624744
FBgn0010222	23.24552613	26.95004194	23.11288585	20.55463485	22.53193557	13.98965994	12.91898243	22.22970775	16.51512126	13.94930319	9.57401314	11.53408337	13.66137301	13.77598783	14.44676283	13.54753902	12.06755989	7.520842582	17.00690283	11.34320108	12.89481834
FBgn0010223	75.69047335	77.12845335	80.43546922	104.2291275	82.17036726	83.78913347	90.68454551	74.85685679	80.16243787	88.39783148	79.64935301	79.77741	80.6635002	98.20426413	69.07358478	115.6825318	83.2272356	107.7702556	96.75038055	78.35072004	90.09405971
FBgn0010225	117.4310775	112.7410088	109.7862078	107.7405443	111.9895831	96.51377097	103.100191	105.0858912	113.1172689	120.2931483	118.0258595	97.79941527	114.5866849	113.8331626	106.7706065	88.77961741	100.8225165	92.98496284	107.4836259	107.72285	93.14809563
FBgn0010226	150.5575357	155.7327423	201.2528271	264.3839907	237.4648228	282.6953091	204.85815	234.4223727	234.0773351	169.2724433	163.4823084	196.7201998	215.588746	253.8487582	129.0426992	247.8911395	263.0728055	281.433348	221.6944267	237.1555352	184.8540076
FBgn0010228	247.4666773	208.028657	245.2461041	178.9109675	266.1951347	184.321211	190.4291566	221.5392466	209.1161244	234.3953138	253.7515752	301.0876347	246.7489564	197.6975096	222.9466576	177.9435622	214.4911451	199.4732567	203.1002129	159.2555383	193.7616124
FBgn0010235	163.2253973	161.1227507	141.5664258	122.3857217	119.2768634	108.4942776	123.0658911	132.704619	121.5633583	97.72348923	98.15374816	112.2971173	105.1465226	128.4953251	108.9526697	119.7179689	99.03184629	95.03610172	96.82596678	100.586399	100.9528541
FBgn0010238	22.67547235	23.16420271	22.7189162	56.26831289	55.11529221	37.50419473	45.21643851	44.29100863	50.29947889	58.30495268	59.45542614	50.06112575	54.87573991	55.18451266	46.72624853	63.3179306	51.46230377	63.07252075	35.14759918	46.12400969	51.49443902
FBgn0010241	159.045003	186.9177909	173.2809823	241.6026038	253.7146202	229.3411273	299.0660544	256.9888942	220.8803204	199.5220558	165.5741096	148.3411278	174.3743791	202.8534348	178.101498	256.9228322	236.5241738	283.8263434	217.61277	276.8191787	209.2014607
FBgn0010246	2412.277555	2290.304397	1969.585579	1874.497054	1900.05363	1999.405175	1826.777672	1808.858265	1745.625693	1395.478888	1486.707469	1508.561988	1537.441709	1767.193386	1491.026314	1699.879861	1500.270187	1422.379353	1624.87729	1538.017874	1355.313275
FBgn0010247	50.35475006	54.34925124	48.45826635	45.56277391	42.13220666	37.72743399	42.02863765	35.53385103	42.5320931	44.27728261	47.14598067	51.82327738	41.29111618	46.16164343	42.81358359	40.83478074	42.19753199	46.8343379	39.60718704	42.59334445	39.447964
FBgn0010263	26.03245569	37.21672458	26.85559748	63.29114647	61.98376328	49.70794064	46.22311247	49.76423213	57.91604166	47.33359062	31.05520229	22.26718873	46.74031553	57.19854597	48.38160677	54.19015608	55.97790682	59.14117122	50.79394979	43.79527304	62.09873042
FBgn0010265	1048.835605	1063.050821	1390.121893	828.0948514	891.6448109	976.0020201	1037.461401	896.261399	911.6497756	661.5731324	591.7383752	722.6423625	697.7277644	708.295234	714.2118374	785.5650995	856.485331	865.7515382	1158.510221	1085.566879	720.328306
FBgn0010269	42.12063998	42.60673297	42.08909042	26.97795824	28.7303119	36.98330314	32.71690356	31.40788255	28.50555176	33.69775491	33.38836515	33.0803919	32.23470037	29.40488631	35.59020218	29.49712397	33.78916768	32.21997334	35.8278753	33.20327733	34.78207578
FBgn0010278	82.59445795	77.57762072	70.78321291	40.93798107	48.66563036	47.47554809	40.60251622	44.8804327	46.98137234	47.17685687	48.03097348	50.70190816	46.81706482	43.42255813	45.74808229	40.83478074	43.59892604	41.87741893	50.64277732	36.80906311	40.5508103
FBgn0010280	109.8936998	114.8585121	97.704472	141.2274703	124.805145	158.1278052	150.0783089	140.6197422	138.5309486	151.8749977	152.4601252	157.552375	152.2705846	144.9298369	157.9362249	159.3997676	155.0097531	163.7492544	148.073434	141.6022122	156.773844
FBgn0010282	64.73277303	63.01176472	57.51956819	58.66635363	79.48998831	59.15840241	66.10492309	58.68979661	67.94577284	77.34810254	80.37343804	86.10513629	83.50322381	76.29158173	77.04940176	76.19289676	76.99881759	64.18355431	62.20747124	69.11089399	83.39214755
FBgn0010287	3.040286796	2.630837427	2.757787516	1.37030899	1.758998688	1.71150095	2.181126904	1.852475646	2.488579915	0.940402463	0.804538919	1.762151626	1.227988585	1.208419985	2.106819579	1.825554904	2.802788102	2.734851848	2.645518218	2.478977719	2.375361273
FBgn0010288	90.57521079	84.5076315	82.07700941	55.66880271	62.06752512	56.85159678	54.10872512	59.86864475	58.51933376	64.49593556	81.7411542	79.6973122	69.38135508	75.40540708	60.19484512	69.94757736	56.75645907	54.013324	48.37519027	41.24117479	56.49966456
FBgn0010292	27.74261701	31.24921529	35.91689932	30.66066365	34.6774027	35.27180219	30.78744515	35.44964759	32.04989285	31.26838188	32.42291845	34.36195672	33.15569181	27.47141433	37.17031686	33.43647929	32.07635273	28.37408792	38.77573845	33.87936216	32.74605183
FBgn0010300	31.98635066	32.59671739	22.39060817	48.04645896	42.46725403	36.90889005	42.95142211	39.49141264	38.3844599	51.17356734	49.15732797	52.22376638	53.34075418	46.80613409	45.97381296	43.81331768	38.30477073	45.63784022	35.60111659	35.68225505	36.81809973
FBgn0010303	125.0317945	114.0243441	86.21369068	115.619821	114.5024384	115.6379338	122.3947751	115.7797279	107.4614054	162.2977917	142.966566	127.9962863	136.3834823	152.0192341	149.5841901	150.1759113	123.7119526	156.1429477	106.0474874	109.3003813	125.6396445
FBgn0010309	15.51813052	12.57668624	11.75342775	5.309947336	9.548850018	6.325112207	8.137281142	7.830919777	9.124793022	9.247290882	8.125843085	8.00978012	8.365672238	5.478170599	7.825329866	5.092337362	7.006970256	6.66620138	8.012140889	7.587174232	5.429397195
FBgn0010313	42.94405099	39.65506171	42.87702971	67.65900637	59.13586064	73.29688852	72.39663532	60.12125506	71.942583	77.89667065	96.22285475	75.45212873	82.35198451	85.47557362	93.30200994	73.79085084	74.58530561	85.29319201	68.25437003	76.32246554	76.94473838
FBgn0010314	2.090197172	1.860836229	0.853600898	0.171288624	0.586332896	0.297652339	0.083889496	0.168406877	0.226234538	1.488970566	1.769985623	2.322836235	1.458236445	1.36954265	2.708768031	0.672572859	0.544986575	0.512784722	0.226758704	0.225361611	0.593840318
FBgn0010315	24.5756516	29.131712	26.72427426	32.63048282	32.33207111	34.37884517	31.03911364	27.70293125	28.88260932	32.20878434	32.66428013	29.07550184	31.77420465	29.96881563	30.62412746	26.13425967	32.07635273	27.006662	37.18842752	32.90279518	33.93373247
FBgn0010316	8.424127997	9.175847612	12.08173578	19.09868155	11.39161055	14.73379079	16.27456228	13.64095703	17.04300184	20.14028607	20.11347298	18.90308108	14.73586303	14.74272382	19.93954245	9.896429214	14.87034799	10.34115855	18.59421376	15.47483061	16.03368859
FBgn0010328	88.10497777	92.07930995	75.51084865	87.18590948	84.01312779	110.2801917	97.39570522	88.58201726	95.16932888	87.61416276	77.07482847	73.4496837	79.35876233	78.9501057	87.80923032	88.87569925	84.94005055	87.85711562	91.38375788	90.97097025	86.78552079
FBgn0010329	0.190017925	0.385000599	0.196984823	0.942087431	1.507713161	0.892957017	0.838894963	1.347255015	1.055761176	0.626934975	1.045900595	0.720880211	1.841982878	0.966735988	1.354384015	0.96081837	1.401394051	1.196497684	0.755862348	0.826325906	0.593840318
FBgn0010333	126.171902	124.1626932	127.1208722	94.20874305	104.4510173	106.4107112	96.22125227	94.72886827	104.595768	102.5822353	108.1300308	122.2292446	105.2232719	110.771832	108.2754777	100.1172742	112.3450898	114.0946005	109.6000405	108.3238143	105.1097363
FBgn0010339	41.23388967	42.7350665	48.65525118	33.40128163	33.00216585	34.00677975	29.10965522	33.51296851	33.93518066	30.32797942	31.13565618	34.76244572	30.69971464	33.51351426	32.35472925	33.34039745	34.1784438	32.98915042	37.7931174	33.87936216	35.3759161
FBgn0010340	15.70814844	18.48002876	18.3195885	16.52935219	17.25493951	16.51970482	15.51955682	17.68272208	13.8003068	11.04972893	11.26354487	12.25496358	12.20313657	11.35914786	14.97346772	14.60443923	13.00182259	13.75972336	18.82097247	17.12748242	14.4218363
FBgn0010341	723.7782753	636.5984906	538.4908433	545.2973336	628.9676736	497.4514718	597.7965507	582.856201	494.9257571	746.3660878	727.4640909	735.1376194	653.5201753	722.3129058	612.4073056	668.537422	578.1529013	703.2842456	434.3185052	561.3006521	538.3586657
FBgn0010342	14.31468366	14.11668863	11.22813489	7.194122197	11.81041976	9.896940277	9.479513083	8.925564477	10.70843479	11.75503078	10.21764428	9.531638343	10.20765512	10.9563412	10.83507212	8.07087431	8.797640433	6.495273139	12.47172874	9.915910877	11.53746904
FBgn0010348	1000.887749	1002.413226	843.8829799	771.2270283	730.4870264	686.9815988	730.8452919	787.8073702	741.4459917	730.0657784	810.8143229	962.8556683	820.4498736	962.1439922	806.7614118	921.1365716	789.0627061	818.2334873	706.8824679	695.9917748	791.0801382
FBgn0010350	65.3028268	71.73844496	57.45390658	82.9893382	85.52084095	66.59971088	75.33276769	76.37251868	71.18846788	74.21342767	74.58075782	68.24332663	82.73573094	79.59459636	75.46928707	76.00073309	76.60954147	72.30264574	68.6323012	68.81041185	73.97553679
FBgn0010352	592.41255	548.7541872	558.0580023	619.2083748	540.8502155	553.1124592	554.9290181	649.7979346	609.4004332	457.7408986	381.2709939	386.3116952	525.7326131	586.5670608	435.5097045	682.7575339	565.6960653	707.3010592	547.8490299	602.5418269	520.7131248
FBgn0010355	117.4944168	121.0826884	95.20933091	125.0406953	111.6545357	132.0088124	126.8409184	124.452682	116.4353754	109.7136206	100.6478188	91.23139557	98.62283327	101.4267174	103.0084287	118.1806595	111.0215509	116.8294524	127.0604607	112.4554438	110.7088022
FBgn0010356	17.29163115	19.57086379	18.91054297	10.61989467	13.31813292	12.57581133	14.76455135	11.03065044	13.8003068	11.67666391	12.06808379	9.691833946	9.056415817	10.55353454	12.11421258	8.166956147	11.28900763	10.42662267	13.30317733	13.14609397	13.064487
FBgn0010357	1735.307028	2719.772565	5655.565579	4403.059717	4106.340555	4121.368701	5131.101042	5478.444113	4716.235997	1139.297583	1053.302353	1104.468581	1672.82745	2258.536952	1854.377448	3551.280778	3441.745935	3302.419071	6574.263944	5515.725426	3914.425709
FBgn0010358	4.053715728	12.2558524	12.47570543	7.279766508	15.16089345	4.167132748	10.48618704	8.588750723	4.901748318	1.488970566	1.930893406	1.842249428	3.683965756	3.303014626	2.784011587	8.935610843	2.257801527	2.478459487	3.93048421	4.657473291	5.259728533
FBgn0010359	20.7119538	35.35588835	37.62410111	53.4420506	72.95656461	28.05373296	80.03057948	52.71135248	42.5320931	30.0928788	40.14649207	28.11432822	38.60489115	58.24584329	50.41318279	66.96904041	30.51924823	36.66410759	44.5202923	43.79527304	58.79019151
FBgn0010379	291.5508359	232.0270277	163.1690947	223.8742312	196.1702346	199.5014803	203.4320286	208.5719171	206.2504869	422.9460075	463.092602	467.8512568	355.0421998	393.4615472	366.1351455	311.6894793	263.3063712	281.433348	206.1236623	183.6697128	303.1978996
FBgn0010380	148.0239634	143.4127232	119.110156	70.39962435	72.11894619	76.27341191	67.44715504	73.93061897	77.74926947	60.96942632	66.13309917	61.35491572	67.00212719	69.84667514	70.12699457	73.50260533	71.23753094	60.08127654	81.25520241	73.01716192	67.44329329
FBgn0010381	1.963518556	0.128333533	2.166833048	0.085644312	0	0.446478509	0	0.252610315	0.075411513	11.59829704	0.643631135	1.922347229	0.767492866	0.322245329	5.64326673	0	0	0.854641203	0	0	0.254502994
FBgn0010382	5.637198434	7.443344916	2.692125909	5.909457519	2.094046057	3.199762646	2.516684889	2.862916908	3.167283528	4.388544825	4.9881413	5.446650482	4.374709336	4.672557276	4.288882715	2.305964089	2.257801527	3.50402893	1.88965587	2.028254498	0.933177643
FBgn0010383	0.063339308	0.320833833	0.52529286	1.027731742	0.335047369	1.116196272	0.671115971	0.421017192	0.904938151	1.018769334	0.884992811	0.961173614	0.690743579	1.04729732	1.05340979	0.480409185	1.557104501	1.111033563	0.529103644	0.826325906	1.44218363
FBgn0010385	12.09780787	5.325841621	55.09008871	7.964921003	13.06684739	9.822527192	12.16397697	14.39878798	9.501850585	70.68691844	62.02995068	65.52000138	58.55970567	53.57328601	37.09507331	6.629646755	2.880643327	6.153416658	8.012140889	8.713982286	6.532243501
FBgn0010387	860.147806	614.8459567	690.2348183	318.7681288	333.7909414	369.3865529	320.7095444	317.6153699	311.9774276	372.1642746	341.687679	348.3453374	298.7082234	443.0067666	337.542594	348.8731502	331.5854036	248.3587335	280.1225862	248.7992184	289.3699036
FBgn0010388	2.976947488	0.385000599	5.318590209	0.171288624	0.083761842	1.339435526	0.083889496	0	0.30164605	162.2194248	36.44561305	46.2965291	35.22792254	15.87058247	58.1632691	0	0.077855225	1.111033563	0	0.075120537	0.678674649
FBgn0010389	11.02103963	12.2558524	9.849241129	14.13131146	13.15060924	13.54318143	14.76455135	13.80936391	15.6101831	15.98684186	12.22899157	8.410269126	13.35437587	13.6954265	18.43467132	12.87496616	15.88246591	18.03292937	12.84965992	17.2777235	14.76117362
FBgn0010391	143.4001939	137.7660477	130.5352758	84.35964719	81.66779621	87.43537463	85.48339674	81.25631811	99.24155056	87.7708965	83.8329554	84.18278906	91.5618989	86.36174827	94.20493262	71.58096858	76.99881759	71.87532513	97.9597603	89.54368005	73.55136513
FBgn0010395	190.6513178	166.1277585	137.1014365	179.339189	184.5273385	164.7505697	208.9687353	186.4264128	162.0593405	214.0199271	230.3394926	227.3976576	188.4962479	190.1247443	187.6574297	218.8744247	199.4650866	207.6778122	142.1021214	196.2148425	156.6890097
FBgn0010397	214.4035584	193.7194681	169.5382706	214.0251353	178.9990569	134.1667919	159.3061535	196.9518426	165.8299162	166.6863365	156.8850893	168.3655781	180.5143221	163.7811887	138.3729002	192.5480014	123.7898079	170.7573123	87.22651496	127.028828	101.4618601
FBgn0010398	2.850268871	3.080004793	2.889110731	2.74061798	4.774425009	3.795067324	3.103911364	2.1892894	3.695164117	2.351006156	3.218155677	2.723325241	2.455977171	1.933471976	2.558280918	1.056900207	1.712814951	1.538354165	2.267587044	2.478977719	2.375361273
FBgn0010406	74.99374096	70.58344317	68.35373343	94.29438736	105.0373502	89.44452791	94.04012537	93.80263045	99.39237358	107.1275139	114.1640727	123.7511029	99.39032613	99.17100012	97.44040554	99.73294683	95.60621638	97.25816885	82.3134097	73.16740299	103.6675527
FBgn0010407	3.103626104	2.823337727	1.575878581	3.254483851	1.340189476	0.967370102	2.348905897	2.694510031	2.03611084	2.742840516	0.965446703	2.563129639	1.765233592	2.41683997	1.128653346	1.729473066	1.012117926	2.991244209	0.831448583	0.676084833	0.763508981
FBgn0010408	428.9971347	414.1323111	652.8733636	250.4239679	236.7947281	291.0295746	264.3358029	264.9882208	299.2328819	171.6234494	170.1599814	217.4655303	222.4194325	208.0899214	220.6141074	235.6887462	257.3115188	214.6858701	326.7592931	261.5697097	256.6238518
FBgn0010409	858.3743053	870.1655207	1214.477093	1084.171344	950.026815	1263.236527	1140.729371	1088.918866	1226.115783	855.687874	812.8256702	1057.13078	941.4067493	997.7521011	1024.064803	1162.590228	1419.378608	1192.908191	1410.741486	1209.966489	1172.07112
FBgn0010411	752.8510178	811.260429	1060.828931	588.2051339	536.9134089	665.3273911	573.9719338	608.201436	627.1221386	368.3242978	341.0440479	412.2633828	420.5093412	426.4111321	401.5748605	512.308355	542.9623396	489.0256961	675.060663	611.0304476	504.0855959
FBgn0010412	748.8606414	708.0161017	1002.981055	769.0002762	674.7854013	847.6394488	886.544197	747.4739232	843.8548258	629.7561824	585.945695	750.9168863	690.5133314	748.5759002	744.30926	845.7123295	1029.01251	900.8772916	949.967799	817.4616831	875.6599664
FBgn0010415	291.1708	281.4354379	182.867577	279.5430339	232.3553504	279.4955465	256.2824112	241.0744443	274.5733173	318.8748017	320.6087594	341.1365353	311.7556021	364.7817129	314.81904	349.4496413	351.8277621	420.4834717	260.5457514	270.2836919	359.5278955
FBgn0010416	46.1110164	44.91673656	42.28607525	45.39148529	50.9272001	46.65700416	46.97811794	44.37521207	43.28620822	46.15808754	43.52555554	42.05134563	39.83287974	38.42775553	39.50286711	45.25454524	45.77887234	46.66340966	48.52636274	46.27425076	47.93139712
FBgn0010417	42.43733652	41.83673177	39.79093416	42.82215593	38.53044744	42.63869758	39.67973176	40.08083671	38.45987142	42.39647769	40.06603818	40.28919401	36.99315614	36.49428355	41.98590447	43.71723585	40.56257226	42.13381129	43.76442995	42.44310338	41.14465062
FBgn0010421	17.03827392	15.9133581	17.13767956	18.58481567	22.11312636	18.97533662	18.79124717	20.71404586	21.64310411	20.29701982	28.15886218	27.15315461	27.55299389	22.31548906	27.31341097	23.15572272	24.99152725	18.80210646	23.28056032	17.57820565	30.71002789
FBgn0010422	57.38541327	54.86258537	55.878028	71.08477885	93.98078702	78.43139137	79.44335301	72.07814332	74.20492838	115.0425679	116.2558738	110.3747701	95.78310966	98.36538679	87.95971744	86.85798067	87.04214163	116.4021318	70.82430201	88.11638984	92.04524933
FBgn0010423	23.87891921	29.26004553	39.2656413	48.30339189	53.52381721	31.47673487	43.11920111	44.29100863	36.5745836	32.28715121	30.65293283	34.60225012	63.31816144	46.96725676	52.06854103	46.69577279	37.91549461	31.79265273	28.42042429	28.09508082	48.86457476
FBgn0010424	101.3428932	102.3459926	97.37616396	135.5749457	159.5663095	121.0700889	141.8571383	136.4937737	143.734343	280.8668688	209.3410268	187.6691482	213.9002617	241.1200677	294.2775491	175.5415162	193.1588134	213.4893724	149.1316413	186.3740522	213.8673489
FBgn0010425	614.0112541	1480.519804	1616.523116	2307.086473	2845.641067	1376.270003	2811.975916	3052.964068	2033.773083	466.8314558	641.4588804	424.9989332	1106.571214	1752.611785	1373.721609	2500.433727	1002.463878	1124.45143	2085.877736	1865.768776	2554.616215
FBgn0010434	943.8823715	785.3370554	470.6624027	783.3885206	490.2580628	574.2457753	643.5163262	716.4028544	577.6521864	766.428007	760.2892788	730.0113602	845.3933918	880.6159239	642.2789975	1165.953092	617.7033557	859.6835856	447.3193376	460.0381683	563.808965
FBgn0010435	80.12422493	81.81262731	87.85523087	212.9117593	202.6198964	197.3435009	215.4282265	198.2990976	271.4060338	231.2606389	202.8242616	175.654478	175.3721199	214.2125827	194.5045933	244.1439479	269.9240653	294.936679	172.4122016	183.5194718	218.9574088
FBgn0010438	8.867503154	7.892512281	8.732993801	6.42332339	7.203518435	6.99482997	7.717833661	7.915123215	7.767385796	6.426083494	4.505417948	6.968508705	6.216692214	7.653326573	7.148137858	5.476664711	8.486219532	7.264450222	7.86096842	7.361812621	7.126083819
FBgn0010441	34.26656576	29.00337846	27.9061832	22.86703127	19.93531846	22.91923011	22.31460602	21.38767337	22.24639621	19.59171797	20.03301909	20.90552611	21.95029596	21.02650774	21.97111847	19.50461292	21.87731824	20.2549965	20.6350421	21.70983518	19.34222751
FBgn0010452	16.97493461	17.83836109	16.41540188	39.48202777	31.82950006	29.09551615	31.62634011	36.79690261	27.60061361	29.38757695	27.99795439	34.76244572	32.92544395	34.64137291	24.83037361	35.16595235	29.58498553	22.39159951	18.14069635	29.44725048	28.08016362
FBgn0010453	5.003805351	6.160009585	4.202342882	10.27731742	8.1248987	10.71548421	7.550054668	10.27281949	9.124793022	17.63254617	18.42394125	14.17731081	13.96837016	16.6761958	19.11186333	12.01022963	13.15753304	14.3579722	9.826210524	10.74223678	12.21614369
FBgn0010470	119.0778995	128.8468672	150.0367732	164.8653003	153.8705042	154.6303902	170.547346	164.6177222	156.4788886	127.8947349	147.8742534	147.6202476	167.1599462	185.4521871	163.2785174	160.2645042	181.246964	169.8172069	160.4695765	182.6931459	188.1625466
FBgn0010473	1.140107548	1.411668863	1.247570543	5.138658712	5.444519747	4.018306579	3.85891683	4.715392554	3.921398654	6.974651597	4.103148489	2.883520843	17.34533877	5.15592527	4.439369828	4.131518992	3.659195578	4.273206013	2.872276923	3.079942015	3.647876241
FBgn0010482	65.99955919	65.25760154	74.98555579	104.1434832	127.4017621	103.5086009	89.25842408	107.5277909	102.6350686	95.45084995	99.92373378	68.72391343	101.9998019	103.5213121	96.01077797	98.57996479	94.67195368	100.1639489	84.58099674	106.6711625	111.3026425
FBgn0010488	646.44098	568.1325507	387.797454	526.8838066	492.6871562	508.9854999	544.1911626	586.2243386	539.7956071	620.6656253	561.8095274	554.5170777	611.4615663	636.4345255	623.1671341	646.0542722	515.7908661	543.5518048	494.1828031	477.2407712	471.594047
FBgn0010497	162.338647	196.6069726	197.8384235	116.99013	185.1974332	115.0426291	161.3195014	223.6443326	136.5702493	132.2832797	127.5998726	87.86728792	137.918468	194.152811	288.4837953	120.4866236	97.39688656	71.87532513	139.7589482	151.7434846	179.8487821
FBgn0010501	99.18935671	108.7626692	97.83579521	131.2070858	121.622195	121.4421544	141.7732488	132.1993984	117.7173711	99.36919354	102.6591661	130.959905	102.0765512	121.0836825	102.1807496	181.7868357	149.6377426	185.6280692	125.8510809	147.9874578	136.1591015
FBgn0010504	356.0302516	347.0138733	336.7127234	432.4181306	375.6718626	401.0121139	446.3760099	448.2149029	380.451081	373.8099789	374.9151364	416.5886641	382.7486922	384.6803619	360.115661	437.9410132	397.6844896	460.3952158	346.1849554	391.7536002	362.4122628
FBgn0010516	201.165643	212.8411645	246.8219827	168.3767171	174.8109648	193.3251943	184.1374444	188.3630918	188.3025469	138.239162	158.9768905	167.2442089	149.5076103	166.9230806	176.2956527	167.9510511	202.4235852	167.5951398	218.8221498	200.6469542	190.5379078
FBgn0010520	9.75425347	10.33084941	14.05158401	8.650075498	9.297564491	7.962200072	8.305060135	8.841361038	11.3871384	7.601586572	8.125843085	12.41515919	8.058675092	8.458939896	12.18945614	8.455201658	9.342627008	7.777234943	10.50648664	9.164705508	11.28296605
FBgn0010531	29.83281418	33.62338565	38.93733326	40.68104814	33.75602243	39.95982653	28.94187623	33.68137538	39.36480957	23.35332782	25.18206818	31.07794687	30.08572034	33.19126893	29.344987	39.68179869	38.77190208	35.98039463	39.00249716	29.44725048	32.15221152
FBgn0010548	102.9263759	114.6660118	106.7657738	122.5570103	88.53626727	112.9590627	120.2136482	112.916811	107.989286	105.6385433	100.8087266	110.2946723	116.3519185	141.8685063	125.5814956	142.9697735	127.2154378	129.4781422	97.9597603	99.91031414	116.3927024
FBgn0010549	14.75805882	19.44253025	17.53164921	5.395591647	5.360757905	4.613611257	3.775027334	5.389020061	4.97715983	8.77708965	8.206296977	6.327726295	9.209914391	6.686590585	10.15788011	4.227600829	5.83914188	5.384239576	5.895726315	5.258437587	4.411385221
FBgn0010551	161.3252181	172.5444352	170.7201796	118.2747947	116.0101515	131.4879208	107.8818923	113.0010144	124.5798188	102.6606022	112.394087	122.7098314	99.08332899	112.8664266	112.0376555	135.4753902	145.6671261	143.8361144	135.6017052	139.2734755	142.1823391
FBgn0010575	41.36056828	47.35507369	34.9319752	77.2511693	66.67442644	79.10110913	85.65117574	79.31963903	83.70677897	67.1604092	59.61633392	62.95687175	74.75380514	75.08316175	68.697367	100.789847	81.12514452	101.4459107	77.77823561	70.98890742	70.49732921
FBgn0010583	69.35654253	53.13008267	42.54872168	119.9020366	72.70527909	58.04220613	111.7408091	128.2418368	86.04453586	91.84597384	71.28214825	103.4062614	94.32487322	94.9012495	58.1632691	117.1237593	65.78766518	67.60211912	40.43863562	46.42449184	46.91338514
FBgn0010590	76.32386644	72.0592788	74.46026293	45.04890804	47.24167904	46.43376491	39.67973176	56.07949001	51.12900553	33.46265429	40.38785375	41.25036762	41.29111618	42.85862881	39.95432845	42.66033564	39.78402001	36.06585875	47.24139675	36.50858096	39.53279833
FBgn0010591	180.833725	174.0844376	176.0387698	129.9224211	138.2908016	121.2189151	126.9248079	147.3560173	115.9074948	86.98722779	94.85513859	89.46924394	97.77859111	95.46517883	104.2123256	155.1721668	131.6531856	142.8105449	138.4739822	144.5319131	132.5112253
FBgn0010602	79.110796	76.61511922	86.67332193	67.23078481	82.840462	78.50580445	71.64162985	77.29875651	80.61490695	61.12616007	63.47812074	75.13173753	67.15562577	66.14085386	74.11490306	73.21435981	77.69951462	74.43924874	77.55147691	73.54300567	72.95752481
FBgn0010607	23.62556198	23.42086978	25.21405729	19.35561448	23.7883632	18.82651045	24.16017494	21.892894	24.05627251	21.00232166	25.66479153	26.11188319	22.48754097	19.09303577	23.77696382	15.5652576	23.35656752	18.80210646	26.30400971	21.10887088	20.61474248
FBgn0010611	126.8686344	120.376854	98.6237345	67.74465068	68.43342513	61.83727346	69.04105547	76.87773931	68.47365342	57.1294496	57.76589441	59.03207949	61.32267998	63.64345255	66.13908608	74.84775104	74.81887129	68.3712962	70.59754331	71.9654744	63.62574838
FBgn0010612	159.8050747	166.3844256	190.9439547	207.0879461	205.8866083	203.3709607	197.0564268	217.4974815	205.5717833	212.7660572	224.868628	229.5602982	211.6745324	253.5265129	213.6917002	307.173633	278.2545744	253.5720448	225.5493247	245.7943969	303.7069056
FBgn0010620	97.79589193	91.56597582	108.8012837	84.35964719	71.11380408	81.40791476	77.76556308	72.07814332	85.06418619	165.8243009	153.345118	146.8192696	133.0832629	122.0504185	106.9963372	102.1349928	109.2308808	144.0070426	99.54707124	104.4175464	106.8912573
FBgn0010621	298.7081777	294.3971248	242.8822862	153.2176739	154.8756463	155.5233472	129.4414928	166.7228082	164.1708629	131.8914454	122.6117313	137.6881203	141.3721859	163.86175	141.6083732	179.2887079	149.9491635	144.6907556	139.381017	142.5036586	126.0638161
FBgn0010622	37.87690633	31.37754883	33.02778858	8.564431186	9.63261186	9.822527192	7.382275676	7.915123215	9.577262098	7.836687188	9.010835897	10.41271416	9.823908683	9.26455322	9.856905889	10.28075656	12.14541511	9.144660867	15.57076437	14.04754041	12.21614369
FBgn0010638	216.3037377	211.7503295	188.5144752	110.7380952	121.1196239	120.1771319	122.3108856	110.4749113	131.0652089	125.6220956	107.0036763	139.2099785	135.5392401	139.2099823	139.8777714	114.8177952	119.1184944	136.6571283	126.1534259	128.005395	111.0481395
FBgn0010651	171.0794716	169.5927639	137.1670981	178.9966118	253.4633347	121.7398067	211.8209782	209.8349686	190.1878347	146.781151	126.4735181	137.9284137	146.744636	117.3778612	127.8388023	139.9912365	169.490825	108.2830404	162.2836461	130.1838905	155.1619917
FBgn0010660	58.84221736	58.00675693	41.36681274	49.67370088	52.18362773	54.32155189	57.38041548	55.06904875	52.93888183	53.21110601	53.18002257	45.73584449	50.73127844	40.3612275	54.85255262	44.19764503	46.09029324	48.28722794	60.77133278	45.97376861	46.31954482
FBgn0010741	111.2238253	108.3135019	99.67432022	128.8946894	145.7456055	117.4238478	131.5387302	141.2091663	142.6785818	162.4545254	188.4230149	219.0674863	180.6678206	179.5712098	175.7689478	237.8025466	180.9355431	184.089715	121.0891482	144.6821542	205.8929218
FBgn0010747	125.0951338	133.9160417	130.3382909	104.6573491	109.3092042	120.1027188	113.8380465	110.8959285	121.6387698	106.6573126	107.969123	116.6223986	101.6160554	103.9241187	122.9479712	94.06411845	96.07334773	97.42909709	119.5018372	113.9578546	96.62630321
FBgn0010750	38.25694218	35.93338925	38.21505558	25.43636062	24.12341057	26.49105818	22.56627451	24.84001435	29.10884386	24.99903213	23.9752598	25.47110078	31.54395679	26.26299434	25.43232206	23.54005007	25.38080337	21.96427891	28.19366558	22.23567894	25.70480235
FBgn0010762	49.72135697	43.18423386	38.08373236	73.82539683	50.25710536	60.49783793	70.80273489	58.85820348	62.81778998	59.6371895	56.96135549	68.40352223	72.60482511	73.87474176	54.92779618	94.64060947	65.16482338	86.31876146	51.09629473	48.30250526	56.24516157
FBgn0010768	3.420322645	3.336671859	4.005358059	8.393142563	6.784709223	6.771590716	7.382275676	9.093971354	5.655863444	5.172213544	4.9881413	5.366552681	5.756196494	5.478170599	5.718510287	5.957073896	6.228418005	6.409809019	5.82014008	6.760848326	6.871580825
FBgn0010770	18.05170285	20.79003235	22.06230013	17.55708393	20.27036583	17.33824876	19.12680516	18.01953583	18.62664361	18.57294864	18.82621071	22.34728654	20.0315638	16.51507313	21.97111847	19.9850221	18.52954357	15.55446989	22.3735255	21.63471464	20.36023948
FBgn0010772	136.4962093	144.0543908	140.7784865	191.2437484	204.462657	195.706413	209.8076303	178.7638999	186.7189052	218.3301051	210.6282891	196.5600042	182.1260571	199.4698589	196.5361693	190.8185283	212.6226197	204.0883192	179.290549	205.9053918	220.5692611
FBgn0010774	97.47919539	91.82264288	86.80464515	103.7152617	111.4870121	99.7879467	97.06014723	107.0225703	107.4614054	108.2246501	131.1398439	134.163817	117.9636535	114.3165306	130.096109	110.2058671	121.2984407	105.890045	112.3211449	96.1542873	118.343892
FBgn0010786	45.66764125	51.33341321	35.85123771	43.16473318	30.23802506	33.78354049	40.01528974	37.55473355	41.47633192	30.95491439	25.98660709	22.50748214	36.14891398	36.17203822	29.94693545	48.42524586	38.84975731	53.41507516	27.28663076	40.71533103	33.67922948
FBgn0010803	71.82677555	67.95260574	65.26763788	44.10682061	43.89120535	40.33189195	42.61586413	47.40653585	49.62077528	36.98916353	37.57196753	39.32802039	40.60037261	43.66424213	40.93249468	41.31518992	39.70616478	36.83503583	45.20056841	41.31629532	35.88492209
FBgn0010808	82.59445795	88.61430456	114.9734748	74.93877288	82.67293831	86.46800452	80.70169545	84.54025221	84.68712863	71.15711967	67.01809198	68.96420684	63.47166001	71.05509513	72.15857059	79.17143371	82.44868335	72.81543046	99.84941617	96.68013106	77.02957271
FBgn0010812	106.1566806	88.16513719	67.36880932	76.90859205	85.68836464	46.50817799	70.13161892	83.61401439	73.22457872	56.34578088	55.91545489	50.94220157	56.6409735	66.62422185	55.60498818	79.36359738	55.35506502	59.65395594	46.032017	65.50510822	45.7257045
FBgn0010825	163.6687725	156.9519109	116.1553837	208.5438994	191.8983806	208.5798767	232.9611313	200.5725904	197.9552205	221.6215137	196.0661346	201.2056766	200.5458859	206.0758881	219.5606976	244.2400297	217.4496436	241.7779962	204.9898688	210.7882267	211.4071533
FBgn0010830	21.40868619	22.13753445	25.54236533	23.29525283	19.76779477	25.00279649	23.40516947	20.88245274	23.980861	24.99903213	22.9293592	23.06816675	22.10379454	21.02650774	25.13134784	21.81057701	24.91367202	23.16077659	23.80966396	21.86007625	23.58394407
FBgn0010877	66.18957712	58.71259136	59.29243159	107.3979671	83.00798568	79.84523998	109.3080137	110.4749113	90.79546115	92.94311005	71.36260215	87.62699452	93.55738035	93.37058419	71.78235281	138.3578453	87.2757073	116.9149165	67.57409391	76.09710393	83.90115353
FBgn0010894	13.0478975	12.57668624	15.23349295	18.92739292	19.85155662	22.77040394	18.87513667	17.68272208	23.67921495	24.37209715	32.66428013	28.11432822	28.55073461	23.92671571	31.60229369	23.25180456	24.8358168	26.75026964	24.26318137	22.08543786	29.52234725
FBgn0010905	119.0778995	125.1251947	95.47197734	198.4378706	132.0924253	165.1226351	194.8752999	220.1919916	147.5803301	135.6530552	114.0836188	121.0277776	117.042662	167.1647646	154.4750213	237.4182193	150.5720053	156.2284118	164.9291643	123.8737654	179.1701074
FBgn0010909	447.6188914	392.443944	258.8380569	291.105016	222.8065004	242.214591	240.7628544	261.2832695	232.3428703	369.7349015	379.9837316	341.2967309	337.2363653	414.3269323	304.0592114	400.3730149	236.8355947	315.1062114	200.0011773	204.0273784	233.2095764
FBgn0010926	25.90577707	27.14254224	23.04722424	24.66556182	24.62598163	29.69082083	23.74072746	27.45032094	24.13168403	31.73858311	34.59517353	33.2405875	34.53717896	27.95478232	36.49312486	29.97753315	30.05211688	25.7247002	28.94952793	26.06682632	31.5583712
FBgn0011016	239.2959066	252.8812268	259.1007033	127.5243804	130.4171884	138.1850985	130.3642773	124.7052924	147.9573877	141.922405	138.7829636	160.9965804	158.1802797	175.9459498	151.8414968	140.1834002	155.2433188	158.1940866	147.771089	121.9206315	151.8534528
FBgn0011020	5.510519817	6.545010184	8.273362548	4.367859905	6.198376328	5.804220613	5.285038268	6.231054446	4.67551378	6.112616007	6.516765247	6.087432891	5.142202201	4.189189282	9.856905889	2.882455111	5.68343143	3.162172449	6.802761132	5.934522419	5.853568851
FBgn0011202	183.493976	189.9336289	157.5221965	222.3326336	218.8696938	209.9937253	239.672291	229.875387	201.3487386	220.5243775	224.868628	190.2322779	203.001863	224.6049946	206.4683188	308.8070242	219.6295899	244.9401687	238.0966396	255.9356694	237.6209616
FBgn0011204	102.3563221	121.1468552	127.646165	131.806596	129.6633318	147.1890817	141.9410278	135.0623153	152.4066669	107.049147	100.1650955	104.6077284	118.7311464	145.8965729	132.6543899	142.7776098	158.1239621	166.313178	173.7727538	174.6552484	166.6146264
FBgn0011205	133.0758866	111.7785073	111.2307631	136.9452547	130.1659029	114.4473244	167.2756556	146.2613726	126.6913411	142.9411743	130.8180283	135.8458708	136.843978	150.6496915	140.0282585	142.9697735	110.6322748	154.4336653	93.50017245	118.2397252	110.9633052
FBgn0011206	18.68509593	20.72586558	19.1731894	57.80991051	51.01096194	60.79549027	57.38041548	51.27989402	51.50606309	54.93517719	52.69729922	59.5927641	55.64323278	53.89553134	51.24086191	61.30021202	63.21844275	84.01123021	53.06153683	63.32661265	55.56648692
FBgn0011207	35.40667331	37.66589194	36.77050021	31.94532833	30.07050137	34.52767134	31.7941191	33.76557882	35.44341091	28.133707	27.59568493	29.55608864	28.93448104	27.47141433	26.56097541	25.74993232	29.5071303	23.84448955	33.18235708	30.498938	29.09817559
FBgn0011211	839.3725129	872.3471908	980.8530932	565.6806799	586.9192287	620.1586486	577.9986296	586.2243386	616.7153499	433.055334	426.7274428	456.4773691	412.3739168	487.0738154	482.3111966	573.5124852	668.6985281	573.7206393	767.3514557	741.7401819	646.0134319
FBgn0011217	815.6836116	821.5912784	625.6237965	810.965989	702.8456184	737.210431	734.6203192	778.7976023	736.5442434	765.2525039	836.3182067	988.0063778	878.8560807	932.9807899	817.6717275	991.3723944	827.9903186	971.2142626	718.6739205	721.1571547	839.2660383
FBgn0011224	30.52954657	28.81087816	20.35509833	29.88986484	27.97645532	27.68166754	31.37467162	32.92354444	32.954831	48.90092805	46.66325732	46.21643129	43.5168455	38.91112352	43.64126271	35.26203419	29.27356463	31.79265273	23.8852502	25.69122364	28.16499795
FBgn0011225	564.0365399	547.8558525	410.5163702	515.9213347	374.4991968	451.3153592	435.6381544	490.1482153	409.4091018	452.647052	417.3947914	479.2251446	494.8026506	604.1294313	456.4274132	722.1510871	478.9653446	513.0411139	379.8208299	383.3401001	434.5214443
FBgn0011227	93.17212243	91.88680965	117.271631	103.0301072	126.5641437	109.6104739	115.0124994	108.117215	115.3042027	97.17492113	93.80923799	100.2023493	94.09462536	108.0327467	91.79713881	130.9595439	127.7604243	140.5030137	130.1594963	156.0253552	153.1259678
FBgn0011230	367.8747023	375.2472506	206.6370789	383.1726513	345.182552	416.9365141	380.8583133	385.4833413	349.5323608	397.0849398	367.6742861	313.7430873	347.3672711	353.5031263	369.9725668	387.5941306	363.4281906	414.6719115	430.5391934	376.9548544	358.5098836
FBgn0011232	60.6790573	59.80342639	47.80165028	34.77159062	37.60906718	38.09949941	37.58249435	37.72314043	38.53528293	36.75406291	41.03148489	37.72606437	37.91414757	39.87785951	40.40578979	29.78536948	36.90337668	34.10018398	41.11891173	38.16123277	36.39392808
FBgn0011236	19.31848901	19.82753085	18.51657332	45.73406254	33.16968954	41.52250131	39.67973176	41.25968485	39.36480957	39.34016968	36.36515915	41.01007422	46.12632124	42.13357682	41.15822535	39.9700442	38.30477073	44.61227077	31.89739109	31.62574606	36.90293406
FBgn0011241	14.5680409	13.2183539	14.05158401	13.27486834	14.57456055	11.53402814	12.24786646	12.20949858	12.5937226	16.84887745	16.81486341	19.38366789	16.19409947	15.79002114	16.85455663	16.62215781	14.55892709	14.7852928	14.66372955	17.12748242	17.05170057
FBgn0011259	4.750448118	4.940841022	3.217418769	7.622343756	6.365900012	5.655394444	5.201148771	5.220613185	6.409978569	10.65789458	9.091289789	8.00978012	11.35889442	8.700623893	7.223381415	7.974792473	7.785522507	9.230124988	5.593381375	4.882834902	8.059261462
FBgn0011260	62.32587931	57.17258896	37.36145468	20.46899054	20.10284214	18.52885811	19.21069466	24.84001435	21.26604655	40.82914025	50.28368246	64.63892557	43.28659764	37.46101954	48.1558761	20.7536768	21.02091077	26.1520208	16.55338542	20.35766551	21.29341713
FBgn0011272	613.3778611	568.325051	833.836754	545.8111995	458.3448009	630.6508936	558.7040454	566.0155133	665.5065985	296.8537107	283.3586074	365.1658757	382.0579486	390.4807779	381.2591003	473.6834565	545.2979964	413.9027344	743.9197229	550.5584153	470.4063664
FBgn0011274	100.3294643	97.66181863	75.18254062	240.2322948	174.8109648	148.6773434	193.7847365	214.887175	182.0433914	230.3202365	172.2517826	172.450566	199.9318916	266.0940807	199.9221294	285.8434652	192.1466955	219.9846455	138.7007409	169.847534	186.2961913
FBgn0011284	1084.305618	1126.447586	1559.331855	993.302729	926.657261	1175.875566	1086.872314	1039.154634	1125.893883	666.6669791	556.1777549	687.3192321	644.7707566	675.829017	716.0929263	783.4512991	960.1106355	863.9567917	1263.348328	1067.613071	755.2800505
FBgn0011286	23.87891921	27.46337607	14.64253848	29.03342172	28.143979	28.3513853	34.81414097	28.79757595	28.73178629	34.71652424	19.06757239	12.17486578	26.40175459	26.82692367	35.96641996	27.38332355	27.9500258	28.71594441	30.68801133	32.00134874	27.65599196
FBgn0011289	76.95725952	78.60428898	81.1577469	100.9746437	84.431937	110.2057786	91.69121947	79.57224935	87.4773546	78.83707311	83.59159372	88.02748352	84.57771382	95.62630149	83.3698605	93.6797911	93.19270441	97.77095357	95.84334573	93.5250685	86.78552079
FBgn0011290	32.55640444	34.52172038	30.27000107	56.86782308	48.49810667	50.60089766	58.80653692	46.56450147	50.07324435	64.57430243	76.51165123	81.53956162	68.99760864	71.53846312	69.52504612	74.55950553	71.86037274	86.9170103	51.32305343	53.03509909	71.26083819
FBgn0011291	11.14771825	13.66752127	15.36481616	7.451055132	11.22408686	10.41783187	9.479513083	9.178174792	11.16090386	10.81462832	9.493559248	11.21369217	10.20765512	10.31185054	13.16762237	9.800347377	10.89973151	8.546412026	10.35531417	12.69537074	11.11329738
FBgn0011296	123.8916869	100.870157	107.4880515	59.26586381	56.20419616	67.86473333	58.21931044	56.9215244	66.96542317	48.11725933	37.33060586	48.77956093	68.61386221	68.55769383	73.36246749	45.63887259	52.94155305	56.57724761	58.57933197	64.52854124	46.48921349
FBgn0011297	18.24172077	18.09502816	19.1731894	10.36296174	13.23437108	12.57581133	12.08008747	10.946447	10.10514269	11.20646268	9.654467032	10.49281196	9.056415817	10.15072788	8.878739656	8.551283495	10.27688971	10.68301503	13.22759109	14.87386632	9.33177643
FBgn0011300	101.4062325	95.67264887	99.01770415	115.876754	124.5538594	118.8376964	127.4281449	119.1478654	117.4157251	141.2171031	146.4260833	138.2488049	123.6431007	121.6476118	124.001381	138.0695998	125.8918989	154.7755218	122.9032178	128.7566003	126.6576564
FBgn0011305	27.36258116	23.16420271	26.52728944	32.37354988	38.36292376	34.30443209	33.63968802	30.48164472	36.87622965	42.78831205	41.59466213	44.13388846	38.45139258	36.49428355	39.80384134	30.84226969	35.50198263	32.56182982	35.52553036	30.12333532	36.7332654
FBgn0011327	30.14951073	27.0142087	24.88574925	16.35806357	22.02936452	14.73379079	19.12680516	19.78780804	18.62664361	11.91176453	13.27489217	14.81809322	16.11735018	11.60083186	10.75982857	14.70052107	16.50530771	15.21261341	17.91393765	18.32941102	14.08249898
FBgn0011335	24.06893713	25.21753924	25.60802693	20.38334622	20.68917504	20.61242449	18.45568919	15.74604299	20.43651991	19.12151674	20.59619634	22.34728654	17.65233592	18.20686111	23.09977182	13.06712984	16.66101816	14.95622104	21.01297328	19.00549585	17.56070655
FBgn0011336	243.286283	261.8645741	214.976103	106.541524	121.622195	135.8782928	117.1097369	107.359384	121.1108892	143.3330087	146.5869911	144.7367268	142.9839209	145.7354502	144.9943332	109.1489669	129.7846602	140.5884778	136.1308089	128.8317209	107.9092693
FBgn0011361	193.8182832	211.6861627	234.0179692	185.1630022	204.8814662	183.5770802	191.6874991	182.3846477	172.7677753	158.3010812	163.1604928	169.3267517	154.3428153	179.3295258	150.0356515	220.0274068	205.9270703	208.1051328	186.1688963	221.9811867	215.6488699
FBgn0011455	155.3713231	155.7327423	212.2839771	146.1948404	156.0483121	152.6212369	148.6521875	145.5035417	145.1671617	120.6066158	117.1408667	133.8434258	122.64536	138.7266143	126.3339312	143.3541008	162.0167234	161.5271873	168.6328898	175.3313332	156.1800037
FBgn0011474	25.01902676	25.98754044	21.73399209	29.80422053	31.9132619	31.7743872	30.61966615	28.62916908	30.46625108	47.6470581	49.47914354	35.08283693	32.6184468	33.43295292	43.11455782	35.64636154	35.57983786	40.42452888	38.47339351	32.30183089	45.38636718
FBgn0011476	6.523948749	7.443344916	8.142039333	6.166390454	6.28213817	5.432155189	5.788375246	6.146851008	6.485390082	4.075077338	4.264056272	6.968508705	5.449199348	4.189189282	5.64326673	5.188419199	5.294155305	5.384239576	6.273657489	5.558919734	7.804758468
FBgn0011481	83.16451173	80.46512521	77.80900492	130.0080654	144.4891779	141.7569265	138.3337794	129.1680746	143.8097545	165.118999	188.9861922	174.6933044	157.4895361	161.686594	164.3319272	142.4893643	167.9337205	190.4140599	152.3818494	152.3444489	181.0364627
FBgn0011509	58.77887805	51.59008028	56.14067443	42.30829006	46.82286983	44.42461162	43.62253808	45.30144989	47.50925293	41.69117584	44.73236392	48.85965873	50.65452915	48.33679941	45.2213774	44.67805422	41.96396631	41.3646342	44.67146477	46.19913022	46.48921349
FBgn0011554	138.5230671	124.6118606	135.5912195	65.77483151	82.840462	69.72506045	68.3699395	76.45672212	65.38178141	45.45278569	53.09956868	51.42278837	40.21662617	51.96205936	61.02252424	71.67705042	58.93640538	48.5436203	69.46374978	64.60366178	68.12196794
FBgn0011555	242.6528899	589.6925843	924.0558027	818.5883328	643.2909486	712.2820476	817.3353626	724.3179776	811.2770524	648.5642317	755.3011375	783.5166914	600.7934154	779.7531358	815.8658821	573.8968126	550.6700069	556.2859587	685.7939084	664.4411493	640.2446974
FBgn0011556	46.74440949	92.33597701	173.0839974	117.5896402	87.36360148	123.3768946	117.6130738	96.74975079	111.9860962	21.55088977	28.80249331	28.51481723	36.6094097	47.04781809	49.20928589	68.69851347	85.87431325	63.49984135	127.2116332	97.73181857	95.7779599
FBgn0011566	16.08818429	14.43752247	16.08709384	11.81891504	16.58484477	15.03144313	17.70068372	13.97777078	15.006891	16.53540997	16.65395563	15.13848443	13.89162087	13.53430383	15.72590329	11.52982044	15.72675546	14.95622104	16.40221295	18.40453155	14.33700197
FBgn0011570	186.0908876	161.9569187	139.2682696	130.6932199	137.4531832	113.8520197	134.4748626	140.7039457	127.8225138	153.1288677	157.1264509	183.343867	150.8890974	173.7707939	153.4968551	168.623624	142.7864828	145.4599327	113.6061109	131.1604575	129.2875207
FBgn0011571	100.899518	102.0251588	88.38052373	80.76258609	94.7346436	75.67810723	85.14783876	91.02391698	86.34618191	88.24109774	101.0500883	97.87951307	83.04272809	86.9256776	87.28252543	87.24230802	85.79645802	76.14853115	84.95892792	87.96614877	86.44618347
FBgn0011573	83.03783311	77.51345395	82.07700941	67.1451405	69.60609092	64.5905576	57.04485749	62.81576509	68.3228304	53.91640785	51.57094473	54.30630922	54.49199348	55.74844198	61.77495981	55.43921996	55.9000516	54.09878812	59.48636679	64.97926446	49.45841508
FBgn0011584	215.6703446	235.0428657	234.6745853	188.3318418	193.9924267	177.0287287	195.5464159	190.7207881	185.813967	196.7008484	200.0083753	209.8562392	215.8189939	210.4262001	199.9221294	211.0917959	188.0982238	223.9159951	178.9126178	215.6710616	200.4635246
FBgn0011586	74.29700857	79.05345635	78.07165135	85.38737893	73.29161198	88.32833164	80.86947445	86.14011755	84.83795166	77.50483629	89.22336615	108.9330096	89.95016388	90.95374422	88.86264011	93.39154559	88.8328118	95.12156584	83.90072063	72.26595655	99.68033913
FBgn0011589	2.280215097	2.566670661	2.166833048	3.083195227	3.769282902	3.199762646	3.523358845	2.441899715	3.393518066	1.802438053	1.609077839	1.201467018	2.302478598	1.852910644	1.805845354	2.498127763	1.790670177	2.991244209	2.418759514	1.953133961	2.036023948
FBgn0011591	14.06132643	8.149179347	6.763145575	5.395591647	4.43937764	4.539198172	5.285038268	4.715392554	4.072221679	8.77708965	7.07994249	8.00978012	7.828427232	9.506237217	11.13604635	4.708010014	3.581340353	4.273206013	5.895726315	4.657473291	4.835556877
FBgn0011592	126.995313	101.5759914	61.52492625	64.91838839	59.21962248	62.58140431	55.11539908	62.73156165	49.01748318	61.98819566	67.50081533	75.45212873	60.93893355	69.44386848	62.67788249	53.22933771	52.31871125	53.92785988	43.61325748	53.86142499	53.44562864
FBgn0011596	0.380035849	0.128333533	0.26264643	1.627241925	1.340189476	0.744130848	1.174452948	1.178848138	0.904938151	1.488970566	1.448170055	1.36166262	0.920991439	1.208419985	0.752435564	1.056900207	0.856407476	0.598248842	0.680276113	0.75120537	0.848343312
FBgn0011603	95.32565891	109.7251707	105.1898953	155.6157147	155.2106937	162.0716987	128.3509294	148.450662	152.1804324	154.4611045	151.9774019	113.0980953	163.4759804	143.8019782	142.8122701	154.8839213	139.9058394	142.6396167	146.1837781	169.7724135	164.4937682
FBgn0011604	52.2549293	53.38674974	46.48841813	58.92328656	52.76996063	59.08398932	51.25648225	57.59515191	56.63404595	69.35468161	76.18983566	72.80890129	68.53711292	69.52442981	68.84785411	60.33939365	63.84128456	68.71315269	56.53850363	52.43413479	68.88547692
FBgn0011606	10.51432517	8.983347312	5.975206285	4.025282658	5.695805274	3.050936476	3.85891683	4.210171923	6.108332519	6.190982878	7.07994249	7.769486717	4.911954342	4.430873279	5.8689974	3.170700622	4.359892604	3.162172449	4.459587853	4.281870606	4.665888215
FBgn0011638	122.8149187	118.451851	118.1252319	83.24627113	81.33274884	85.35180825	73.48719877	93.12900294	88.15605821	69.90324972	67.8226309	82.98132205	78.05402446	75.32484574	81.18779736	104.4409568	86.3414446	87.08793854	83.14485828	82.48234957	81.52579226
FBgn0011640	103.8131262	91.24514198	97.17917914	68.00158362	75.97199093	86.0959391	83.63782782	80.49848717	76.16562771	87.45742902	78.68390631	83.30171325	75.06080228	81.930875	86.22911564	77.53804248	95.13908503	84.86587141	91.76168905	89.31831843	86.5310178
FBgn0011642	62.32587931	64.23093328	77.74334331	80.50565315	77.56346594	78.72904371	80.86947445	73.59380521	78.95585367	78.91543998	86.40747994	99.00088229	80.20300449	88.93971091	75.61977419	79.65184289	86.6528655	90.76289571	75.66182104	78.57608165	83.98598787
FBgn0011648	211.236593	131.6702049	129.0250588	80.07743159	74.46427777	78.72904371	80.78558495	85.63489691	73.22457872	139.4930319	127.3585109	128.2365797	122.3383628	134.6179863	105.4914661	88.77961741	67.34476968	70.16604273	65.68443804	68.88553238	65.15276634
FBgn0011655	59.1589139	54.34925124	49.90282172	75.02441719	61.14614485	73.44571469	70.5510664	63.57359604	66.81460015	66.22000674	61.78858901	66.3209794	67.38587362	70.81341113	64.70945851	81.86172515	74.04031904	82.90019665	69.84168096	64.4534207	74.23003978
FBgn0011656	67.83639913	63.01176472	54.69611907	90.69732626	70.77875671	81.77998018	89.67787156	92.62378231	86.94947401	87.37906215	85.52248713	78.89633419	89.02917244	99.33212278	97.74137977	91.95031803	82.9158147	93.41228344	75.20830363	75.34589856	73.38169647
FBgn0011659	5.890555667	5.775008986	5.449913425	2.826262292	3.099188164	2.753284137	1.510010934	2.610306592	2.488579915	4.075077338	4.9881413	4.084987861	4.067712189	4.10862795	4.514613384	2.5942096	2.257801527	2.649387728	3.174621862	2.253616109	1.696686624
FBgn0011660	6.713966674	5.839175753	4.268004489	1.969819173	4.188092113	1.488261696	2.097237408	3.031323785	2.865637478	4.545278569	4.746779624	3.604401054	4.681706482	2.7390853	4.589856941	2.113800415	2.413511977	3.076708329	3.174621862	2.328736645	2.205692611
FBgn0011661	1490.183905	1302.649527	983.8078655	890.5295548	804.6162568	767.8686219	821.3620584	769.8720378	834.6546213	1342.659616	1459.996777	1385.051178	1330.986128	1503.1939	1165.296958	1194.297234	829.158147	943.6093517	719.7321278	697.9449088	802.1934356
FBgn0011666	7.22068114	9.047514078	8.273362548	13.27486834	11.05656318	14.80820387	14.42899337	13.1357364	15.38394857	21.39415602	18.66530293	20.66523271	18.95707379	14.09823316	14.07054505	14.41227555	21.72160779	32.73275806	16.55338542	19.60646014	20.86924547
FBgn0011672	98.17592778	113.9601773	122.0649284	132.4061061	110.3981081	126.5766572	140.2632378	117.716407	122.0912389	94.51044749	87.13156496	92.11247138	84.42421525	120.1169465	90.06653702	104.4409568	98.40900448	111.0178922	115.4201805	138.2969085	116.9017084
FBgn0011674	53.07834031	48.57424225	32.50249572	22.26752108	21.19174609	22.10068618	23.65683796	30.81845848	20.21028537	23.43169469	23.09026699	25.47110078	20.49205952	28.35758899	25.8837834	23.92437742	14.48107186	14.95622104	17.30924777	15.77531276	16.45786025
FBgn0011692	7.727395606	7.379178149	3.151757161	0.942087431	0.837618423	0.595304678	0.755005467	1.0946447	0.678703613	1.880804925	2.976794002	3.524303253	2.072230738	1.36954265	2.483037361	0.96081837	0.700697026	0.512784722	0.453517409	0.450723222	0.339337325
FBgn0011695	256.7142163	214.0603331	337.6319859	198.0952933	187.8778122	213.7887926	211.0659727	195.7729944	272.763441	305.6308003	306.5293283	245.4997607	196.3246751	263.4355568	252.5926189	224.3510895	243.8425649	254.5121501	209.4494566	155.9502347	215.5640355
FBgn0011703	26.8558667	25.98754044	12.80401347	1.712886237	2.345331583	2.009153289	1.845568919	3.620747854	2.111522352	7.601586572	6.999488598	8.330171325	5.295700775	4.914241273	7.298624971	3.074618785	2.647077652	1.452890044	2.872276923	1.878013424	1.357349299
FBgn0011704	91.52530042	91.75847612	87.52692283	36.91269841	37.94411455	46.9546565	36.15637291	32.839341	40.11892469	35.02999173	39.74422262	45.81594229	30.39271749	24.97401303	35.13874084	22.00274068	24.68010635	20.2549965	25.8504923	21.40935303	22.22659477
FBgn0011705	107.2334489	85.0851324	69.92961201	55.32622546	52.18362773	37.80184707	53.77316714	55.57426938	45.24690755	104.5414071	97.7514787	101.3237185	67.5393722	78.14449237	75.09306929	51.01945546	50.99517242	49.22733327	40.96773926	45.29768378	43.77451489
FBgn0011706	9.310878312	9.689181744	9.849241129	13.96002283	9.883897387	5.357742105	7.466165172	9.8518023	7.390328233	10.18769334	7.07994249	9.451540542	11.20539584	19.65696509	9.104470325	18.54379455	9.887613584	12.47776156	8.390072063	9.991031414	10.68912573
FBgn0011708	127.5020275	130.3227028	113.3319346	100.5464221	104.7023028	102.9877093	99.07349515	96.41293704	109.6483393	89.33823394	99.92373378	106.9305646	106.1442634	106.5020814	104.8895176	101.9428291	97.55259701	106.4028297	104.9892801	107.6477295	96.8808062
FBgn0011710	45.60430194	40.48922967	38.01807076	38.79687327	33.33721322	37.05771622	36.65970989	36.37588541	34.38764974	36.36222855	38.45696034	41.81105223	34.9209254	38.50831686	32.80619059	39.87396237	30.28568255	40.85184948	32.12414979	31.47550498	31.89770852
FBgn0011715	32.11302928	31.12088176	34.8663136	31.51710677	32.33207111	27.75608063	32.04578759	33.34456163	30.99413167	30.40634629	32.42291845	36.52459735	32.6184468	30.61330629	34.76252306	32.85998826	30.98637958	31.45079625	34.92084048	29.22188887	37.66644304
FBgn0011722	12.22448649	6.865844017	6.040867892	3.768349722	2.261569741	2.827697222	2.852242875	2.862916908	6.108332519	12.5386995	5.792680219	5.526748283	14.04511945	19.81808776	6.470945851	5.860992059	3.503485128	10.68301503	4.157242914	3.605785774	6.362574838
FBgn0011723	46.74440949	40.10422907	29.28507696	55.92573565	53.60757905	46.65700416	44.96477002	69.04681954	67.56871527	49.84133052	52.53639143	36.52459735	49.04279413	48.49792207	55.90596241	58.99424793	59.6371024	58.37199413	64.55064452	57.09160808	56.07549291
FBgn0011725	55.04185887	54.86258537	49.31186725	54.55542666	57.04181458	52.8332902	55.03150958	49.93263901	51.65688612	61.12616007	64.8458369	62.95687175	56.18047778	53.17047935	61.6244727	46.98401831	53.25297395	56.32085525	52.30567448	51.68292942	58.62052284
FBgn0011726	1367.05229	1147.879286	990.5710111	706.7368615	1067.12587	644.9382059	679.0854727	693.9205364	653.8178141	888.8370609	998.7546145	1009.392491	870.2601606	897.856049	810.448346	807.7600039	690.8872672	703.2842456	582.3163529	675.1082656	672.1424059
FBgn0011737	12.66786165	10.71585001	11.81908935	9.677807241	9.381326334	8.185439327	8.808397113	9.683395423	9.878908148	10.10932647	11.58536044	10.25251855	8.365672238	9.022869223	12.33994325	10.18467472	9.186916558	6.66620138	9.297106881	9.690549267	9.33177643
FBgn0011739	63.90936202	62.81926442	54.49913425	75.1100615	69.77361461	82.82176337	81.8761484	79.57224935	72.99834418	92.7863763	82.62614702	82.26044184	82.27523522	87.73129092	92.09811304	74.84775104	68.74616373	79.48163184	71.12664695	71.13914849	77.36891003
FBgn0011740	7.094002524	8.662513479	7.813731295	5.652524583	9.548850018	8.259852411	6.459491216	6.483664761	7.088682183	6.582817238	7.240850274	5.526748283	6.063193641	6.606029252	8.126304092	4.323682666	6.695549356	5.384239576	9.826210524	8.113017991	7.041249488
FBgn0011741	21.5353648	19.69919732	21.14303762	14.30260008	18.93017635	16.81735716	14.76455135	14.06197422	16.89217882	15.28154002	13.11398439	14.49770202	15.73360375	14.42047849	13.92005793	13.35537535	12.53469124	13.503331	16.9313166	15.249469	12.21614369
FBgn0011742	379.1490992	344.8322032	278.3395543	209.3146982	211.8336991	205.5289402	215.7637845	224.0653497	195.0141715	219.8190756	243.0512075	242.0555552	217.7377261	242.9729784	207.2207543	235.7848281	187.0082506	206.3103863	172.3366154	189.6042353	174.3345506
FBgn0011745	151.3809467	133.274374	113.266273	76.56601481	84.26441332	68.08797258	82.29559588	85.12967628	75.33610107	76.01586572	79.16662966	80.57838801	80.04950591	79.03066703	79.08097778	87.43447169	64.69769203	65.63644436	65.68443804	77.52439413	67.35845895
FBgn0011746	3.927037111	2.566670661	0.853600898	7.36541082	11.97794344	6.697177631	6.543380712	14.98821205	5.957509494	4.780379185	4.183602381	1.041271416	4.297960049	4.753118608	5.417536061	2.690291437	3.114209003	2.478459487	2.947863157	2.629218793	5.259728533
FBgn0011747	258.1076811	281.8846053	249.8424166	363.3888152	345.6013612	356.5130892	349.0641942	321.3203212	340.9354484	412.0530123	410.95848	416.8289575	377.2994929	407.237535	364.0283259	327.0625732	339.0595052	391.0838143	318.2180485	351.1885102	359.5278955
FBgn0011754	105.6499662	119.0293519	115.104798	179.0822561	156.2995977	199.9479588	182.879102	157.0394127	150.8984367	207.7505774	207.2492256	189.9919845	220.4239511	258.1990702	165.6863112	178.4239714	210.2869629	228.3601293	153.7424016	174.5801279	195.712802
FBgn0011760	600.9000173	552.2191926	488.850668	553.7761205	459.852514	517.2453524	500.484735	507.9993442	510.3851172	631.3235199	572.0271716	699.0936089	712.7706245	642.8794321	515.0421436	542.1898063	549.3464681	596.8814159	472.0360363	470.2545613	518.6771008
FBgn0011762	3.863697803	3.080004793	2.823449124	0.942087431	1.591475003	1.116196272	0.922784459	1.263051577	1.281995714	2.586106772	2.654978434	2.082542831	1.074490012	1.691787979	2.031576023	0.768654696	0.700697026	1.025569443	1.284965992	1.502410739	1.187680636
FBgn0011763	96.52910577	98.23931953	97.83579521	104.6573491	109.3092042	113.9264328	119.3747533	115.8639313	113.6451495	129.7755398	132.2661983	147.6202476	131.7017758	128.4147638	136.2660806	136.6283723	126.2811751	144.947148	118.3680437	113.2817697	135.0562552
FBgn0011764	38.63697803	38.69256021	38.54336362	43.50731043	46.06901325	51.79150701	49.83036081	46.73290835	57.31274956	53.44620662	60.8231423	66.7214684	55.95022992	44.95322345	63.43031805	37.76016195	48.73737089	44.01402193	55.48029635	43.56991143	55.39681826
FBgn0011766	232.9619757	242.8070445	186.4789654	343.6906235	286.2979769	332.5520759	333.7963058	298.9222065	341.5387405	346.6166743	334.7686443	355.6342373	347.9812654	377.1075967	316.850616	409.6929531	367.0873862	467.1468813	296.3736267	295.2988308	346.3785742
FBgn0011768	97.85923124	107.736001	120.8173578	49.24547932	51.26224747	63.47436132	50.58536628	52.29033528	60.48003309	39.10506907	34.43426575	33.80127211	35.07442397	41.16684083	38.1484831	42.27600829	52.55227692	46.32155318	66.74264533	56.1150411	43.68968056
FBgn0011769	9.057521079	7.571678449	10.63718042	11.04811623	13.98822766	9.748114107	9.227844594	10.35702293	10.40678874	14.57623817	14.56215444	14.09721301	11.05189727	12.00363852	12.41518681	10.47292024	13.31324349	12.47776156	12.77407368	13.2212145	12.38581235
FBgn0011770	41.10721105	37.53755841	83.45590316	34.51465768	25.37983821	53.13094254	41.27363219	31.07106879	33.5581231	17.86764679	18.82621071	26.4322744	29.93222177	20.14033309	12.56567392	31.22659703	50.29447539	46.32155318	49.9625012	53.56094285	31.5583712
FBgn0011771	62.70591516	63.07593148	48.98355921	35.3711008	37.69282902	36.98330314	38.50527881	37.55473355	36.5745836	39.96710466	40.95103099	38.20665117	38.52814187	35.6081089	36.11690707	30.84226969	29.27356463	32.21997334	35.44994412	34.70568807	31.98254285
FBgn0011774	16.53155945	12.51251947	17.66297242	8.564431186	10.72151581	10.04576645	9.898960565	11.36746419	9.275616048	10.73626145	9.815374816	10.01222515	9.67041011	7.89501057	8.427278317	9.70426554	9.576192683	7.349914342	11.18676275	12.47000913	9.33177643
FBgn0011785	108.3735564	99.13765426	74.1976165	115.7054653	119.1093397	123.6745469	124.575902	127.7366161	116.1337294	144.0383105	141.1161265	116.0617139	126.94332	132.603953	140.9311811	114.1452224	119.6634809	104.437155	129.9327376	112.755926	128.1846744
FBgn0011787	42.56401514	43.8900683	43.07401454	29.71857622	34.00730796	35.12297602	30.11632918	30.6500516	31.89906982	23.03986033	24.29707536	26.9128612	29.08797962	28.35758899	30.84985813	29.88145132	35.03485128	31.79265273	39.07808339	29.89797371	35.46075043
FBgn0011802	6.713966674	7.571678449	8.864317016	5.138658712	6.114614485	7.292482309	5.45281726	4.546985677	6.862447645	10.18769334	9.895828708	7.288899909	6.370190787	6.122661258	7.75008631	3.074618785	6.773404581	4.700526614	7.936554654	7.361812621	9.755948085
FBgn0011817	14.6313802	16.04169163	12.34438221	24.49427319	23.7883632	20.31477215	26.17352285	22.14550432	24.81038764	31.66021624	32.10110288	27.07305681	32.00445251	29.00207964	27.99060298	43.81331768	34.95699606	41.27917008	24.71669878	27.26875491	32.6612175
FBgn0011818	27.74261701	29.45254583	31.78021804	48.3890362	41.46211192	47.02906959	53.85705663	40.41765046	41.09927436	49.68459677	51.81230641	68.88410903	53.26400489	47.61174742	56.35742375	49.09781872	53.33082917	59.0557071	40.74098056	45.22256324	47.16788813
FBgn0011822	219.5340424	280.857937	237.4980344	231.5822193	250.2803847	149.9423658	164.8428603	229.7069801	175.2563552	146.3893167	160.1836988	142.9745751	159.331519	277.6143513	156.8075715	259.8052873	190.2003148	153.7499523	175.8891684	144.6821542	211.9161593
FBgn0011824	31.73299343	32.91755122	39.00299487	35.54238942	30.57307243	35.79269378	30.20021867	37.89154731	31.89906982	26.87983705	29.20476277	38.12655337	29.93222177	27.95478232	39.12664933	36.99150726	33.94487813	32.56182982	41.64801538	38.46171492	40.04180432
FBgn0011826	76.70390229	70.77594347	66.77785485	72.71202077	70.02490013	80.44054466	77.2622261	70.89929518	76.91974283	80.16930993	81.09752307	87.54689672	71.68383367	80.07796435	82.91839916	71.96529593	81.59227587	79.48163184	78.00499432	77.74975574	83.13764455
FBgn0011828	10.7676824	5.903342519	5.515575032	6.252034766	6.365900012	5.432155189	5.368927764	5.136409746	8.069031846	7.288119085	3.781332921	2.162640632	4.911954342	5.15592527	8.276791205	6.245319407	7.396246381	6.7516655	9.75062429	8.939343897	8.398598787
FBgn0011829	1.710161323	1.668335929	1.904186618	1.455953302	2.094046057	3.199762646	2.600574386	2.1892894	2.413168403	2.821207388	2.011347298	2.242738434	1.918732165	1.450103982	2.633524474	1.729473066	1.401394051	1.880210646	2.343173279	1.72777235	1.611852292
FBgn0011834	179.4402603	210.787828	319.1810742	90.9542592	107.8852528	124.8651563	99.99627961	103.2334156	80.38867241	40.28057215	43.12328608	47.73828952	48.27530126	52.68711135	36.94458619	124.1377334	109.2308808	102.6424084	119.426251	124.7752119	111.6419798
FBgn0011836	30.97292173	31.76254942	28.62846088	32.88741576	33.92354612	35.94151995	31.8780086	35.78646135	33.78435764	36.28386168	35.23880467	37.16537976	35.07442397	34.39968891	38.59994444	33.91688847	36.28053488	26.23748492	35.37435789	27.94483975	35.54558476
FBgn0011837	228.1481883	226.5728526	189.6307225	490.9131956	305.0606295	348.0299976	375.405496	356.1805447	373.8902794	439.4030506	412.9698273	530.247444	425.4980448	419.4022962	311.1321057	787.8710636	451.1710293	890.1942766	329.329225	371.020332	387.3535562
FBgn0012034	579.1112953	506.2757878	439.8671088	328.5315803	314.2744322	334.2635769	347.5541832	331.5089372	288.1473896	325.5359858	306.4488744	279.5413262	322.1167558	354.872669	282.1633365	460.2319994	354.0077084	440.0547552	338.021642	384.166426	321.1827778
FBgn0012036	203.7625546	216.8195041	340.7180814	257.1042242	266.2788966	351.6018256	249.2356935	263.1357452	299.4591165	253.0466293	248.1198027	219.2276819	280.3651439	290.9875324	218.0558265	224.5432531	274.4396684	289.2960471	301.5890769	285.7585226	279.2746182
FBgn0012037	807.6395194	960.1273274	1228.988308	988.6779362	1174.676076	1179.372981	1109.606368	1072.499196	966.0214762	698.8757634	733.9004022	728.4094041	692.0483172	732.1413884	801.9458242	1123.004511	1070.275779	1013.860859	1224.799349	1333.464651	1031.755136
FBgn0012042	1.583482706	0.1925003	3.545726806	0	0.083761842	0.595304678	0	0	0	22.64802597	8.608566437	6.6481175	12.20313657	8.94230789	6.621432964	0	0	0.341856481	0.075586235	0.075120537	0
FBgn0012051	28.12265286	32.27588356	26.46162783	29.20471035	28.98159742	22.0262731	27.76742328	28.71337252	28.58096327	31.19001501	27.59568493	27.23325241	33.99993396	26.10187168	27.76487231	28.34414192	23.9015541	28.2886238	24.64111255	22.83664323	23.32944107
FBgn0012058	44.97090885	46.00757159	35.65425289	49.0741907	51.9323422	55.06568274	48.57201837	49.51162181	48.94207167	56.81598211	59.77724171	56.22865644	53.95474847	57.84303662	61.69971625	48.90565505	57.53501132	55.29528581	57.29436598	53.18534016	57.77217953
FBgn0012344	2.913608179	1.860836229	2.889110731	12.33278091	3.68552106	1.637087865	5.872264742	8.925564477	2.488579915	10.18769334	8.125843085	9.611736144	15.34985732	14.09823316	5.417536061	13.06712984	1.790670177	2.136603006	0.529103644	2.178495572	0.678674649
FBgn0013263	34.64660161	34.97088775	31.84587965	40.08153795	41.46211192	39.29010877	39.34417377	37.89154731	41.77797797	48.82256118	51.24912916	58.15100367	52.41976274	45.59771411	53.42292505	33.05215194	42.27538721	42.90298837	46.032017	37.71050955	48.94940909
FBgn0013269	109.4503246	121.5960225	110.4428239	73.73975251	105.2048739	83.71472039	71.80940884	81.34052155	83.17889838	79.93420932	87.7751961	95.31638343	77.59352874	74.35810975	87.05679476	98.00347377	83.92793262	92.47217812	94.70955221	104.1921848	86.36134914
FBgn0013272	2203.131159	2180.964227	1907.732345	2519.484366	2286.865817	2370.800881	2295.971625	2368.726927	2586.464059	2656.401856	2892.317415	3088.73141	2562.812178	2737.31295	2395.529105	2627.357833	2521.575029	2454.956854	2260.104007	2250.160564	2375.191604
FBgn0013275	42.05730068	83.48096323	33.88138948	514.8936029	607.1058327	83.26824188	109.5596822	359.3802753	348.8536572	37.30263101	14.32079276	47.41789831	95.24586466	113.1886719	33.78435683	102.1349928	70.22541301	75.37935407	33.56028825	34.63056753	25.11096203
FBgn0013276	7.537377681	13.7958548	6.172191107	66.45998601	94.31583439	11.16196272	17.78457322	48.83799431	51.50606309	4.702012313	1.448170055	4.725770271	11.05189727	13.61486517	4.138395602	12.68280249	6.929115031	7.948163184	4.610760323	7.361812621	2.460195604
FBgn0013277	32.80976167	54.2209177	21.47134566	353.0258535	478.9502141	40.62954429	58.97431591	217.4974815	218.9950325	19.90518546	9.734920924	23.62885135	56.6409735	61.30717391	17.53174864	71.48488675	35.65769308	44.01402193	30.46125263	16.22603598	22.05692611
FBgn0013278	31.09960035	48.31757519	20.35509833	307.6343682	446.4506193	36.38799846	60.40043735	156.0289715	188.4533699	25.6259671	11.42445265	24.83031837	55.95022992	65.4963632	14.1457886	76.86546962	34.02273335	53.1586828	23.58290526	19.83182175	25.0261277
FBgn0013279	5.953894975	6.673343717	2.560802693	50.530144	93.56197781	6.027459868	10.98952402	26.35567624	33.25647705	5.40731416	2.654978434	4.00489006	10.20765512	11.68139319	3.310716482	17.67905801	5.138444854	11.02487151	3.703725505	4.43211168	3.732710572
FBgn0013303	18.11504216	18.86502936	18.45091171	32.54483851	28.31150269	32.07203954	27.2640863	27.87133813	31.22036621	34.32468988	38.37650645	50.22132135	39.44913331	42.61694481	38.75043155	44.38980871	38.22691551	34.95482518	28.64718299	30.79942015	45.30153285
FBgn0013305	281.8599217	233.310363	232.9017219	185.9338011	166.3510187	152.2491715	173.1479204	186.4264128	173.597302	161.2006555	149.1615156	162.1179496	181.9725585	176.0265112	165.9120419	187.7439095	152.0512546	175.8851595	140.4392243	157.1521633	118.4287263
FBgn0013307	1.836839939	2.181670061	2.954772339	1.798530549	0.418809211	0.892957017	1.006673956	0.842034385	1.809876302	1.018769334	0.724085027	0.480586807	3.14672075	2.175155973	1.203896902	1.345145718	1.089973151	0.769177082	3.250208097	1.72777235	3.902379234
FBgn0013325	670.7632743	693.3219122	1009.284569	585.8070931	481.2117838	628.1208487	571.0358014	549.9326566	643.0339678	354.5317284	342.8140335	424.678542	432.4822299	448.4849372	381.9362923	503.5649079	554.7184786	481.2484612	676.9503189	536.0601517	557.8705618
FBgn0013334	124.3350621	122.7510243	118.5848632	151.4191434	144.5729397	144.4357976	152.3433253	146.2613726	153.7640742	164.9622653	174.4240377	183.8244538	181.7423106	171.8373219	160.5697494	164.2038595	162.0167234	169.7317428	146.1081919	133.7145558	161.1852292
FBgn0013342	4.180394344	5.775008986	5.84388307	19.44125879	14.23951318	12.12933282	15.01621984	17.17750145	18.32499756	12.06849827	10.53945984	12.81564819	38.75838973	12.88981318	11.58750769	16.04566678	13.78037484	15.89632637	11.11117652	11.11783947	13.99766464
FBgn0013343	99.8227498	100.035989	54.63045746	92.75278975	78.4848462	70.84125672	97.14403673	97.4233783	78.88044216	114.6507336	108.9345697	99.8018603	109.2909841	136.3097743	108.8774261	140.5677276	91.79131035	109.8213945	71.35340565	69.71185829	81.18645494
FBgn0013347	43.83080131	44.0825686	54.9587655	59.26586381	60.81109748	59.679294	60.81988483	72.92017771	62.36532091	63.94736745	69.43170874	75.05163973	61.09243212	57.52079129	69.14882834	68.5063498	65.16482338	56.14992701	62.28305748	52.50925533	74.99354876
FBgn0013432	25.96911638	24.83253864	26.13331979	22.69574264	19.01393819	24.33307873	19.21069466	23.07174214	23.07592285	30.24961255	27.59568493	36.04401054	34.61392825	32.3856556	33.18240837	25.46168681	26.15935562	27.4339826	22.67587044	18.62989316	28.92850693
FBgn0013435	7.410699065	6.80167725	5.515575032	5.566880271	7.622327646	5.506568274	6.37560172	5.810037254	4.750925293	6.817917853	6.114495787	5.286454879	5.295700775	5.639293264	4.439369828	4.419764503	6.072707555	4.615062494	5.895726315	6.235004567	6.108071845
FBgn0013469	9.627574853	10.90835031	8.142039333	15.50162045	13.23437108	13.76642069	15.18399883	16.50387394	15.6101831	16.61377684	17.53894844	18.50259208	16.5778459	15.9511438	15.80114684	20.17718578	16.11603159	19.57128354	17.384834	14.42314309	15.86401993
FBgn0013531	6.397270133	6.545010184	6.697483967	4.453504217	7.957375015	5.506568274	6.123933231	4.715392554	4.524690755	6.112616007	6.355857463	6.167530693	5.449199348	5.639293264	6.395702294	7.302219614	5.761286655	8.290019665	7.483037246	9.390067119	6.447409169
FBgn0013548	6.840645291	8.726680246	7.879392903	5.652524583	8.041136857	7.292482309	6.711159705	7.073088831	5.882097981	6.739550982	8.367204761	7.929682319	6.063193641	5.639293264	9.254957438	5.572746548	5.37201053	5.042383095	9.59945182	5.333558123	5.853568851
FBgn0013563	24.19561575	29.83754643	29.02243053	23.29525283	22.1968882	23.9610133	24.16017494	22.06130088	17.42005941	16.84887745	17.29758677	16.58024485	18.11283163	21.18763041	17.83272287	25.84601416	21.25447644	22.13520715	23.50731902	26.59267008	24.00811572
FBgn0013576	385.7997265	347.0138733	347.3499038	440.5543402	431.708535	437.921004	449.4799212	409.4813212	436.0293658	470.5930656	477.8156642	482.7494479	455.8907623	552.2479332	441.3787019	485.3093588	436.9235231	572.8659981	427.0622266	439.0795385	456.7480391
FBgn0013674	9.627574853	12.32001917	11.68776614	1654.305528	1678.419795	1471.816404	1511.017608	1495.200457	1523.765023	1714.040222	1843.761841	2084.465179	1834.538197	2071.5541	1516.533879	1803.359999	1585.521658	1675.609542	1387.838857	1607.42925	1557.897658
FBgn0013675	1.330125473	1.796669462	1.707201796	2.055463485	2.010284214	0.967370102	1.845568919	1.684068769	1.659053277	0.862035591	1.609077839	1.441760422	1.841982878	1.611226647	1.504871128	1.825554904	2.179946302	1.196497684	2.343173279	1.502410739	1.696686624
FBgn0013676	2.090197172	1.47583563	2.626464301	218.7355725	184.6948622	185.214168	210.3109673	181.290003	174.049771	145.4489142	175.4699383	227.1573642	157.3360375	206.8815015	140.9311811	199.7541392	165.0530771	173.7485565	178.8370315	185.3974852	181.2909657
FBgn0013679	0.506714466	0.513334132	0.196984823	57.21040033	63.57523828	31.99762646	69.71217144	37.63893699	33.93518066	108.6948513	135.3234462	275.6966317	87.64768528	100.6211041	82.76791205	104.2487932	78.71163254	95.03610172	37.11284129	70.76354581	63.79541705
FBgn0013684	0	0	0	8.393142563	12.98308555	8.85515709	10.73785553	6.399461323	7.465739746	11.44156329	14.32079276	13.1360394	6.600438647	9.506237217	10.45885434	9.70426554	9.342627008	13.84518748	9.59945182	12.77049128	7.295752481
FBgn0013717	16.27820222	17.90252786	16.08709384	13.7030899	11.22408686	13.46876835	14.59677236	12.29370202	12.89536865	10.65789458	12.47035325	11.93457238	10.82164941	11.43970919	12.71616103	11.24157493	13.23538826	12.39229744	13.15200486	12.31976806	14.67633929
FBgn0013718	71.57341832	60.44509406	70.12659684	74.25361839	67.26075934	70.32036512	69.71217144	61.63691695	74.58198594	97.48838862	83.67204761	85.94494069	87.80118386	99.73492944	82.31645071	74.75166921	77.38809372	92.72857048	61.60278136	71.28938957	70.7518322
FBgn0013720	12.98455819	11.35751767	11.81908935	10.1060288	10.72151581	10.78989729	11.4089715	11.28326075	10.63302327	10.73626145	12.06808379	11.69427898	8.058675092	7.733887905	9.781662333	8.647365332	9.654047908	8.717340266	9.75062429	14.42314309	12.13130936
FBgn0013726	174.4364549	154.9627411	132.9647552	98.23402571	88.53626727	92.49546439	102.5129645	108.2014184	95.39556342	131.3428773	140.2311336	169.3267517	148.2028724	136.954265	142.135078	123.6573243	100.4332403	102.4714802	87.3021012	84.43548353	96.37180022
FBgn0013732	2.53357233	2.310003595	2.035509833	3.168839539	6.28213817	4.018306579	3.942806327	4.799595992	4.600102268	3.448142363	5.712226327	3.844694458	4.451458622	3.222453294	5.267048948	2.498127763	3.659195578	2.563923608	4.081656679	3.981388458	5.853568851
FBgn0013733	1260.83227	1171.941824	590.4291749	947.6543108	734.1725474	1025.040243	951.7263357	863.0852442	834.8808558	1255.202187	1205.682025	978.4747395	1097.438049	1141.231834	1017.217639	1085.82084	925.3872051	1125.306071	986.4759504	851.3410453	937.0800222
FBgn0013746	74.29700857	73.53511443	72.88438435	65.26096564	81.248987	68.38562492	63.00101173	68.45739547	66.28671956	65.98490612	70.63851712	67.68264202	60.55518712	62.67671656	68.99834122	55.91962915	59.09211583	56.91910409	70.06843966	66.4816752	56.75416756
FBgn0013749	202.3690898	189.9977956	182.9332386	98.74789158	110.8169173	90.85837653	98.57015817	95.73930953	93.96274468	101.4067322	105.4750523	106.4499778	110.1352263	101.8295241	97.28991843	83.68728005	79.56804002	92.04485751	93.87810363	94.87723817	80.25327729
FBgn0013750	100.7095001	111.1368396	112.6096569	98.66224727	90.21150412	89.81659334	100.1640586	88.41361038	95.77262098	105.0899752	100.3260032	123.4307117	93.8643775	111.6580066	102.1807496	103.0958111	101.9124896	120.9317302	97.20389796	104.642908	98.83199582
FBgn0013753	2.15353648	3.400838625	3.086095554	2.141107797	2.764140795	3.720654239	2.852242875	3.620747854	3.544341091	1.724071181	2.413616758	1.842249428	2.762974317	1.611226647	2.859255143	1.537309392	3.114209003	1.623818285	4.384001619	2.328736645	2.290526942
FBgn0013756	119.8379712	121.7885228	91.46661928	114.3351563	119.6119108	124.3442647	110.8180246	113.0852179	120.5075971	127.8947349	130.8984822	108.5325206	120.7266278	114.6387759	133.6325562	104.1527113	115.9264301	103.4115855	137.4913611	113.2066492	117.580383
FBgn0013759	126.2985806	122.2376902	104.9272488	163.9232129	148.5097463	177.7728596	172.2251359	158.3866677	168.5447306	171.5450825	167.505003	168.0451869	167.0831969	178.7655965	166.9654517	196.295193	185.1397252	186.910031	163.9465433	159.7062616	195.8824707
FBgn0013762	30.78290381	25.73087337	27.64353677	19.5269031	20.85669872	18.30561886	21.39182156	18.86157022	18.77746663	19.43498423	18.26303347	18.26229867	16.96159234	18.12629978	20.39100379	15.27701209	16.58316294	21.1096377	20.78621457	24.63953612	14.76117362
FBgn0013763	59.79230698	55.82508687	77.6776817	72.11251059	78.06603699	81.40791476	66.60826007	73.08858458	92.22827989	63.86900058	72.64986442	56.38885205	67.23237505	56.39293264	51.99329748	67.16120408	79.64589524	75.63574643	84.95892792	116.1363501	71.85467851
FBgn0013764	41.86728275	39.14172757	46.75106456	40.4241152	37.27401981	38.47156484	38.6730578	37.80734387	37.85657932	34.08958927	32.18155677	33.2405875	34.69067754	35.28586357	40.18005912	41.79559911	42.04182154	42.30473953	41.0433255	41.24117479	38.00578037
FBgn0013765	39.2070318	31.24921529	21.01171441	22.69574264	21.19174609	18.15679269	22.31460602	20.96665618	23.75462646	39.34016968	37.33060586	32.76000069	31.39045821	33.35239159	31.7527808	41.69951727	35.11270651	34.44204046	25.69931983	29.29700941	33.08538916
FBgn0013770	770.8393814	662.0726969	726.414364	450.7460133	544.4519747	384.6412353	482.9518303	516.0828743	399.6810167	438.4626482	466.793481	486.5140445	443.6876258	384.5998006	418.2789301	483.0994766	386.4733372	368.5212865	463.6459643	379.0582295	373.9497318
FBgn0013771	148.8473744	155.4119085	183.0645618	178.3971016	165.680924	195.9296522	171.218462	166.0491806	169.9775494	173.5826212	196.3879502	201.9265568	169.5391741	157.1751594	164.9338756	199.1776482	185.3732909	194.5163377	188.965587	202.9005703	189.3502272
FBgn0013772	4.243733652	8.534179946	5.055943779	1.541597614	1.172665792	1.041783187	0.419447482	0.926237823	1.508230252	7.053018469	4.424964056	4.565574669	2.302478598	5.961538594	1.730601797	1.825554904	0.778552251	1.538354165	1.058207287	1.652651813	7.295752481
FBgn0013773	0.950089624	1.604169163	1.05058572	0.856443119	0.586332896	1.488261696	1.006673956	1.010441262	1.206584201	0.548568103	0.321815568	0.560684608	1.381487159	2.41683997	0.752435564	0.672572859	0.934262701	1.111033563	1.209379757	1.502410739	0.848343312
FBgn0013799	36.67345947	39.46256141	33.09345019	51.47223143	45.73396588	49.48470138	43.95809607	48.58538399	47.58466444	67.00367546	74.58075782	69.04430464	64.54615002	70.57172713	66.74103453	66.87295857	63.3741532	66.91840616	49.13105262	49.12883117	74.14520545
FBgn0013811	6.333930825	5.069174555	4.399327704	6.680256325	4.774425009	9.822527192	9.395623587	8.504547285	7.918208821	4.702012313	3.218155677	5.606846084	5.065452915	4.10862795	2.407793805	9.992511051	3.892761253	9.144660867	7.256278541	7.436933158	4.496219552
FBgn0013949	1.393464781	0.898334731	2.429479478	1.455953302	1.005142107	1.116196272	0.838894963	0.842034385	1.281995714	0.783668719	0.321815568	0.64078241	2.148980024	2.41683997	0.82767912	0.768654696	1.323538826	1.709282405	1.511724696	0.676084833	1.951189617
FBgn0013953	4.433751577	2.438337128	1.575878581	2.826262292	1.423951318	1.86032712	2.013347912	1.599865331	2.714814453	2.115905541	1.287262271	0.800978012	1.918732165	1.127858653	0.902922677	3.747191644	3.737050803	3.845885411	3.023449392	1.878013424	2.290526942
FBgn0013954	274.7659192	281.6279382	303.9475812	187.2184657	185.1974332	223.6857329	176.2518318	195.4361807	206.9291905	155.2447732	156.321912	187.749246	160.2525104	175.8653885	161.0212107	216.952788	217.7610645	217.6771143	209.1471117	192.6090567	221.7569417
FBgn0013972	0.760071699	0.449167366	0.459631253	1.199020366	1.507713161	0.446478509	1.174452948	1.684068769	1.131172689	1.488970566	0.321815568	0.881075813	1.074490012	0.322245329	0.601948451	0.768654696	1.012117926	1.367425924	0.755862348	0.75120537	0.763508981
FBgn0013973	1.773500631	1.732502696	0.52529286	2.055463485	2.429093426	1.265022441	1.845568919	1.852475646	1.508230252	1.567337438	1.287262271	1.922347229	2.455977171	1.933471976	0.526704895	2.209882252	0.934262701	1.623818285	1.133793522	1.051687517	1.102846305
FBgn0013981	309.5391994	316.2138254	422.7294292	525.2565647	461.0251798	536.4439282	509.0414636	510.6096508	544.1694748	514.1650464	548.1323657	730.1715558	563.6467607	556.6788065	522.4160121	548.0507984	559.4676473	659.9539366	498.3400461	453.8782843	594.0948212
FBgn0013983	17.35497046	16.42669223	21.34002245	18.41352705	16.41732108	18.82651045	18.37179969	15.91444987	18.77746663	13.32236822	15.04487779	19.54386349	15.34985732	15.9511438	14.59724994	12.87496616	13.15753304	9.828373829	13.6811085	11.49344215	13.91283031
FBgn0013984	189.1311744	126.7293639	58.30750748	72.54073215	60.89485933	58.26544539	63.6721277	70.47827799	68.69988796	309.4707771	280.3818134	303.8910578	283.6653632	182.4714178	187.5069426	99.54078316	76.76525192	107.342935	68.55671497	54.61263036	74.14520545
FBgn0013987	323.0938114	316.855493	249.7110934	263.8701249	245.9247689	214.4585104	264.7552504	269.1983928	245.2382389	299.8316518	278.5313739	334.808809	274.8391953	295.498967	262.9762296	339.6492939	262.216398	301.346488	214.9672518	275.2416474	256.2845145
FBgn0013995	184.5074049	219.7070085	192.9138029	250.2526793	235.0357294	250.7720957	280.5264757	252.6103154	232.6445163	311.5083157	314.7356252	288.5122799	276.1439331	313.0613375	267.5660866	319.8564355	249.1367202	260.3237103	244.8238145	210.6379856	245.4257201
FBgn0013997	49.27798182	48.38174195	33.94705109	39.39638346	34.84492638	33.33706198	39.76362125	38.73358169	33.70894612	41.69117584	34.99744299	29.15559964	36.30241256	32.06341027	28.89352566	35.45419786	28.96214372	36.15132287	28.19366558	33.80424163	25.78963668
FBgn0014000	0.823411007	1.026668264	2.363817871	1.37030899	0.502571054	1.190609357	1.174452948	0.757830946	0.904938151	1.097136206	1.126354487	0.800978012	1.995481451	1.611226647	1.203896902	0.96081837	1.089973151	0.683712962	1.360552226	1.277049128	1.527017961
FBgn0014002	1012.542182	983.5481971	947.6939814	681.6430781	596.3005551	782.900065	702.1550841	710.5928172	852.9796188	698.4055622	720.2232406	838.6239786	843.2444118	900.5951343	812.6304092	703.9916199	815.6113378	765.1602686	766.8979383	671.1268771	685.0372243
FBgn0014006	42.62735445	44.91673656	49.64017529	66.20305307	58.21448037	68.68327726	67.11159705	58.77400005	67.41789225	50.93846672	45.93917229	44.69457307	48.0450534	49.54521939	52.14378459	55.72746548	64.30841591	65.12365963	76.03975221	60.02130902	61.92906176
FBgn0014007	56.30864503	62.69093088	43.86195383	55.32622546	47.24167904	51.27061542	40.8541847	47.15392554	47.50925293	58.93188765	61.06450398	50.14122355	56.33397636	53.41216334	55.60498818	45.06238157	45.07817531	50.08197447	54.34650282	44.99720163	52.25794801
FBgn0014009	232.7719578	223.9420151	232.1137826	258.7314661	251.1180031	240.8751555	295.8782535	288.059963	246.1431771	253.830298	255.0388374	268.6480252	245.7512157	244.9870117	252.4421317	271.5272714	252.4844949	261.3492797	245.5040906	268.1803169	243.1351932
FBgn0014010	457.5631628	457.8940458	428.5733123	488.0869333	434.0538666	457.1195798	447.2149048	472.5496966	456.6167087	479.4485222	531.7197718	597.0490102	487.9719641	512.934003	491.9423718	484.0602949	421.1967676	480.9066047	387.908557	394.3076985	419.845105
FBgn0014011	371.7384001	300.4929676	229.8156263	368.3561853	328.178898	246.4561368	424.0614039	417.3964444	331.1319517	435.7198076	390.5231914	529.2061725	440.3106572	405.2235017	335.1348002	442.6490232	328.3154841	441.5931094	189.5702769	337.1409698	246.5285664
FBgn0014018	728.4020448	653.1535163	378.8018138	597.2834309	408.5065047	297.5779261	598.2159982	682.9740894	459.8594037	757.259083	474.2756929	676.906518	571.8589344	488.926726	407.4438579	799.4008841	542.8066292	668.8422051	254.2720939	542.2951562	311.3419954
FBgn0014020	1173.930739	1058.366647	786.4947349	893.1845284	756.8720067	766.4547733	752.3210029	844.3920809	735.7901283	1446.887556	1472.064861	1575.443652	1393.920543	1409.098264	1198.103149	1144.815088	892.6880106	1001.468561	702.8008112	790.4934103	795.7460264
FBgn0014022	15.07475536	14.50168923	16.08709384	17.81401687	24.87726715	19.94270672	20.30125811	18.44055302	21.49228109	21.62925664	22.44663585	26.3521766	22.3340424	23.44334771	22.87404115	19.40853108	25.1472377	18.88757058	21.54207692	20.28254498	25.19579636
FBgn0014023	22.80215097	28.87504493	28.03750641	20.98285641	22.69945925	21.57979459	17.70068372	20.20882523	21.41686957	18.49458176	17.9412179	18.10210307	19.26407093	20.46257842	18.66040199	21.71449517	19.38595104	18.63117822	20.4082834	24.56441558	22.82043509
FBgn0014024	56.24530572	50.88424585	53.64553335	54.55542666	70.9462804	64.36731834	55.36706757	62.64735821	65.909662	70.37345095	80.61479972	70.40596726	73.29556869	70.57172713	71.78235281	68.5063498	67.65619058	54.95342932	65.45767934	63.10125104	77.62341303
FBgn0014026	1628.073579	1581.261627	2258.693637	1965.965179	1917.559855	2169.290248	2169.634043	1956.803706	2207.672031	1628.071763	1506.98185	1646.890891	1619.793693	1653.76303	1633.913827	1870.521203	2101.312525	2008.235898	2367.209702	2249.935202	1830.470364
FBgn0014028	214.9736122	215.2795017	237.1697264	184.3922034	171.9630622	193.7716728	183.4663284	193.583705	201.3487386	148.5835891	137.0934319	152.6664091	151.7333396	166.520274	176.4461398	182.8437359	208.7298584	191.2687011	221.3164955	218.0749188	218.0242311
FBgn0014029	94.12221205	86.24013419	72.16210667	38.02607447	37.8603527	40.33189195	38.00194183	42.94375361	38.15822537	47.09849	43.36464775	49.82083235	47.89155483	41.89189282	45.89856941	49.48214607	33.16632588	39.91174416	33.25794331	33.80424163	31.81287419
FBgn0014031	2.596911638	3.144171559	4.464989312	3.254483851	1.088903949	3.348588815	1.59390043	2.020882523	2.262345377	2.037538669	2.09180119	1.281564819	4.835205055	5.800415929	2.182063136	1.537309392	2.647077652	1.452890044	2.872276923	3.605785774	2.460195604
FBgn0014032	23.24552613	23.74170361	29.41640017	28.1769786	33.75602243	25.82134042	30.70355565	31.32367911	29.71213596	19.59171797	24.21662147	21.70650413	24.63652099	27.149169	22.64831048	31.51484254	30.83066913	25.7247002	33.40911578	27.34387545	29.01334126
FBgn0014037	269.3187387	241.844543	160.1486608	313.0299599	292.580115	280.4629166	311.5655893	286.0390805	292.5212573	381.8033998	354.9625712	338.8136991	356.4236869	368.3264115	323.3968054	409.5968712	304.6474957	401.8522934	279.8202412	326.1733714	289.2850693
FBgn0014073	18.36839939	16.42669223	14.64253848	61.83519317	41.71339745	32.74175731	41.44141118	50.94308027	53.08970486	58.77515391	46.66325732	34.36195672	53.87799919	60.25987659	48.90831166	58.03342956	27.09361832	43.67216545	24.33876761	25.54098256	32.06737719
FBgn0014075	92.72874727	85.14929916	66.38388521	35.11416786	39.70311323	39.66217419	33.22024054	36.37588541	43.58785427	52.19233667	49.64005132	47.65819172	52.18951488	54.37889933	48.23111966	33.05215194	41.57469019	40.85184948	46.63670687	40.18948727	38.76928935
FBgn0014092	20.7752931	23.48503654	26.65861265	23.03831989	28.64655005	24.03542639	26.84463882	25.00842122	22.47263075	25.15576587	27.43477715	31.55853367	29.54847534	28.51871165	26.78670608	27.28724172	28.49501237	32.73275806	30.6124251	25.69122364	29.69201591
FBgn0014127	7.980752839	8.726680246	8.339024156	5.566880271	8.962517122	8.111026242	7.550054668	5.978444131	7.01327067	9.952592729	8.608566437	10.09232295	6.830686506	6.203222591	9.706418776	3.843273481	8.019088182	4.956918975	8.919175707	9.314946582	7.635089806
FBgn0014133	614.9613438	539.1291723	429.8208829	597.2834309	430.2845837	494.99584	651.3180494	634.8097226	470.5678385	582.6576924	500.4232078	588.7989366	589.5880196	643.0405548	453.1166967	809.2973133	589.2861985	755.6737513	377.3264841	536.2103928	440.7991848
FBgn0014135	16.46822014	19.69919732	13.39496793	39.31073915	35.76630665	29.39316849	31.7941191	44.45941551	42.98456217	16.14357561	10.45900595	11.37388777	21.87354668	25.77962635	14.07054505	30.07361499	20.86520032	20.08406826	17.23366154	15.39971007	17.64554088
FBgn0014141	279.8330638	231.0645262	114.4481819	153.9028284	106.210016	145.1799284	153.0983308	129.5890918	120.1305395	422.7109069	365.5020311	268.327634	334.0128952	428.1834814	275.3914164	104.5370387	83.92793262	104.1807626	93.65134492	91.12121132	74.5693771
FBgn0014143	1.520143398	2.887504493	2.692125909	4.453504217	4.020568429	3.274175731	5.368927764	3.789154731	4.072221679	2.821207388	1.850439514	1.121369217	1.841982878	2.094594641	3.837421377	2.209882252	3.814906028	4.187741893	2.947863157	2.854580404	3.732710572
FBgn0014163	50.7347859	37.28089134	32.89646537	61.83519317	62.48633433	58.56309773	60.98766382	55.74267626	64.40143175	147.2513523	144.6560977	129.6783401	142.6001745	122.1309798	144.8438461	64.18266713	76.14241012	85.72051262	57.06760728	62.72564835	79.15043099
FBgn0014184	1771.79047	2046.214017	2212.467866	2525.90769	2231.750525	2464.11489	2151.346133	2525.008509	2288.362349	1856.197727	1925.020272	2454.196629	2120.275791	2313.318658	2042.787313	2758.125214	2283.18233	2262.833512	2219.438613	2117.122093	2432.624447
FBgn0014189	121.231436	127.3068648	130.2069677	82.38982801	82.33789095	97.8532065	78.68834754	88.49781382	88.83476182	90.82720451	91.7978907	97.63921967	81.12399592	84.83108296	84.5737574	79.74792473	86.6528655	82.72926841	89.11617083	74.21909051	88.05803576
FBgn0014269	28.62936733	28.1692105	27.38089034	27.49182411	24.3746961	28.64903764	24.16017494	26.69248999	26.9973215	26.01780146	23.09026699	27.87403482	25.86450958	25.05457436	28.8182821	28.5363056	29.58498553	24.87005899	25.77490607	23.36248699	26.04413967
FBgn0014340	4.307072961	5.71084222	7.68240808	9.163941369	12.73180002	8.631917835	9.143955098	7.578309461	10.63302327	6.66118411	9.413105356	7.449095512	6.370190787	5.558731932	10.08263656	5.476664711	9.186916558	5.127847215	13.52993603	9.840790341	10.43462273
FBgn0014342	15.20143398	17.13252666	17.66297242	26.89231393	35.17997375	26.11899276	32.88468255	31.7446963	30.08919352	19.04314987	16.73440952	19.7040591	18.11283163	14.25935583	18.96137621	24.78911395	28.96214372	29.57058561	31.51945991	27.86971921	28.08016362
FBgn0014343	9.500896237	13.66752127	11.81908935	23.1239642	18.59512898	27.68166754	27.85131278	26.10306592	24.13168403	22.33455849	19.30893406	10.33261636	22.8712874	22.95997972	27.46389809	22.38706803	22.26659437	25.7247002	20.78621457	18.10404941	22.99010375
FBgn0014366	24.38563367	28.5542111	26.52728944	16.78628513	18.00879609	20.31477215	16.35845178	16.50387394	18.24958604	15.51664063	15.76896282	17.62151626	16.96159234	16.27338913	16.70406952	16.71823964	18.21812267	17.69107289	21.23973198	17.87868779	20.02090216
FBgn0014380	210.2865034	218.48784	196.919161	154.5023386	176.4862017	138.3339246	151.8399883	145.8403554	132.4980276	150.6994946	190.3539083	187.0283658	165.0109662	172.4818126	162.4508383	173.8120432	129.9403706	133.58042	144.0673635	143.9309488	137.6861195
FBgn0014388	68.46979221	68.85094047	49.7058369	106.3702353	85.68836464	77.53843435	97.31181572	87.23476225	94.1135677	91.6892401	86.7292955	102.8455767	103.6115369	88.61746558	89.01312723	86.76189883	77.23238327	92.72857048	60.46898784	60.32179117	69.3944829
FBgn0014391	117.4944168	114.2810112	152.2692678	131.3783744	135.7779463	142.5010574	133.1326306	146.8507967	151.4263173	118.2556097	108.8541158	152.3460179	129.9365422	159.994806	130.3218397	164.2999413	179.7677147	170.5009199	164.8535781	145.5836006	197.6639916
FBgn0014395	3.737019187	6.545010184	8.470347371	10.36296174	9.130040807	11.01313655	10.23451855	12.37790545	9.878908148	4.858746057	6.114495787	6.407824096	5.602697921	6.606029252	6.546189407	8.166956147	7.785522507	7.777234943	11.56469392	10.3666341	10.68912573
FBgn0014396	626.0457227	661.8160298	538.9504746	607.9889699	605.2630722	654.5374938	505.0986573	535.7022755	404.733588	545.590162	587.6352267	594.8863695	366.7080913	458.3134197	559.9625468	517.7850197	675.6276431	669.8677746	517.8412946	460.413771	568.6445219
FBgn0014411	121.4847932	115.3718462	103.0230622	101.8310868	108.0527765	116.6053039	108.5530082	105.422705	113.1926804	111.6727924	122.0485541	133.8434258	118.4241492	126.1590465	127.8388023	114.7217134	123.8676631	110.2487151	109.7512129	110.4271893	132.0022193
FBgn0014417	4.307072961	4.363340123	3.677050021	3.768349722	2.59661711	4.464785087	2.768353378	3.199730662	4.147633192	5.093846672	5.470864651	3.764596657	4.988703628	4.511434611	3.009742256	5.860992059	5.21630008	6.409809019	7.55862348	6.610607252	5.429397195
FBgn0014427	64.35273718	36.89589075	46.75106456	17.38579531	18.00879609	20.68683757	14.00954588	16.16706018	21.79392714	46.47155502	38.13514478	49.26014774	42.67260334	26.10187168	33.63386971	19.9850221	29.58498553	24.52820251	29.55421781	24.03857182	19.17255885
FBgn0014455	97.73255262	103.6293279	122.2619132	120.6728354	92.05426465	130.4461376	100.1640586	125.1263096	130.0848592	81.26644614	79.08617577	92.9935472	87.80118386	105.7770294	93.82871484	126.8280249	123.6340974	116.4875959	134.241153	103.5160999	117.2410457
FBgn0014469	46.17435571	72.0592788	91.13831124	112.1084042	101.7706384	120.6980235	133.8876361	94.81307171	106.4056443	71.78405464	75.7875662	72.80890129	54.41524419	88.37578158	57.41083354	85.12850761	125.0354915	78.71245476	75.43506233	93.22458636	88.14287009
FBgn0014857	183.0506008	177.6136097	211.5616994	141.0561816	186.2025754	172.861596	164.3395233	164.8703325	169.8267263	95.84268431	105.3945984	119.1855282	104.0720326	103.9241187	108.8021826	132.8811806	145.0442843	115.12017	163.2662672	142.5036586	119.7012413
FBgn0014859	0.886750315	1.090835031	0.722277683	1.969819173	1.088903949	1.86032712	1.929458415	1.263051577	1.206584201	0.940402463	1.689531731	1.601956024	1.227988585	1.852910644	1.956332467	5.380582873	2.257801527	3.24763657	1.058207287	1.427290202	1.357349299
FBgn0014861	8.740824538	10.01001558	5.712559855	2.31239642	2.680378952	2.009153289	2.2650164	1.768272208	2.563991428	3.369775491	3.861786813	4.084987861	3.069971464	2.7390853	3.084985813	1.441227555	1.712814951	1.538354165	2.796690688	1.802892887	1.951189617
FBgn0014863	110.2737357	95.86514917	91.33529607	95.15083048	98.83897387	73.07364926	90.09731904	77.04614619	89.890523	84.1660204	74.41985004	73.0491947	104.2255312	117.7806679	121.9698049	76.57722411	82.83795947	90.76289571	77.02237326	86.08813535	96.11729722
FBgn0014865	5.510519817	0.1925003	10.04622595	0.085644312	0	1.116196272	0.251668489	0	0.527880588	32.52225183	4.827233516	5.526748283	3.530467183	4.10862795	11.58750769	0	0.3114209	0.08546412	0	0.150241074	0.169668662
FBgn0014868	172.2829184	165.9352582	148.5265562	56.78217877	61.73247775	67.71590716	54.77984109	58.52138973	60.85709065	57.52128396	52.61684532	55.98836304	67.15562577	66.14085386	62.8283696	62.5492759	69.29115031	62.47427191	65.45767934	58.21841614	56.3299959
FBgn0014869	169.4326496	156.1819097	213.0719164	118.8743049	103.027066	156.9371958	124.408123	119.4846792	141.0195285	81.10971239	74.01758058	76.25310675	111.132967	92.88721619	74.64160795	97.33090091	144.4214425	119.9916248	163.3418534	134.7662433	117.7500517
FBgn0014870	84.11460135	86.88180186	65.98991556	106.541524	102.0219239	113.6287805	108.1335607	107.5277909	112.4385653	131.3428773	128.4848654	117.0228876	107.4490012	112.8664266	119.411524	95.12101866	121.4541511	122.982869	106.7277635	111.779359	118.6832293
FBgn0014877	39.01701388	40.48922967	42.28607525	35.28545649	39.95439876	38.24832558	39.84751075	38.14415762	38.23363688	39.10506907	43.04283218	49.50044114	44.97508194	47.93399275	51.54183614	56.49612017	57.37930087	54.013324	53.96857165	47.62642043	73.21202781
FBgn0014879	53.33169754	54.54175154	54.23648782	42.90780024	42.2159685	42.93634992	37.16304687	44.20680519	46.7551378	40.35893902	45.69781062	50.30141916	46.20307053	46.3227661	44.09272405	49.00173688	45.07817531	43.75762957	43.08415384	39.13779975	48.6949061
FBgn0014903	2.723590255	3.400838625	3.217418769	4.025282658	4.774425009	3.348588815	4.110585319	3.2839341	3.242695041	2.977941131	3.620425137	3.764596657	3.069971464	3.383575958	2.407793805	5.284501036	3.192064228	3.41856481	2.796690688	3.530665237	3.393373247
FBgn0014906	151.9510005	145.4660597	122.3932364	273.7192207	197.5941859	171.4477474	244.8734397	247.3897022	211.2276467	264.880027	257.2110925	307.81585	264.9385373	276.7281766	218.13107	280.0785549	205.7713599	229.2147705	122.5252866	148.0625783	157.1980157
FBgn0014930	45.79431986	43.76173476	63.6917593	35.71367805	35.59878296	44.27578545	38.92472629	32.92354444	37.47952175	24.84229839	28.64158553	30.75755566	30.85321321	25.53794235	23.77696382	31.80308806	41.88611109	42.56113189	44.82263724	38.0109917	29.18300993
FBgn0014931	6.840645291	5.390008387	6.566160752	6.851544949	7.622327646	5.28332902	6.291712223	5.052206308	6.862447645	6.190982878	6.999488598	6.407824096	5.986444354	5.558731932	4.890831166	4.996255525	7.240535931	5.469703696	7.936554654	8.713982286	5.429397195
FBgn0015000	98.80932086	96.89181744	98.22976486	95.57905204	104.2834936	91.75133354	106.3718813	107.8646047	97.28085123	113.5535974	118.7499445	120.9476798	117.7334056	120.8419985	110.0060795	117.6041685	108.608039	128.1961804	103.5531417	108.849658	112.7448261
FBgn0015001	122.5615615	159.9677489	248.4635229	158.9558428	178.2452003	190.6463232	187.1574663	178.7638999	173.2202444	79.54237496	94.93559248	90.75080876	74.06306156	84.10603097	101.5035576	125.7711247	124.0233735	98.45466653	153.2132979	140.8510068	133.5292373
FBgn0015010	323.7272044	251.0845574	438.5538767	229.6124001	229.7587333	233.1361946	221.6360493	227.0124701	223.9721924	542.7689546	382.3168945	409.2997641	508.4640237	349.7167437	354.17142	161.6096499	125.4247676	191.6105576	175.6624097	174.2796457	121.3130936
FBgn0015011	44.14749785	57.1084222	65.33329949	62.7772806	60.14100275	69.27858194	58.30319994	50.60626651	65.98507351	36.44059542	47.30688846	33.0002941	38.14439543	31.17723562	43.18980138	44.1015632	46.63527982	54.69703696	59.63753926	83.53403709	46.23471049
FBgn0015019	303.3319472	293.1779562	234.2806156	262.2428829	275.7439847	226.9599086	229.3538829	284.1024014	261.6779487	265.9771632	230.9831237	262.6406901	266.1665259	325.8705893	253.7212722	346.7593498	254.4308755	303.0557704	178.8370315	231.1458922	230.4100435
FBgn0015024	382.822779	387.3747694	349.5823985	499.7345597	532.2227457	513.7479374	510.970922	497.2213041	559.7042464	931.3902723	985.3188145	1018.603738	775.7817888	877.7962772	780.9528719	713.6958854	694.3128971	821.7375163	515.6492938	548.830643	773.858769
FBgn0015025	4.307072961	5.325841621	4.793297349	4.624792841	6.784709223	4.613611257	6.878938698	6.5678682	6.636213107	4.545278569	5.551318543	4.165085663	3.990962903	3.303014626	5.116561836	4.51584634	4.904879179	4.785990734	5.139863967	5.40867866	5.683900189
FBgn0015031	67.39302397	74.04844856	89.62809427	47.6182374	57.12557642	51.41944159	47.48145491	52.71135248	48.71583713	33.69775491	29.44612445	28.59491503	31.92770322	36.17203822	35.06349728	39.48963502	46.01243801	49.65465387	61.98071254	64.52854124	41.82332527
FBgn0015033	9.184199696	16.74752606	25.54236533	7.536699444	2.094046057	6.176286037	6.543380712	3.957561608	7.164093695	4.388544825	4.344510164	4.885965873	5.372450061	6.767151917	5.64326673	7.206137777	6.539838906	8.717340266	9.070348176	9.690549267	5.938403182
FBgn0015034	2.406893713	3.850005991	3.151757161	6.851544949	5.360757905	5.060089766	4.865590786	3.957561608	5.278805881	8.933823394	6.194949679	8.330171325	7.367931513	12.40644518	2.859255143	7.686546962	4.982734404	4.187741893	3.77931174	3.230183089	3.223704585
FBgn0015035	2.406893713	2.823337727	0.984924113	4.624792841	2.512855268	1.339435526	2.600574386	3.620747854	2.488579915	2.037538669	7.240850274	0.320391205	6.75393722	4.350311947	1.655358241	2.498127763	2.024235852	0.683712962	1.662897166	3.756026848	1.866355286
FBgn0015036	10.13428932	12.89752007	19.63282065	15.67290907	20.6054132	15.99881323	16.94567826	14.48299142	18.02335151	9.325657754	11.10263709	12.17486578	9.90065797	12.48700651	9.405444551	13.45145718	18.45168834	18.20385761	20.78621457	23.28736645	20.69957681
FBgn0015037	274.0691868	240.6895412	167.1744528	71.85557765	45.23139482	55.14009583	48.90757635	50.77467339	54.29628906	86.1251922	97.7514787	122.5496358	120.6498785	88.05353625	64.5589714	39.29747134	33.2441811	25.81016432	19.72800728	25.76634417	23.24460674
FBgn0015038	32.17636859	43.18423386	67.69711736	69.37189261	78.81989357	87.36096154	72.56441431	68.28898859	84.00842502	61.28289381	60.8231423	53.4252334	61.93667428	55.18451266	49.96172145	59.47465712	96.85189998	124.6066873	95.9945182	121.5450288	77.11440704
FBgn0015039	794.1482468	1035.972445	880.6534801	726.4350532	779.9065133	808.5725793	618.2655878	542.7753643	737.8262391	600.055138	552.1550603	565.2501831	607.2403555	607.3518846	423.2450048	494.9175425	790.1526792	820.5410186	674.078042	775.3190619	544.9757435
FBgn0015040	2.343554405	2.887504493	4.464989312	2.997550915	2.094046057	3.57182807	2.936132371	3.704951292	3.242695041	2.89957426	1.769985623	1.682053825	1.688484305	2.336278638	1.956332467	2.113800415	3.892761253	3.931349532	4.610760323	5.333558123	3.308538916
FBgn0015075	27.6159384	23.93420391	27.0525823	11.5619821	18.76265267	15.47792164	13.50620891	15.24082236	16.28888672	10.5795277	12.14853768	10.65300756	12.586883	10.87577987	12.49043036	9.319938192	13.07967781	9.828373829	17.00690283	13.37145558	12.64031535
FBgn0015218	304.4720547	298.182964	269.4095757	340.6930726	327.7600888	303.6053859	348.8125257	340.7713155	324.8727962	372.0859077	369.1224562	417.3095443	374.9970143	415.6964749	367.6400166	403.3515518	365.4524265	418.603261	303.1008016	331.5820501	355.1165103
FBgn0015221	2297.190031	2160.366695	2015.745689	2226.152598	2327.071502	2037.727914	2520.208248	2643.987968	2086.787376	2306.807241	1939.904242	2156.393004	2030.555875	2351.50473	2089.965023	2451.143744	2209.531287	2313.770128	1817.017498	2353.826905	2169.298683
FBgn0015222	2567.39552	2364.096179	2409.12438	1930.508434	2091.784487	1845.667742	2210.15267	2156.113245	1820.961794	1746.562474	1564.265021	1581.290791	1715.193057	1856.697027	1688.615893	1962.567603	1807.175484	1745.69012	1756.094993	2057.851989	1732.910883
FBgn0015229	36.29342362	34.71422068	31.12360197	80.59129746	76.13951462	67.04618939	93.70456738	67.78376796	81.82149115	143.2546418	144.414736	139.2900763	104.2255312	102.0712081	118.5086013	118.0845777	111.3329718	96.83084825	72.86513035	81.35554152	111.8964828
FBgn0015239	51.93823276	55.5684198	53.71119495	63.80501234	50.75967641	61.24196878	54.5281726	52.45874216	64.40143175	45.45278569	46.904619	42.69212804	47.58455768	48.25623807	56.35742375	49.77039158	45.70101711	45.5523761	50.34043238	45.89864808	48.94940909
FBgn0015240	165.1255766	149.0593986	128.7624124	150.7339889	175.3135359	143.6916667	173.3156994	166.3859944	123.147	147.5648197	153.9082953	143.0546729	104.9930241	134.054057	128.4407508	191.2989375	147.2242306	145.2890044	123.8102526	138.5222701	163.3060875
FBgn0015245	337.7251916	374.028082	345.314394	223.7029426	201.4472306	241.8425256	156.5378001	216.7396506	221.4082009	139.0228307	141.437942	143.855651	146.5911374	173.1263032	190.817659	193.989229	226.247284	205.2848169	249.3589886	210.5628651	213.1886742
FBgn0015247	87.91495985	79.18178988	83.19325673	60.72181711	58.4657659	64.96262302	61.82655878	61.3001032	62.81778998	52.1139698	53.34093035	60.0733509	53.03375703	55.99012598	51.16561836	53.7097469	53.7201053	48.37269206	57.82346962	53.78630446	46.74371648
FBgn0015268	49.78469628	66.86177071	78.46562099	56.43960152	52.01610405	56.85159678	45.30032801	57.76355878	53.61758545	55.24864467	44.65191002	54.14611361	45.74257481	48.49792207	53.04670727	55.15097445	58.31356358	60.16674066	61.52719513	62.87588943	65.32243501
FBgn0015269	42.12063998	43.95423506	30.20433946	49.50241226	49.00067772	49.26146213	49.49480282	45.72246708	47.13219536	50.54663236	46.42189565	39.6484116	42.05860905	39.95842084	44.24321117	34.30121582	40.71828271	40.42452888	49.7357425	42.8938266	46.06504183
FBgn0015270	2.090197172	2.374170361	1.444555366	0.342577247	0.502571054	0.967370102	0.587226474	0.757830946	0.452469075	1.332236822	1.528623947	1.281564819	0.613994293	0.886174656	0.978166233	0.480409185	0.700697026	0.256392361	0.529103644	0.225361611	0.593840318
FBgn0015271	2.786929563	2.245836828	2.363817871	0.942087431	1.926522372	1.265022441	1.090563452	1.263051577	1.734464789	1.488970566	1.769985623	1.201467018	1.227988585	1.04729732	1.203896902	1.441227555	1.790670177	0.512784722	1.662897166	1.126808054	1.272514968
FBgn0015277	43.57744407	42.47839943	44.64989312	39.65331639	34.92868822	37.13212931	37.07915737	38.39676794	34.01059217	25.15576587	24.29707536	21.86669973	23.02478598	23.76559304	27.6143852	29.5932058	29.42927508	27.51944672	37.18842752	36.35833988	31.72803986
FBgn0015278	161.6419146	151.6260693	149.5771419	195.269031	202.2848491	214.5329234	209.0526248	174.0485073	180.4597496	171.3099819	169.5163503	175.8146736	155.0335589	158.0613341	167.416913	170.6413426	187.0082506	207.506884	184.2792404	195.3885166	173.4013729
FBgn0015279	153.2177866	119.9276866	85.88538264	148.4215925	134.6052805	101.7226869	160.8161644	162.0074156	120.8092432	204.3808019	179.412179	203.9290019	178.5188406	166.6813966	133.1058513	215.1272331	154.7761874	181.953112	96.75038055	120.5684618	126.6576564
FBgn0015282	164.6822014	153.8719061	138.8742999	79.56356572	103.9484462	83.6403073	86.74173919	103.0650087	92.83157199	67.31714294	73.29349555	74.89144412	73.14207012	77.17775639	75.46928707	78.78710636	67.18905923	67.60211912	82.61575464	85.41205051	68.97031125
FBgn0015283	164.8088801	149.3160657	147.2789857	89.66959452	109.2254423	88.5515709	96.30514177	100.5389055	96.07426703	85.2631566	88.09701167	80.73858361	83.27297595	89.34251757	94.88212463	91.46990885	82.6043938	74.43924874	90.09879189	91.87241669	76.69023538
FBgn0015286	297.5680701	268.6020846	203.2883369	233.4663941	212.5037938	208.1333982	239.4206225	219.2657538	202.3290883	277.1836258	281.5081679	350.5079781	262.3290616	313.8669508	224.6020159	330.5215194	231.6192946	341.856481	186.698	228.0659502	223.7081313
FBgn0015288	335.5083158	372.7447467	526.4747691	514.63667	477.6937864	568.739207	523.7221255	552.3745563	562.1174148	385.8001103	389.7991064	436.6131144	398.9427917	406.029115	456.3521696	506.8316903	553.2392293	443.6442482	677.4038363	551.0091385	527.1605339
FBgn0015295	34.89995884	36.70339045	30.20433946	32.4591942	29.98673953	35.42062836	34.47858298	32.24991693	33.33188856	36.75406291	38.53741424	44.53437747	39.37238402	39.95842084	38.97616222	34.58946133	41.41897974	37.43328467	38.24663481	32.60231304	44.87736119
FBgn0015296	80.56760009	65.12926801	49.90282172	47.6182374	50.08958167	42.11780599	47.8170129	56.9215244	44.3419694	60.73432571	53.8236537	64.39863217	63.70190787	54.056654	51.24086191	63.12576693	47.95881864	57.26096057	34.92084048	35.68225505	45.30153285
FBgn0015298	31.98635066	28.61837787	32.83080376	23.98040732	26.21745663	22.9936432	21.47571106	22.90333526	23.75462646	19.67008484	17.61940233	22.66767774	21.25955239	23.68503171	22.19684914	16.81432148	19.85308239	19.22942706	24.79228502	21.40935303	23.6687784
FBgn0015299	15.45479121	19.05752965	21.20869923	12.16149228	12.81556187	14.73379079	13.84176689	14.14617766	14.10195285	8.620355907	11.34399876	11.85447458	9.209914391	10.9563412	11.28653346	14.70052107	14.48107186	12.30683332	13.83228097	14.04754041	12.97965267
FBgn0015316	7.664056298	47.35507369	127.9088115	166.3212536	60.72733564	248.0932247	67.61493403	53.72179374	184.0040907	2.272639284	10.45900595	23.54875355	2.686225031	4.914241273	2.106819579	84.16768924	114.4471808	149.8186028	72.26044047	127.1790691	36.22425941
FBgn0015320	92.9187652	81.62012701	65.66160752	54.46978235	53.60757905	51.94033318	53.01816167	49.51162181	52.03394368	68.80611351	67.58126922	77.29437816	64.0856543	74.11642576	60.64630646	62.93360325	55.5886307	63.15798487	54.64884776	53.86142499	57.09350488
FBgn0015321	90.95524664	93.94014618	90.81000321	107.4836114	134.6052805	124.4930908	119.1230848	122.2633926	131.0652089	129.8539067	163.6432162	187.1885614	143.2141688	150.1663235	153.2711244	143.6423464	141.7743648	138.1100183	131.973566	145.9592033	156.519341
FBgn0015324	1519.129969	1791.086954	1899.130674	2125.777465	1835.221964	2080.664264	1829.294357	1854.496529	1919.44923	1461.30706	1406.012215	1495.506046	1515.491413	1660.36906	1481.018921	1762.525218	1905.973765	2166.259056	2008.401845	1913.92104	1813.333829
FBgn0015331	16.46822014	18.92919612	15.29915455	21.41107797	27.89269347	24.85397032	26.59297033	22.22970775	20.05946235	23.35332782	23.41208255	23.22836235	23.71552956	19.89864909	23.85220738	21.13800415	22.26659437	21.62242242	23.05380161	28.39556297	22.99010375
FBgn0015336	62.07252208	72.95761353	71.11152095	131.2927301	101.1005436	151.0585621	99.40905313	95.82351297	122.0158274	69.98161659	74.74166561	81.37936602	70.53259438	77.90280838	77.57610665	64.95132183	78.78948777	72.21718162	93.65134492	73.31764406	75.75705774
FBgn0015338	39.71374627	35.74088895	40.1192422	28.43391154	34.50987901	31.55114795	29.94855018	28.88177939	26.62026394	30.48471316	26.87159991	29.07550184	24.0225267	25.77962635	21.14343935	28.24806009	30.20782733	32.81822218	27.51338947	35.75737559	27.7408263
FBgn0015351	38.00358495	33.88005272	24.62310282	21.06850072	15.32841713	15.55233472	15.43566732	25.76625217	17.34464789	19.90518546	19.06757239	20.42493931	18.95707379	22.47661172	15.57541618	27.57548723	12.14541511	22.04974303	10.88441781	13.14609397	10.43462273
FBgn0015359	15.89816637	14.05252187	15.6931242	12.33278091	13.40189476	13.02228984	11.15730301	10.27281949	10.70843479	9.952592729	13.19443828	10.73310536	10.20765512	9.425675884	11.43702057	11.62590228	11.21115241	11.87951272	10.96000405	10.21639303	11.7071377
FBgn0015360	33.8231906	30.15838026	28.03750641	23.38089714	24.3746961	28.05373296	21.30793206	26.60828655	25.63991428	21.15905541	24.29707536	20.1846459	23.02478598	25.13513569	25.95902696	23.63613191	28.41715715	19.8276759	28.11807935	26.06682632	26.63797999
FBgn0015371	10.83102171	8.27751288	7.485423258	10.1060288	9.63261186	9.003983259	8.892286609	9.178174792	9.501850585	13.40073509	13.27489217	16.82053825	19.11057236	13.85654916	13.16762237	7.974792473	9.031206108	7.008057861	11.41352146	8.413500138	11.7071377
FBgn0015372	93.29880105	68.2092728	62.44418876	60.72181711	44.3937764	48.81498362	56.70929951	60.45806881	45.77478814	84.08765353	68.06399258	114.9403447	88.03143172	68.71881649	67.94493143	80.22833392	73.57318769	87.25886678	37.33959999	57.91793399	47.25272247
FBgn0015376	8.804163846	8.855013779	4.464989312	17.64272824	7.03599475	6.027459868	12.83509294	13.80936391	12.89536865	7.679953444	6.194949679	8.490366928	9.133165104	9.26455322	5.64326673	2.017718578	1.089973151	2.649387728	1.436138461	0.826325906	0.848343312
FBgn0015379	18.11504216	16.55502576	22.78457781	21.23978934	24.29093426	22.69599086	22.90183249	23.15594558	24.96121066	24.84229839	26.14751488	33.64107651	28.6274839	32.30509427	28.36682076	43.81331768	44.76675441	36.06585875	31.14152874	26.89315223	43.2655089
FBgn0015380	8.67748523	16.29835869	20.88039119	28.09133429	28.22774084	41.74574057	33.13635104	27.53452438	31.97448133	24.84229839	28.23931607	30.43716446	22.3340424	23.60447038	24.07793805	30.26577866	55.5886307	43.15938073	57.97464209	41.09093371	46.74371648
FBgn0015391	14.94807675	15.97752486	9.849241129	6.166390454	11.97794344	7.292482309	9.479513083	8.420343846	9.275616048	13.40073509	13.9989772	13.0559416	13.89162087	9.345114552	14.29627572	8.166956147	7.707667282	8.717340266	11.03559028	10.29151356	7.295752481
FBgn0015393	29.89615349	26.56504134	32.69948055	16.6149965	16.58484477	20.01711981	16.44234128	22.39811463	16.89217882	14.4978713	15.12533168	21.30601512	15.50335589	17.07900246	18.96137621	21.61841333	18.99667492	19.4003553	22.60028421	17.87868779	22.73560076
FBgn0015396	8.234110072	9.689181744	4.990282172	3.939638346	5.276996063	2.827697222	4.026695823	3.620747854	3.318106554	6.26934975	7.804027518	7.529193313	5.756196494	4.994802605	6.094728069	2.882455111	2.724932877	2.392995367	2.267587044	2.328736645	3.223704585
FBgn0015399	0.696732391	0.834167965	0.853600898	11.13376054	19.43274741	5.357742105	11.91230848	23.49275933	8.973969997	2.664473644	2.172255082	2.082542831	5.525948634	2.497401303	2.9344987	0.864736533	1.634959726	1.452890044	0.982621052	0.676084833	0.763508981
FBgn0015400	0.443375158	0.962501498	0.393969645	1.284664678	1.256427634	0.967370102	1.006673956	1.263051577	1.960699327	1.332236822	0.724085027	0.961173614	2.225729311	1.36954265	1.05340979	2.017718578	1.012117926	1.709282405	1.436138461	0.97656698	1.272514968
FBgn0015402	30.52954657	29.06754523	28.36581445	26.20715943	24.3746961	27.30960212	27.51575479	25.59784529	28.65637478	27.97697326	23.9752598	25.71139419	28.39723604	26.34355568	28.8182821	20.27326761	23.5901332	24.18634603	29.02511416	28.54580404	25.53513368
FBgn0015477	221.6875789	215.9853361	125.5449936	144.0537326	142.1438463	142.0545789	142.5282542	152.4082236	133.7046118	140.9820025	144.414736	130.0788292	130.3970379	152.3414795	124.1518681	170.6413426	125.7361885	140.8448702	133.3341182	130.4092521	126.4879878
FBgn0015509	119.394596	121.7243561	110.8367935	130.0080654	136.6993266	147.5611471	132.6292937	124.5368855	131.668501	132.753481	155.3564653	139.6104675	128.0945593	143.2380489	137.9214389	132.8811806	143.7207455	133.2385635	143.4626737	131.9867834	157.791856
FBgn0015513	224.3478298	187.7519588	158.7041054	193.0422789	193.0710464	200.096785	207.3748349	199.5621492	185.7385555	179.3817697	155.7587348	134.8045994	161.1735018	177.8794218	141.6836167	170.4491789	178.4441759	199.9860414	208.0889044	198.0177354	160.0823829
FBgn0015519	1.710161323	2.502503894	2.429479478	4.796081464	5.863328958	5.878633698	5.45281726	3.789154731	5.429628906	1.097136206	1.528623947	1.281564819	3.300219323	1.611226647	2.483037361	2.786373274	2.257801527	1.538354165	2.947863157	1.878013424	3.054035922
FBgn0015520	9.247539004	9.817515277	8.142039333	8.650075498	7.371042119	9.673701022	7.466165172	8.083530092	9.954319661	7.758320316	11.42445265	9.531638343	8.135424378	7.169958579	7.072894302	6.725728592	6.851259806	6.324344899	9.070348176	7.211571547	7.295752481
FBgn0015521	424.5000439	432.6765066	624.9671804	550.6929253	502.1522444	608.9222728	579.928088	531.9973242	570.7897387	474.4330424	454.6449433	616.9132649	547.1456641	514.5452297	477.1946347	643.0757352	636.855741	682.0036796	620.5629877	631.4632336	608.1773202
FBgn0015522	17.16495253	23.99837068	20.74906798	51.64352005	48.49810667	42.34104524	37.07915737	44.03839831	48.94207167	43.96381512	41.51420824	38.44694458	50.27078272	40.11954351	32.42997281	49.00173688	41.26326929	58.88477886	33.18235708	52.88485801	35.80008776
FBgn0015524	7.22068114	5.775008986	6.89446879	13.87437852	10.80527765	14.58496462	10.31840805	11.11485388	13.49866075	19.04314987	12.55080714	7.769486717	15.19635874	12.48700651	11.66275124	16.04566678	13.39109871	16.75096757	10.2041417	15.32458954	15.18534528
FBgn0015527	48.32789219	54.54175154	58.83280034	46.50486134	47.24167904	52.31239861	42.44808513	44.96463614	50.14865587	52.27070354	47.06552678	49.82083235	46.43331839	44.30873279	59.21667889	50.73120995	54.88793367	44.95412725	58.73050444	51.90829103	55.39681826
FBgn0015541	357.3603771	232.9895292	184.4434555	110.0529407	109.5604897	103.8806664	91.27177199	108.0330115	92.60533745	398.809011	418.1188764	361.7216702	410.3784354	361.7203822	324.6007023	110.9745218	76.68739669	95.63435057	74.07451011	86.68909964	87.8883671
FBgn0015543	4.117055036	3.144171559	2.626464301	8.73571981	8.794993438	6.250699122	7.466165172	9.599191985	9.501850585	10.65789458	9.815374816	7.048606506	6.600438647	7.653326573	10.15788011	7.878710636	10.74402106	14.10157984	9.826210524	11.11783947	10.6042914
FBgn0015544	32.04968997	37.79422548	42.15475203	53.01382904	59.80595538	59.90253325	62.66545375	54.56382812	56.03075385	48.11725933	58.48997944	56.78934105	54.49199348	43.98648746	58.08802554	48.13700035	54.42080232	55.29528581	61.37602266	46.3493713	61.92906176
FBgn0015546	10.38764655	10.58751647	8.995640231	4.881725776	7.03599475	4.390372002	4.697811794	4.883799431	4.223044705	5.642414775	7.240850274	7.208802108	5.756196494	4.028066617	6.847163633	3.55502797	5.21630008	3.41856481	4.913105262	5.18331705	2.290526942
FBgn0015550	2.15353648	1.47583563	1.575878581	2.31239642	1.675236845	2.381218713	1.510010934	2.441899715	1.659053277	2.272639284	2.09180119	1.922347229	2.993222177	1.691787979	1.655358241	2.978536948	1.323538826	2.307531247	1.133793522	1.953133961	1.527017961
FBgn0015553	2.216875789	2.245836828	2.626464301	1.284664678	2.847902637	2.232392544	2.600574386	2.1892894	1.885287815	2.037538669	2.333162866	1.922347229	1.227988585	1.208419985	1.88108891	0.864736533	2.179946302	1.111033563	2.569931983	2.403857182	1.866355286
FBgn0015558	1.013428932	1.28333533	0.656616075	2.911906603	1.507713161	1.265022441	0.838894963	1.684068769	1.885287815	2.89957426	1.367716163	2.322836235	10.8983987	2.336278638	1.655358241	2.305964089	1.401394051	1.623818285	1.209379757	1.352169665	1.951189617
FBgn0015568	40.15712143	58.58425783	93.89609876	85.04480168	65.83680802	83.49148113	87.83230264	64.41563042	76.39186225	43.80708138	54.06501538	51.26259277	54.9524892	60.74324459	53.19719438	52.55676485	66.17694131	66.83294204	63.1900923	62.65052782	64.98309768
FBgn0015569	24.95568745	20.98253265	17.40032599	27.49182411	18.51136714	14.6593777	26.67685983	26.43987968	25.48909125	11.67666391	9.654467032	14.09721301	14.04511945	20.70426241	13.01713526	39.29747134	26.78219742	31.96358098	17.1580753	23.43760753	20.36023948
FBgn0015570	10.19762863	9.496681444	9.652256306	9.163941369	6.784709223	8.780744005	7.550054668	7.999326654	5.882097981	9.404024625	7.562665842	5.046161476	9.44016225	8.217255899	7.298624971	4.804091851	4.282037379	4.529598374	5.139863967	5.258437587	6.362574838
FBgn0015571	103.3697511	105.3618306	122.3932364	90.52603764	75.72070541	87.21213537	87.83230264	88.41361038	85.59206678	64.6526693	68.14444647	64.71902337	65.69738932	66.78534451	65.46189407	72.54178696	63.6855741	66.2346932	72.63837165	84.81108622	65.40726934
FBgn0015572	17.10161323	18.54419552	23.5725171	24.32298457	21.02422241	20.09153289	22.48238501	23.49275933	22.24639621	18.41621489	20.03301909	17.22102726	18.03608235	16.6761958	22.2720927	18.06338536	15.02605844	15.89632637	20.78621457	24.11369236	15.7791856
FBgn0015575	39.65040696	61.40759555	95.1436693	137.4591205	149.5986503	144.6590368	150.8333144	130.6837365	135.062019	62.77186438	60.34041895	55.82816744	67.69287077	65.17411787	52.59524593	122.6965059	117.7171003	107.6847915	154.3470915	125.3761762	91.28174035
FBgn0015576	74.23366926	74.94678329	81.09208529	93.69487718	90.88159886	107.8245599	81.37281142	81.84574218	89.73969997	78.52360562	104.1073362	80.57838801	72.60482511	131.9594624	104.8142741	110.1097852	93.89340143	93.49774756	89.56968824	90.29488541	89.58505372
FBgn0015577	161.3885574	135.0068767	102.2351229	114.7633779	125.3914779	71.58538757	136.4882105	143.4826591	88.83476182	91.21903887	94.69423081	96.59794825	96.01335752	104.729732	75.46928707	111.8392583	93.34841486	80.76359364	70.3707846	82.3321085	77.70824736
FBgn0015582	34.20322645	31.12088176	29.02243053	16.18677494	21.6105553	17.93355343	19.54625264	18.52475646	18.40040907	16.14357561	19.22848017	19.7040591	18.65007664	20.30145575	18.50991488	14.98876658	16.97243906	14.10157984	17.08248907	21.86007625	15.01567662
FBgn0015589	289.7773352	238.7645382	131.3888767	128.2095349	98.00135545	98.8205766	130.5320563	128.4102437	106.0285867	207.0452755	189.3884616	217.4655303	192.7174586	203.9812935	174.9412686	259.997451	114.7586017	145.6308609	107.2568672	97.88205965	99.68033913
FBgn0015591	38.63697803	41.5800647	39.19997969	76.48037049	71.61637514	65.63234078	70.21550841	56.50050721	49.46995225	70.92201905	77.7989135	92.43286259	72.91182226	67.18815118	72.76051904	84.93634393	67.96761148	58.03013765	45.27615465	60.02130902	70.92150086
FBgn0015600	27.99597424	29.58087936	34.47234395	74.93877288	59.72219353	73.59454085	71.38996136	63.4893926	69.90647216	72.33262274	68.7880776	60.79423111	66.84862862	75.48596841	66.06384252	65.71997653	69.29115031	76.91770823	56.61408987	61.89932245	58.87502584
FBgn0015602	30.33952865	27.0142087	31.78021804	26.29280374	26.80378952	30.58377785	25.50240688	29.89222065	30.24001655	29.70104444	29.28521666	39.00762919	35.38142112	28.67983431	35.13874084	23.63613191	25.30294815	22.47706363	28.94952793	22.7615227	28.58916961
FBgn0015609	1.520143398	1.860836229	1.247570543	2.826262292	2.261569741	2.009153289	3.271690356	2.273492838	3.619752604	2.821207388	1.448170055	1.121369217	9.286663677	2.175155973	2.784011587	1.441227555	3.425629903	2.649387728	3.325794331	3.230183089	4.072047897
FBgn0015614	73.28357964	73.47094766	68.55071826	65.08967702	64.9991896	63.32553515	60.48432684	64.75244418	69.60482611	65.27960428	65.08719857	69.12440244	66.15788504	63.80457522	64.85994562	57.64910222	62.1284696	66.74747792	56.53850363	57.69257238	62.69257074
FBgn0015615	47.31446326	51.46174674	44.84687794	41.10926969	42.2159685	48.14526586	43.95809607	45.9750774	46.98137234	46.15808754	50.20322857	45.57564888	47.27756054	44.71153945	50.03696501	46.69577279	47.49168729	45.80876846	50.03808744	46.57473291	53.53046297
FBgn0015618	8.424127997	8.726680246	7.551084865	3.597061098	5.612043432	6.027459868	6.962828194	4.799595992	7.088682183	5.40731416	6.516765247	6.808313102	5.832945781	6.606029252	6.245215182	5.572746548	6.15056278	6.409809019	7.256278541	7.361812621	6.617077832
FBgn0015621	7.854074222	9.432514678	8.404685763	5.566880271	7.119756592	6.548351461	4.865590786	5.557426938	8.219854871	5.40731416	4.424964056	4.165085663	5.525948634	4.10862795	4.740344053	6.14923757	4.904879179	4.785990734	7.55862348	5.784281345	5.76873452
FBgn0015622	513.1750754	540.7975082	397.5810336	380.0038117	397.0311323	367.6750519	357.9564808	375.5473355	392.7431575	377.9634231	365.5824849	333.6874398	400.0172817	483.3679941	376.8197305	419.2050549	370.6687265	448.3447749	328.1198453	364.0341221	336.7074604
FBgn0015623	494.4266402	550.2941896	470.2027715	548.8943947	515.1353299	489.8613372	553.4190072	533.2603758	549.8253382	290.1141597	298.3230313	309.3377082	308.1483857	395.7172645	327.9866624	660.274384	715.1002422	660.1248649	584.58394	621.2468406	608.9408292
FBgn0015625	2.280215097	1.347502097	1.510216973	1.712886237	0.921380265	1.413848611	1.006673956	0.842034385	1.583641764	3.056308003	3.379063461	2.883520843	1.995481451	1.36954265	2.859255143	1.056900207	1.089973151	0.769177082	0.680276113	1.277049128	1.187680636
FBgn0015663	33.63317268	32.14755002	31.32058679	12.16149228	15.24465529	11.2363758	13.25454042	11.95688826	11.68878445	9.404024625	10.78082152	10.57290976	11.97288871	8.297817232	7.373868528	14.02794821	17.75099132	15.89632637	18.82097247	17.80356726	14.76117362
FBgn0015664	46.49105225	48.12507489	49.04922082	38.53994034	41.96468297	41.52250131	39.76362125	39.32300576	38.76151747	38.79160158	37.57196753	42.21154123	37.53040114	34.48025024	38.90091866	42.46817197	38.92761253	49.91104623	44.21794736	46.3493713	40.97498196
FBgn0015714	10.07095001	14.3733557	10.04622595	4.967370088	3.266711848	5.060089766	1.845568919	3.452340977	3.167283528	2.115905541	2.011347298	1.682053825	2.225729311	2.41683997	2.182063136	2.786373274	3.503485128	4.358670133	3.703725505	3.4555447	2.375361273
FBgn0015721	1.013428932	1.090835031	2.166833048	1.798530549	3.182950006	2.232392544	1.677789926	1.515661892	2.111522352	1.959171797	1.769985623	3.123814247	2.455977171	1.127858653	1.956332467	1.633391229	1.479249276	1.538354165	1.7384834	1.802892887	2.205692611
FBgn0015737	264.7583085	264.2387445	229.4216567	358.7640224	400.6328915	375.4140128	365.8420934	367.7164158	341.3125059	480.4672915	505.6527108	479.7057314	417.2091219	424.5582215	412.6356633	468.4950373	456.9323159	471.7619438	315.1945991	384.9927519	410.3436599
FBgn0015754	148.8473744	128.3976998	115.433106	183.7070489	158.3936437	134.5388573	181.4529805	170.6803698	154.2165432	226.950461	210.5478352	220.8296379	185.6565243	191.010919	165.385337	218.8744247	166.9994578	230.3258041	119.2750785	155.4995115	160.8458919
FBgn0015756	1026.350151	1102.577549	1518.555997	1046.230914	913.2553662	1103.992526	1074.624448	986.1064678	1093.014463	746.9930228	698.339782	861.7722431	808.0932385	869.6595827	781.2538462	910.6636513	1006.66806	966.9410566	1178.313814	1028.850874	929.5297667
FBgn0015765	115.6575769	94.32514678	82.99627191	75.1100615	71.28132777	69.79947353	79.86280049	81.42472499	75.63774712	91.53250635	104.5900595	110.5349657	97.54834325	99.25156145	87.43301254	101.6545836	84.86219532	85.03679965	61.98071254	71.81523332	77.45374437
FBgn0015766	358.9438598	340.1480293	373.417562	541.1007624	471.4116483	516.6500477	470.2845163	537.9757683	704.9468196	598.4094337	640.8152493	526.7231407	495.9538899	533.0743361	543.634695	582.7363416	617.1583691	604.6586508	546.2617189	605.0208046	636.7664898
FBgn0015772	135.9894948	142.3218881	101.2501988	187.9036202	182.9358635	175.3916408	178.0974007	165.4597566	161.53146	168.0185733	159.0573444	147.059563	144.5189066	149.9246395	149.2079724	171.9864883	161.0824607	172.1247382	165.6850267	154.9736677	178.6611015
FBgn0015773	61.18577177	71.80261173	53.84251817	55.92573565	57.96319485	48.29409203	47.8170129	50.60626651	52.63723578	65.12287053	38.21559867	21.62640632	45.89607338	63.24064589	72.45954482	44.38980871	51.69586944	56.49178349	50.49160485	52.13365264	50.13708973
FBgn0015774	6.460609441	9.94584881	4.530650919	17.04321806	16.58484477	14.13848611	18.1201312	15.91444987	16.59053277	14.65460504	11.42445265	6.167530693	15.65685446	14.09823316	12.64091748	11.91414779	14.16965096	16.83643169	12.32055627	16.30115652	15.60951694
FBgn0015776	257.8543239	315.8929915	375.7157183	356.3659817	305.4794387	349.5926723	324.9879087	301.4483097	327.8138452	324.203749	355.2039329	293.6385392	311.3718557	367.5207982	247.2503263	401.1416696	356.9662069	449.2848802	369.9946194	448.6198467	365.2966301
FBgn0015777	9.690914162	8.919180545	9.849241129	11.5619821	6.784709223	7.738960818	6.795049201	7.915123215	8.898558485	4.466911697	5.712226327	5.686943885	10.05415654	7.169958579	3.536447151	5.188419199	6.773404581	8.460947905	6.651588663	7.662294769	5.938403182
FBgn0015778	416.8993269	430.6231701	342.6879297	454.5143631	469.2338404	500.7256475	459.7144398	442.9100863	491.8338851	595.9800606	631.1607822	649.4329722	520.8206588	578.5914889	566.2077619	560.1571099	547.3222322	704.3952791	453.7441675	524.3413479	510.787508
FBgn0015781	20.01522141	23.80587038	30.46698589	20.29770191	22.11312636	20.38918523	18.45568919	18.01953583	20.21028537	13.16563448	12.9530766	10.73310536	11.97288871	14.82328515	14.97346772	19.69677659	26.0815004	25.2973796	24.86787125	25.6161031	21.46308579
FBgn0015789	398.5309275	375.953085	290.6182749	357.2224248	369.5572481	327.8640516	373.9793746	391.377582	358.2800963	473.3359062	540.8110616	539.9392779	463.7959389	524.9376416	453.6434016	409.0203802	351.3606307	344.5913329	273.2442388	298.9046165	335.5197798
FBgn0015790	704.9031615	642.8868337	536.6523183	688.6659117	696.3121947	612.1964485	686.8033063	713.2031238	641.14868	831.4725106	832.9391432	954.4453991	872.1788928	1005.56655	802.999234	978.5935101	784.1578269	911.4748425	544.1453043	577.9022908	792.6919905
FBgn0015791	69.863257	57.23675573	53.71119495	69.54318123	59.97347906	60.49783793	66.77603907	67.44695421	64.40143175	84.87132225	92.11970626	101.8043053	81.89148879	86.9256776	82.91839916	98.38780112	69.29115031	81.70369896	50.79394979	53.78630446	81.61062659
FBgn0015793	41.17055036	37.47339164	39.65961094	43.42166612	37.27401981	33.41147507	41.27363219	45.89087396	37.40411024	37.38099789	31.29656396	38.36684678	40.13987689	36.97765155	34.08533105	41.41127176	39.86187523	40.42452888	34.84525424	37.56026848	32.23704585
FBgn0015794	58.46218151	53.38674974	60.80264857	46.84743859	39.53558955	42.11780599	40.77029521	46.81711178	40.79762831	35.81366045	39.82467651	47.65819172	38.22114472	38.1055102	43.41553205	43.90939952	34.80128561	32.64729394	40.43863562	36.58370149	39.70246699
FBgn0015795	336.2683875	327.1863425	329.8182546	434.6448827	449.2985219	386.0550839	452.7516116	456.3826365	401.5663045	584.0682961	561.6486196	596.8888146	462.1074546	532.0270388	459.512399	604.8351641	493.1349956	637.2204806	379.21614	436.1498375	551.76249
FBgn0015797	324.8039727	289.648784	237.4323728	249.910102	198.0129951	203.6686131	226.50164	259.0097767	223.9721924	236.3544856	216.662331	265.0436242	262.7895573	281.1590499	228.2889501	338.7845574	223.133075	276.3909649	168.3305449	179.3127217	211.067816
FBgn0015799	66.75963089	61.40759555	49.64017529	56.01137996	52.93748431	56.62835752	53.01816167	53.89020061	60.85709065	72.80282398	74.33939615	78.41574738	71.91408153	67.10758984	74.71685151	56.01571099	61.34991735	60.08127654	58.05022833	52.73461694	64.89826335
FBgn0015801	17.98836354	21.49586678	17.85995725	57.89555482	55.78538695	33.03940965	40.35084773	54.56382812	54.59793511	36.04876106	31.05520229	27.47354581	33.15569181	29.96881563	35.2139844	54.57448343	47.95881864	48.5436203	32.50208097	39.4382819	40.12663865
FBgn0015803	111.4138432	90.15430695	65.85859235	109.4534306	95.23721465	84.90532974	121.3881012	116.4533554	88.0806467	107.5193482	104.2682439	107.0907602	109.6747305	112.0608133	89.9160499	166.6059054	106.2723822	124.0939026	82.01106476	91.19633186	93.0632613
FBgn0015805	59.60228906	53.70758357	47.21069581	35.02852355	37.35778165	34.52767134	35.06580946	34.69181665	35.14176486	37.85119912	37.8937831	42.69212804	37.37690257	35.20530223	40.10481556	29.78536948	30.36353778	29.65604973	36.35697894	30.12333532	30.37069056
FBgn0015806	326.8941699	320.448832	317.4082108	358.935311	343.7586007	409.1231402	394.4484117	456.8036536	363.4080791	682.7321878	583.9343477	596.6485212	509.3850151	523.4069762	647.9975078	609.3510104	483.247382	584.2327261	452.8371327	423.1539846	648.3039589
FBgn0015808	60.93241453	73.53511443	71.37416738	38.53994034	45.65020403	46.28493874	43.37086959	41.51229516	44.3419694	29.5443107	27.43477715	30.11677325	27.01574888	29.80769297	29.57071767	34.97378868	38.84975731	30.16883445	43.23532631	42.96894714	35.96975642
FBgn0015818	13.36459404	16.29835869	16.80937153	18.32788274	20.52165135	22.39833852	21.22404257	17.68272208	22.32180772	24.21536341	22.52708974	26.3521766	20.87580595	23.12110238	27.99060298	22.38706803	24.5243959	21.62242242	24.03642267	22.38592001	23.58394407
FBgn0015828	26.34915223	27.27087577	27.77485998	17.98530549	20.0190803	20.38918523	15.35177783	20.46143555	20.21028537	14.88970566	15.52760114	17.22102726	14.19861802	15.14553048	16.4030953	18.73595822	18.29597789	14.10157984	18.82097247	16.90212081	18.91805585
FBgn0015829	18.68509593	18.35169522	20.22377512	15.07339889	17.17117766	17.04059642	14.68066185	13.97777078	16.21347521	11.91176453	13.11398439	13.3763328	15.19635874	15.14553048	15.65065973	15.94958495	13.15753304	12.39229744	17.61159271	15.8504333	16.45786025
FBgn0015834	167.5324703	175.6244399	208.5412655	141.6556918	135.3591371	150.4632574	142.3604752	155.0185302	145.7704538	105.0116083	101.7741733	101.9645009	103.1510412	108.2744307	116.7779995	114.3373861	130.8746333	127.8543239	172.9413052	166.5422304	114.2718441
FBgn0015838	27.23590255	25.15337247	26.72427426	24.49427319	24.12341057	25.89575351	21.14015307	19.11418053	24.88579915	28.52554136	31.45747175	34.76244572	28.93448104	26.98804634	32.58045992	17.67905801	20.32021374	22.81892011	23.50731902	23.36248699	24.60195604
FBgn0015872	52.06491138	53.38674974	72.09644506	99.26175745	95.73978571	107.2292552	102.5129645	103.9912465	93.05780653	86.83049404	76.99437458	70.96665187	120.9568757	130.9927264	100.5253914	129.71048	123.3226765	141.9559037	110.2047303	133.0384709	133.4444029
FBgn0015903	53.33169754	63.78176591	52.26663959	86.92897654	79.90879752	86.98889612	83.21838034	83.52981095	86.42159342	93.09984379	107.969123	89.94983075	80.04950591	100.9433494	82.16596359	76.09681493	87.66498343	99.22384362	80.87727124	73.54300567	100.2741795
FBgn0015904	17.41830977	20.27669822	28.49713767	28.60520016	23.36955399	28.64903764	29.6129922	29.38700002	30.84330865	26.09616834	23.00981309	17.30112506	26.78550102	26.10187168	25.58280918	17.77513985	22.03302869	26.40841316	27.05987206	22.98688431	25.78963668
FBgn0015905	12.41450442	12.51251947	16.74370992	11.21940485	11.97794344	12.7246375	11.325082	12.20949858	11.16090386	9.795858985	10.61991374	7.689388916	9.44016225	10.55353454	13.61908371	9.223856355	12.37898079	9.486517348	15.94869554	12.62025021	12.80998401
FBgn0015919	38.19360287	45.10923686	48.98355921	93.95181011	78.98741725	96.66259714	96.97625774	97.84439549	95.24474039	95.45084995	83.43068594	67.04185961	119.0381435	104.6491707	102.7074545	80.90090678	85.7186028	119.3079119	76.19092468	77.22391199	97.22014353
FBgn0015924	152.2043577	152.9735714	158.2444741	141.0561816	144.3216542	150.6864967	146.4710606	124.6210889	140.642471	152.893767	165.4132018	174.6132066	146.5143881	144.8492756	128.1397766	134.3224082	156.4890024	186.8245669	136.6599125	182.993628	140.1463151
FBgn0015925	15.64480914	14.05252187	16.87503313	10.44860605	11.05656318	11.16196272	12.58342445	13.30414328	10.63302327	11.28482955	12.55080714	14.49770202	10.66815084	9.828482546	11.2112899	13.35537535	11.67828376	12.30683332	12.01821133	12.3948886	11.36780038
FBgn0015929	20.7119538	17.32502696	12.60702864	4.367859905	8.208660542	3.795067324	4.362253808	5.136409746	3.996810167	7.758320316	9.413105356	9.852029548	9.133165104	5.961538594	8.953983212	5.380582873	5.138444854	3.24763657	5.366622671	3.756026848	4.581053884
FBgn0015949	143.0834973	145.9152271	117.2059694	197.8383604	163.4193543	204.3383308	197.2242058	191.1418053	187.6992548	180.8707403	168.5509036	186.14729	174.4511284	169.7427273	184.8734181	200.7149575	177.0427818	215.369583	169.6155109	177.810311	179.7639478
FBgn0016013	0.633393082	0.705834432	1.181908935	1.284664678	0.670094738	2.232392544	0.671115971	0.842034385	0.603292101	1.018769334	0.563177244	0.560684608	2.91647289	1.127858653	0.601948451	1.152982044	1.323538826	0.598248842	0.529103644	1.051687517	0.593840318
FBgn0016031	170.8894536	143.0277226	70.06093523	71.85557765	62.98890538	46.58259108	67.86660252	71.23610894	53.3159394	120.9200833	96.54467032	98.60039328	99.69732328	115.0415826	89.69031923	93.19938192	64.77554726	97.60002533	45.95643076	59.5705858	49.03424342
FBgn0016032	7.22068114	7.828345515	7.813731295	4.453504217	3.015426322	2.902110307	4.194474816	3.452340977	4.223044705	3.683242978	2.654978434	2.563129639	4.297960049	4.672557276	3.160229369	5.380582873	3.814906028	4.187741893	3.628139271	3.605785774	3.478207578
FBgn0016034	2.786929563	2.245836828	1.31323215	0.342577247	1.172665792	0.892957017	0.419447482	1.0946447	0.754115126	0.783668719	0.965446703	0.881075813	0.767492866	0.805613323	1.279140459	0.576491022	0.3114209	0.341856481	0.302344939	0.450723222	0.763508981
FBgn0016038	41.93062206	45.75090452	47.40768063	55.75444702	53.02124615	50.3776584	48.15257088	50.3536562	50.90277099	47.41195749	51.16867527	58.39129708	50.73127844	54.94282866	49.58550367	47.27226382	51.46230377	50.68022331	50.03808744	45.07232217	57.09350488
FBgn0016041	116.3543092	122.4301905	116.615015	105.3425036	103.6971607	115.2658683	96.38903126	102.7281949	111.3073926	123.1927226	129.6112199	150.0231817	114.5099356	135.987529	136.717542	130.7673802	152.5183859	156.9975889	137.0378437	124.6249708	142.945848
FBgn0016054	1.520143398	2.117503295	1.969848226	1.541597614	2.094046057	0.818543933	1.342231941	1.515661892	1.734464789	1.097136206	1.930893406	1.441760422	0.767492866	0.805613323	1.580114684	1.441227555	0.622841801	1.794746525	1.284965992	1.126808054	1.018011974
FBgn0016059	56.43532365	52.16758118	35.45726806	50.27321106	58.80081327	43.15958918	45.80366499	48.75379087	45.69937662	76.09423259	65.16765247	52.9446466	62.01342356	75.40540708	63.27983094	52.17243751	48.89308134	45.12505549	41.57242914	48.15226419	54.37880628
FBgn0016061	2.976947488	1.989169762	1.444555366	3.853994034	5.276996063	3.646241155	3.103911364	4.883799431	3.619752604	3.918343594	3.137701785	2.242738434	5.832945781	5.236486602	5.568023174	3.747191644	3.347774678	3.931349532	2.494345749	3.831147384	3.308538916
FBgn0016070	42.88071168	42.47839943	28.7597841	37.25527566	36.01759217	40.03423962	35.06580946	43.53317768	42.30585856	42.6315783	40.70966932	34.60225012	35.68841826	37.13877421	37.6217782	35.26203419	36.28053488	36.32225111	41.2700842	40.18948727	38.59962069
FBgn0016075	19.25514971	20.14836469	13.00099829	10.19167311	4.43937764	10.12017953	11.74452948	6.5678682	9.954319661	10.18769334	8.447658653	6.487921897	36.6094097	16.4345118	13.24286593	7.590465125	8.486219532	5.897024298	12.09379757	10.44175464	14.84600796
FBgn0016076	296.6179805	279.5104349	246.8219827	460.7663978	367.1281546	413.7367514	457.1977549	411.6706106	334.8271159	439.0895831	361.3184287	443.5816231	389.118883	389.8362872	340.7028234	638.6559707	446.2661501	516.6306069	300.1529384	302.1347996	413.9067018
FBgn0016078	140.4865857	159.5827483	124.0347766	156.814735	132.0924253	145.9240593	163.2489598	143.3984557	129.8586247	131.4212441	127.9216882	132.7220566	101.4625569	122.2921025	129.1179428	134.0341627	134.6116841	150.7587081	137.5669473	144.6821542	146.2543869
FBgn0016080	1.900179247	2.438337128	1.904186618	2.055463485	2.177807899	2.976523391	2.181126904	2.105085962	2.33775689	1.959171797	1.609077839	1.601956024	1.995481451	2.014033309	1.805845354	1.921636741	2.024235852	1.965674766	2.569931983	1.201928591	2.036023948
FBgn0016081	507.2211804	374.1564155	217.2085977	218.1360623	232.4391123	239.9077854	253.7657263	217.6658884	204.3651991	313.780955	298.9666624	263.2814726	272.1529702	302.1855576	228.0632195	223.6785166	208.3405823	240.4105703	216.0254591	270.2836919	205.1294128
FBgn0016119	238.2824776	256.6670661	307.493308	222.5895665	218.1995991	225.8437123	213.3309891	228.9491492	227.4411219	190.7449662	211.432828	248.1429881	228.0221305	261.7437688	228.5146808	312.1698885	325.9798274	271.0067253	292.0652113	273.513875	332.2960752
FBgn0016120	219.3440245	226.5086858	279.8497713	211.2845174	232.0203031	243.3307873	220.9649333	196.4466219	228.1198256	194.7416766	198.9624748	211.7785864	191.48947	211.6346201	215.7985198	254.4247044	289.0764507	283.9972716	269.0869959	307.0927551	270.7063508
FBgn0016122	10.0076107	11.87085181	12.86967507	15.84419769	17.50622503	13.31994218	14.42899337	12.79892265	16.43970974	11.59829704	8.528112545	6.487921897	13.04737872	13.29261984	12.71616103	10.66508391	11.67828376	13.58879512	14.36138461	16.22603598	12.47064668
FBgn0016123	27.04588462	35.93338925	14.77386169	68.77238243	37.69282902	49.03822287	52.4309352	52.29033528	27.07273302	6.504450366	8.930382005	4.885965873	9.44016225	63.16008456	15.57541618	19.9850221	28.80643327	5.640631937	31.51945991	21.63471464	13.40382433
FBgn0016126	67.77305982	61.60009585	63.23212805	70.22833573	57.79567116	57.67014071	60.14876886	55.15325219	63.94896267	61.43962755	54.70864651	58.79178608	58.25270852	58.80977261	53.79914283	44.96629973	50.60589629	51.70579275	55.63146882	61.07299654	53.6152973
FBgn0016131	9.500896237	13.0258536	14.05158401	16.35806357	18.76265267	17.26383567	16.86178876	15.07241548	18.70205512	10.0309596	11.26354487	11.53408337	13.27762658	13.53430383	9.63117522	11.04941126	17.43957042	18.9730347	17.91393765	19.75670122	14.59150496
FBgn0016641	20.20523933	24.31920451	18.58223493	22.18187677	26.13369479	28.20255913	20.88848458	22.22970775	29.33507839	22.49129223	24.05571369	19.54386349	18.95707379	21.6709984	25.73329629	17.00648515	22.42230482	17.34921641	28.94952793	23.28736645	25.45029935
FBgn0016650	67.64638121	79.69512401	50.6250994	161.2682392	183.4384346	119.358588	114.3413835	149.8821205	174.4268286	122.330687	158.4137132	78.65604078	118.7311464	128.7370091	122.6469969	146.5248015	132.1981722	125.9741133	128.3454267	194.1114675	159.4885426
FBgn0016672	45.66764125	37.92255901	38.34637879	13.53180127	19.01393819	11.60844123	13.25454042	17.43011176	14.55442193	13.63583571	15.52760114	12.09476798	15.04286017	12.56756785	16.70406952	8.743447169	10.58831061	7.008057861	13.98345344	14.04754041	12.21614369
FBgn0016684	3.230304721	9.881682043	3.874034844	4.710437153	3.015426322	9.971353362	4.530032801	4.3785788	2.63940294	3.134674875	1.528623947	2.963618645	3.60721647	12.56756785	2.633524474	3.074618785	2.724932877	1.880210646	1.814069635	6.235004567	2.120858279
FBgn0016685	154.6112514	162.4702528	163.8257108	128.7234007	131.9249016	140.8639695	100.7512851	124.1158683	129.7078016	138.0040614	141.8402115	188.6303218	146.5143881	146.1382569	162.3755947	155.652576	163.4959726	141.5285831	137.793706	120.5684618	150.3264348
FBgn0016687	291.7408538	324.9405056	368.7555879	298.4704268	259.4941873	320.0506777	297.3882644	295.1330518	305.1149799	264.0179914	242.3271225	276.417512	271.9994717	305.0857656	268.9204706	342.4356672	375.8850266	378.9479092	359.261374	323.6943937	375.5615841
FBgn0016691	158.7916458	172.1594346	210.2484673	143.0260008	129.9983792	146.2217116	136.068763	146.2613726	155.2723044	88.24109774	82.62614702	87.78719012	94.4016225	116.0888799	106.8458501	123.4651606	142.3972066	122.213692	170.5225457	155.2741499	151.4292812
FBgn0016693	571.3205604	484.0740866	402.9652854	511.5534748	444.1890495	398.482069	529.0910532	507.9151408	429.0915066	584.5384973	502.4345551	587.5974696	603.4796404	657.5415946	439.9490743	704.8563564	471.2576773	618.6747665	315.3457716	438.7790563	383.1966739
FBgn0016694	634.3431721	632.6201511	554.8405836	944.142894	912.4177478	892.0640604	796.1952095	891.8828202	839.179312	968.3010689	1055.394154	1195.059194	933.8853192	1076.138277	968.3845709	1476.873917	1123.528753	1494.511071	860.9272144	790.7187719	1102.676637
FBgn0016696	125.348491	135.6485444	132.1111543	155.5300703	149.5148884	164.3040912	151.5044303	162.1758225	157.9871189	166.999804	166.2177407	156.6712992	161.4037497	144.9298369	184.1962261	141.1442186	159.13608	139.8193007	180.4243425	159.4808999	176.6250775
FBgn0016697	86.14145921	88.16513719	78.99091385	34.77159062	35.93383033	34.60208443	31.37467162	41.93331235	40.42057074	31.89531685	35.31925856	35.88381494	38.14439543	38.50831686	36.56836841	35.45419786	32.6213393	21.87881479	30.91477003	24.03857182	28.41950094
FBgn0016698	15.07475536	15.07919013	15.95577063	9.763451552	12.39675266	11.31078889	9.898960565	11.62007451	12.06584201	11.9901314	13.43579995	12.33506139	11.97288871	10.55353454	11.88848191	10.66508391	10.74402106	8.802804386	11.26234899	11.34320108	13.14932133
FBgn0016700	275.7793481	284.1946089	288.0574722	229.6124001	271.8071781	223.0904282	244.0345448	240.5692237	228.7985292	228.2826978	252.3034051	245.4997607	220.9611961	222.6715226	202.2546796	236.9378101	195.4944701	247.9314129	207.2574558	274.490442	200.7180276
FBgn0016701	78.79409946	77.19262012	94.02742197	118.1891504	118.0204357	114.6705637	109.3080137	120.3267136	118.9239553	107.8328157	109.0150236	113.6587799	114.893682	109.4828507	108.6516954	123.1769151	113.5129181	113.3254235	111.4896963	114.1832162	123.9429579
FBgn0016715	40.41047866	42.86340003	70.32358166	40.25282658	37.94411455	46.43376491	40.77029521	36.46008885	39.89269016	30.95491439	24.45798315	28.91530623	30.3159682	36.09147689	26.93719319	41.60343543	48.11452909	52.7313622	55.17795141	54.0867866	45.04702986
FBgn0016726	543.9579792	527.8358213	777.8274027	412.0347844	334.6285598	441.7904844	429.9336686	404.1765046	417.6289567	288.5468223	286.657217	372.8552646	346.7532768	351.5696544	304.2096985	396.1454141	404.1464733	343.7366917	452.2324428	356.0713451	417.3849094
FBgn0016754	77.46397398	73.72761472	48.12995832	78.53583398	76.22327646	73.44571469	88.33563962	85.97171067	67.56871527	94.27534687	91.63698291	84.58327807	94.93886751	82.65592699	83.29461694	105.0174479	76.68739669	86.31876146	62.58540242	60.77251439	77.11440704
FBgn0016756	245.6931767	242.2295436	175.1195073	254.9631164	218.5346465	258.1389911	266.9363773	235.0960002	240.1102561	266.2906306	231.2244854	232.8443081	246.2884607	234.9168451	263.1267167	216.7606243	232.0864259	275.8781802	256.237336	258.264406	207.1654367
FBgn0016762	8.67748523	8.341679647	9.783579521	4.796081464	5.19323422	5.432155189	4.949480282	4.883799431	4.298456217	4.466911697	5.39041076	5.606846084	4.911954342	3.78638262	5.116561836	3.939355318	4.671313504	4.444134253	6.273657489	5.033075976	6.192906176
FBgn0016792	19.88854279	19.05752965	19.10752779	22.01058815	22.7832211	20.09153289	22.56627451	19.53519772	22.32180772	25.46923336	27.51523104	26.3521766	23.79227884	19.33471976	29.11925633	14.41227555	17.98455699	17.52014465	24.18759514	20.35766551	20.02090216
FBgn0016794	59.9189856	50.88424585	37.82108593	59.69408537	46.15277509	39.29010877	57.79986296	65.00505449	46.22725721	42.0830102	39.10059148	41.01007422	48.42879984	45.59771411	34.98825373	56.11179282	35.03485128	46.23608906	30.46125263	39.51340244	29.94651891
FBgn0016797	105.4599482	96.7634839	89.49677106	99.26175745	91.97050281	104.3271449	96.64069975	96.24453016	96.37591308	99.68266103	101.6132655	105.4888042	104.7627762	104.0852414	96.46223931	85.8971623	93.81554621	120.5044096	89.19175707	107.72285	80.08360863
FBgn0016917	497.9103021	465.0165569	429.0329436	555.6602954	557.7701076	507.1995859	586.8070267	556.7531351	517.4737993	637.7496034	615.9549966	608.3428001	526.0396103	804.4049035	591.2638662	588.40517	519.2943512	585.4292237	479.8970048	499.1008475	553.1198393
FBgn0016920	8.614145921	8.534179946	13.26364472	14.38824439	11.72665792	16.66853099	15.35177783	12.37790545	14.32818739	15.35990689	13.67716163	10.41271416	11.51239299	12.32588385	10.08263656	13.45145718	17.98455699	21.5369583	16.9313166	21.70983518	18.06971254
FBgn0016926	347.7328023	255.3837307	236.9727416	395.0772106	253.3795728	233.5826731	414.3302223	407.8814559	319.3677558	418.7141965	298.4839391	405.9356565	509.9990094	454.2047918	346.9480386	414.4970449	382.1134446	571.4985721	207.0306971	318.8866794	329.157205
FBgn0016930	50.79812521	48.25340842	36.77050021	56.86782308	42.96982508	49.33587521	56.70929951	59.78444131	51.12900553	59.6371895	49.07687408	49.98102795	60.0946914	72.82744444	55.45450107	76.86546962	57.92428745	74.35378462	57.82346962	51.38244727	67.10395596
FBgn0016970	4.813787427	5.133341321	5.121605387	6.851544949	8.208660542	4.464785087	6.627270209	5.641630377	7.164093695	5.40731416	7.160396382	6.808313102	5.832945781	7.492203908	6.470945851	6.917892266	7.785522507	6.83712962	7.936554654	5.558919734	7.635089806
FBgn0016977	380.352546	394.1764467	215.3044111	533.7353515	430.4521074	495.2934923	509.7125796	507.4099202	430.7505599	575.9181414	528.4211622	529.6066616	489.3534513	534.3633174	503.605123	733.392662	523.1871125	714.4800453	582.6942841	470.4799229	575.9402744
FBgn0016978	39.08035319	40.87423027	46.94804938	41.36620263	49.83829615	52.31239861	45.63588599	46.31189115	47.88631049	51.80050231	60.66223452	49.58053894	44.89833265	40.92515683	56.4326673	32.9560701	52.24085602	45.29598374	54.87560647	56.19016164	49.28874641
FBgn0016983	82.34110072	81.29929317	71.24284416	93.8661658	84.85074621	95.54640087	85.98673372	90.26608603	97.13002821	101.0932647	104.3486978	120.7073864	101.9998019	104.5686094	103.5351336	97.61914642	103.781015	101.7023031	98.64003642	84.13500138	108.6727782
FBgn0016984	242.462872	213.9319996	175.3164921	260.2730638	245.1709123	254.7904023	278.0097908	281.2394845	245.7661195	264.253092	236.2930806	264.1625484	250.5864207	252.1569702	209.1770868	330.137192	245.3996694	267.8445529	192.0646226	202.6752087	216.1578758
FBgn0017414	6.080573592	5.646675453	6.1065295	3.425772475	4.020568429	4.613611257	4.613922297	4.294375361	6.560801595	3.76160985	4.666325732	4.565574669	4.067712189	3.705821288	4.966074723	2.690291437	4.359892604	3.41856481	5.895726315	6.15988403	4.835556877
FBgn0017418	99.25269602	96.31431654	81.42039333	112.3653372	115.0887713	115.4146945	116.8580684	105.9279256	114.0976185	132.2049129	154.3105647	161.957754	136.4602316	144.6881529	151.5405226	133.3615898	135.7795125	140.1611572	109.6000405	113.882734	153.7198081
FBgn0017429	28.37601009	29.45254583	30.66397071	33.74385887	36.77144875	37.28095548	37.75027334	35.61805447	35.3679994	30.87654752	28.8829472	33.0002941	33.00219323	31.41891961	36.86934264	38.62489848	37.05908713	42.81752425	35.75228906	34.48032646	45.30153285
FBgn0017430	10.13428932	7.892512281	8.601670586	5.738168895	6.030852643	6.920416885	5.285038268	6.652071638	6.259155544	7.131385341	6.838580814	8.410269126	7.828427232	5.961538594	7.148137858	5.668828385	4.982734404	4.956918975	6.953933602	5.483799197	7.974427131
FBgn0017448	0.190017925	4.363340123	0.459631253	1.284664678	1.005142107	10.04576645	0.922784459	0.421017192	0	0.391834359	0.080453892	0.080097801	0.997740726	17.24012512	1.05340979	0.288245511	0	0.170928241	0.226758704	3.230183089	0.339337325
FBgn0017456	0.443375158	0.770001198	1.247570543	2.654973668	1.84276053	3.869480409	2.600574386	0.842034385	1.809876302	0.391834359	1.126354487	0.560684608	1.227988585	1.611226647	0.451461338	2.305964089	1.479249276	1.538354165	2.116414574	1.953133961	1.611852292
FBgn0017457	36.67345947	37.98672578	35.52292967	42.565223	45.14763298	46.21052565	37.83416284	37.13371636	40.42057074	41.69117584	40.8705771	40.84987861	39.37238402	41.65020882	46.87673564	38.43273481	37.21479758	39.05710296	40.58980809	39.66364351	40.8053133
FBgn0017482	15.13809467	16.17002516	15.43047777	14.64517733	13.73694213	13.24552909	14.59677236	13.55675359	14.55442193	10.26606022	11.50490655	10.17242075	11.20539584	12.72869051	13.01713526	14.70052107	14.01394051	12.81961804	16.25104048	13.29633504	12.80998401
FBgn0017545	930.2644202	1024.358261	1235.685792	870.9170073	708.2901382	850.3183199	821.5298374	777.8713645	887.5180916	579.6013844	588.0374961	707.3436824	655.7459046	670.5925304	601.1960157	625.5888409	699.5291972	658.073726	920.337995	819.8655403	632.8641106
FBgn0017550	106.4733772	97.5334851	98.75505772	100.1182006	92.80812123	110.2801917	98.48626867	89.67666196	89.66428846	89.7300683	100.2455493	108.372325	100.0810697	98.04314146	95.1078553	101.4624199	103.5474493	107.5138633	99.39589877	97.80693911	98.15332117
FBgn0017551	3.356983337	5.261674854	5.975206285	4.110926969	4.858186851	6.176286037	4.110585319	4.968002869	4.750925293	3.448142363	5.792680219	4.485476867	3.453717896	4.914241273	7.072894302	2.113800415	4.126326929	3.33310069	7.785382185	5.108196513	4.750722546
FBgn0017558	176.7800093	183.5169522	229.6843031	500.1627813	396.1935139	335.9750778	348.0575202	365.4429229	448.1706193	288.1549879	255.6020147	276.8980988	339.7690917	387.0166406	226.1821306	578.4126589	333.2982185	535.0053928	278.762034	311.7502283	366.823648
FBgn0017561	22.73881166	32.66088416	39.06865648	42.13700144	42.8023014	46.9546565	49.74647131	43.70158456	55.1258157	24.60719777	25.9061532	23.86914476	29.70197391	29.72713164	25.13134784	30.3618605	45.15603054	42.90298837	53.51505424	57.91793399	40.12663865
FBgn0017566	200.2155534	213.4186654	237.8920041	158.7845542	151.5251727	175.9125324	155.1955682	164.0282981	166.5086198	105.795277	100.6478188	96.91833946	106.7582576	132.603953	124.678573	146.236556	161.8610129	149.1348898	185.0351028	179.9888065	158.6401993
FBgn0017567	81.3910111	90.28264049	98.49241129	76.48037049	76.97713304	77.61284743	72.8999723	81.67733531	79.1066767	64.02573433	66.13309917	69.20450024	68.15336649	86.60343227	69.67553323	91.37382701	98.09758358	77.00317235	93.87810363	87.44030501	96.54146888
FBgn0017572	141.1199788	137.958548	127.9088115	138.5724966	138.1232779	134.8365096	123.4853386	139.1040803	139.9637674	152.5019327	170.8840665	188.4701262	149.2006131	176.9126858	150.0356515	178.1357258	160.3817636	170.586384	132.4270834	126.2776226	158.9795366
FBgn0017577	6.713966674	7.122511083	4.202342882	0.599510183	0.921380265	1.116196272	0.503336978	0.757830946	0.829526638	3.683242978	3.700879029	2.963618645	1.611735018	1.450103982	2.708768031	0.96081837	1.167828376	0.598248842	0.604689878	0.676084833	0.763508981
FBgn0017578	32.04968997	33.68755242	38.74034844	53.09947336	60.30852643	50.60089766	49.91425031	51.02728371	46.60431478	65.35797115	61.78858901	64.87921897	56.1037285	52.20374336	66.28957319	44.1015632	49.20450224	47.85990734	54.57326153	55.21359466	61.42005577
FBgn0017579	869.7753808	870.8713551	1176.459022	872.2873163	701.0866197	989.8428538	891.7453458	835.5507198	896.0395925	616.8256486	594.3933536	733.0550766	728.8879747	757.1154014	683.3619793	871.0779345	1014.687148	917.5427951	1050.799836	844.5050764	949.9748405
FBgn0017581	1039.904763	1144.606781	1084.729756	2000.736769	1820.396118	2124.195918	2046.484263	1891.040821	2014.618559	2851.457	2592.546214	2444.664991	2517.223102	2385.098805	2482.059195	2227.465228	2457.500179	3106.877164	2147.253758	2254.141952	2369.592538
FBgn0017590	0.443375158	0.385000599	0.26264643	0.856443119	0.670094738	0.744130848	0.419447482	0.252610315	0.226234538	1.488970566	0.643631135	0.881075813	7.214432939	0.805613323	0.526704895	1.056900207	0.856407476	1.025569443	0.680276113	0.826325906	1.187680636
FBgn0019624	486.6992446	512.1149635	588.5249882	546.0681324	563.8009603	567.0277061	575.2302762	543.5331953	573.2029071	498.5700389	450.0590715	457.4385427	448.7530787	508.9059364	427.4586439	572.2634213	626.3452857	656.1080512	595.4683578	662.1124127	624.9745178
FBgn0019637	41.93062206	38.11505931	37.68976272	26.29280374	25.88240926	29.61640775	26.59297033	28.88177939	29.56131293	27.89860639	23.33162866	27.71383922	26.70875173	28.84095698	29.79644834	32.57174275	25.1472377	22.90438423	27.74014817	25.39074149	24.09295005
FBgn0019643	201.2923216	313.7754883	426.275156	373.5804884	415.1236903	423.1128001	394.2806327	361.232751	350.1356529	204.5375356	215.4555226	217.1451391	238.613532	245.7120637	212.7887775	323.0271361	350.7377889	369.2904636	391.1587651	479.1939052	338.9979874
FBgn0019644	188.9411565	217.9745058	250.1707247	170.6034692	158.5611674	183.7259063	159.3061535	176.5746105	190.9419499	111.5160587	116.8190511	127.2754061	123.2593543	157.1751594	133.0306077	188.0321551	199.8543627	168.6207093	229.7821538	191.7076103	207.8441114
FBgn0019650	0.316696541	0.064166767	0.26264643	1.37030899	2.345331583	1.116196272	1.342231941	1.936679085	1.508230252	3.134674875	2.735432326	2.563129639	4.451458622	2.577962635	2.708768031	4.900173688	2.024235852	12.05044096	2.116414574	2.929700941	1.696686624
FBgn0019661	0.316696541	0.513334132	0.853600898	2.055463485	2.429093426	1.413848611	3.020021867	1.010441262	2.262345377	2.115905541	3.379063461	2.64322744	3.300219323	1.530665315	2.483037361	1.633391229	2.257801527	1.794746525	1.814069635	1.878013424	1.951189617
FBgn0019662	91.27194318	104.9126633	79.51620671	144.6532427	124.8889068	111.8428664	133.0487412	143.651066	120.055128	138.0040614	116.9799589	118.3044524	126.7898214	153.8721448	128.064533	197.7364206	132.3538826	152.1261341	90.55230929	109.6008634	136.2439359
FBgn0019686	18.36839939	18.80086259	21.93097691	20.72592347	19.09770004	24.9283834	23.99239595	20.29302867	20.21028537	18.25948115	17.78031012	19.8642547	16.73134448	13.53430383	19.48808111	17.19864883	18.68525402	17.17828817	28.87394169	22.53616109	20.19057082
FBgn0019830	78.3507243	87.13846893	114.1198739	99.6043347	95.65602387	107.8989729	115.1802784	96.91815767	119.904305	59.0886214	71.8453255	76.73369355	75.90504444	89.02027224	82.54218138	108.8607214	134.4559737	108.026648	145.8814332	126.8034664	120.7192533
FBgn0019886	247.1499808	236.7112017	202.0407664	234.0659043	233.3604925	249.9535518	237.7428326	224.0653497	224.4246614	222.8753836	240.7180447	195.1182437	212.0582788	216.5488613	236.1895236	301.3126409	232.5535573	254.6830784	257.4467157	254.7337408	278.5959436
FBgn0019890	191.1580323	173.5069367	132.2424776	151.8473649	137.4531832	130.4461376	143.3671492	140.1145216	132.0455585	151.718264	135.9670774	145.057118	138.3022144	134.4568637	141.457886	142.2011188	120.364178	128.7089651	122.2229417	129.5078057	109.3514529
FBgn0019925	174.5631335	185.8911226	182.5392689	137.9729864	139.12842	143.4684275	147.8132925	138.3462494	151.1246712	133.6938834	142.162027	154.3484629	138.6859609	160.8809807	140.7054505	141.6246278	159.6810666	164.6038956	162.888336	157.0019222	146.8482273
FBgn0019928	8.234110072	14.3733557	104.7959256	10.70553898	9.716373703	17.48707493	11.07341351	4.294375361	11.3871384	2.742840516	2.333162866	3.364107651	5.218951488	6.203222591	7.900573422	7.206137777	11.44471808	13.75972336	29.70539028	15.02410739	12.38581235
FBgn0019929	0.950089624	1.090835031	1.116247328	1.284664678	0.670094738	1.265022441	0.671115971	1.178848138	0.754115126	1.488970566	0.724085027	0.800978012	0.997740726	1.530665315	1.05340979	0.768654696	1.167828376	1.709282405	1.436138461	2.854580404	2.036023948
FBgn0019932	25.46240191	26.69337487	27.77485998	31.43146245	31.07564348	28.57462456	30.53577666	27.87133813	28.80719781	29.85777819	28.56113164	32.35951169	27.55299389	28.67983431	27.01243675	28.63238743	28.96214372	29.22872913	27.74014817	33.72912109	27.91049496
FBgn0019936	687.9282269	650.0093448	862.7935229	694.6610135	541.5203102	731.6294496	668.5153961	633.546671	703.8910584	519.4156268	498.4923144	626.525001	621.8994692	589.4672688	601.4969899	669.7864859	768.5867819	678.4141866	886.9288792	679.8408594	670.360885
FBgn0019938	60.86907522	68.4017731	65.59594592	68.00158362	74.88308698	76.86871659	69.96383993	72.33075364	71.3392909	81.89338111	74.50030393	78.57594298	71.14658867	69.92723648	75.61977419	79.17143371	74.81887129	82.64380429	87.68003237	85.11156837	79.74427131
FBgn0019947	103.8131262	83.7376303	78.79392903	49.41676795	70.10866197	57.52131454	54.44428311	58.85820348	52.71264729	55.01354406	55.75454711	56.78934105	53.57100204	52.20374336	46.9519792	59.66682079	48.19238432	49.39826151	53.51505424	55.96480003	45.47120151
FBgn0019948	112.6172901	105.5543309	112.6096569	145.5096859	154.7081227	135.3574012	134.1393046	137.504215	139.3604753	181.027474	172.734506	170.6083166	157.1057896	159.02807	160.4945058	168.5275421	151.0391366	176.1415518	125.1708048	151.1425203	160.0823829
FBgn0019949	16.59489876	15.27169043	17.13767956	13.10357972	19.34898556	15.55233472	17.36512574	15.49343268	15.38394857	17.31907869	17.9412179	16.17975584	17.03834162	14.90384648	14.82298061	16.52607597	19.69737194	15.89632637	19.04773117	17.87868779	17.90004388
FBgn0019952	19.44516763	18.48002876	13.85459919	13.78873421	17.42246319	12.20374591	16.94567826	18.01953583	14.62983344	12.06849827	11.34399876	8.570464729	11.05189727	12.16476118	13.16762237	12.77888432	13.31324349	15.04168516	15.34400567	18.17916994	13.74316165
FBgn0019957	116.7976844	130.001869	149.0518491	98.57660296	110.8169173	110.2801917	104.5263124	101.8019571	103.5400068	76.56443383	77.23573626	72.16811888	77.97727517	90.47037622	87.95971744	96.46616437	111.0215509	93.83960404	130.0083239	133.1135915	113.5931694
FBgn0019960	151.2542681	164.9085899	169.144301	122.5570103	120.2820055	136.8456629	119.1230848	121.758172	124.8814648	100.3879629	99.84327989	94.35520982	107.7559984	126.8035371	113.0910653	136.5322904	148.4699142	125.6322568	159.4869554	144.1563104	140.9098241
FBgn0019968	282.5566541	244.2187134	154.3704393	246.7412625	188.7154306	192.2834111	243.1956498	275.1768369	203.3094379	226.7937272	210.6282891	210.4970216	238.2297856	226.2967826	203.3080894	415.2656996	219.5517347	246.1366663	197.8847627	179.913686	204.2810695
FBgn0019972	50.60810729	40.55339644	37.5584395	29.37599897	28.98159742	29.46758158	29.44521321	31.07106879	26.31861789	32.6006187	38.77877591	38.12655337	33.07894252	30.21049963	35.59020218	43.42899034	32.54348408	39.2280312	30.76359756	29.14676834	31.3038682
FBgn0019982	36.54678086	37.73005871	46.2257717	26.54973668	26.63626584	32.44410497	29.10965522	26.10306592	28.35472873	18.65131551	21.40073525	25.23080738	21.79679739	22.71829572	21.89587491	24.4047866	27.327184	28.54501617	28.19366558	29.29700941	27.40148897
FBgn0019990	34.07654784	39.27006111	34.99763681	47.6182374	48.66563036	54.02389956	43.70642758	39.49141264	45.24690755	38.39976722	40.79012321	32.92019629	33.92318467	33.75519825	48.45685032	30.55402417	48.03667387	36.23678699	66.13795545	49.95515707	45.81053884
FBgn0020018	30.08617142	29.19587876	32.43683412	18.67045999	21.10798425	22.69599086	19.71403163	21.97709744	22.09557319	15.20317314	16.33214006	18.42249428	17.80583449	17.24012512	16.17736463	17.96730352	19.77522717	18.28932173	23.80966396	22.31079947	17.05170057
FBgn0020224	62.51589724	67.05427101	55.54971997	73.99668545	82.92422384	69.79947353	80.19835848	70.89929518	73.75245931	106.1871114	97.83193259	99.40137129	88.49192744	84.58939896	80.66109247	93.77587294	85.7186028	106.6592221	70.67312954	77.74975574	85.85234315
FBgn0020235	243.7929974	268.7304182	314.0594688	157.5855338	148.4259845	170.1827249	147.8132925	167.8174529	164.5479205	107.1275139	106.5209529	108.372325	118.8846449	140.4184023	121.6688307	151.1367296	173.2278758	147.1692151	195.088072	171.3499448	167.2933011
FBgn0020236	356.4736268	282.2054391	307.3619848	184.4778478	171.8793003	214.160858	195.1269684	181.2057996	207.004602	272.3248798	223.0181884	207.7736963	218.2749711	354.5504237	223.8495803	186.0144365	262.1385428	269.5538353	197.8091765	246.3202407	203.0933888
FBgn0020238	1665.253753	1540.772398	1200.622494	1619.876515	1477.893945	1446.590368	1572.25694	1639.861964	1503.253092	2207.12458	2251.58262	2481.670175	2373.087941	2483.222508	1949.711034	2232.845811	1720.444764	1962.939914	1222.909693	1309.275839	1605.998724
FBgn0020249	113.4407011	102.9234935	114.1855355	76.05214894	82.42165279	79.54758764	83.80560682	77.55136682	80.916553	87.37906215	79.00572188	74.73124852	76.05854301	75.64709107	74.64160795	70.13974103	71.62680706	78.19967003	77.24913197	90.0695238	62.60773641
FBgn0020251	33.88652991	41.70839823	37.88674754	59.60844106	51.51353299	65.40910153	76.92666812	47.40653585	68.47365342	51.25193421	48.75505851	53.74562461	46.27981981	48.25623807	47.77965832	50.82729179	58.54712925	79.65256008	64.24829958	61.89932245	52.34278234
FBgn0020255	375.5387586	396.5506171	364.2249369	338.8088977	330.4404677	356.1410238	291.9354472	337.8241951	335.430408	318.1694998	354.8016634	415.2270014	347.3672711	383.1496966	337.2416198	403.831961	364.596019	394.5878432	316.6307376	332.1830144	367.587157
FBgn0020257	81.77104695	89.70513959	77.94032813	121.7862115	101.6868765	110.9499094	101.59018	99.19165051	89.58887695	141.29547	178.9294557	155.8703211	124.4873428	137.437633	135.363158	123.7534061	106.3502374	102.9842649	109.3732818	101.1122427	120.2102473
FBgn0020258	0.696732391	1.796669462	2.101171441	2.997550915	2.931664479	3.274175731	1.677789926	2.020882523	1.885287815	2.429373028	2.172255082	1.441760422	2.455977171	2.175155973	2.257306692	1.056900207	1.167828376	1.794746525	1.7384834	1.878013424	1.44218363
FBgn0020261	51.11482175	54.15675094	38.4120404	40.16718226	43.72368166	49.26146213	48.65590786	50.43785964	40.57139377	38.24303348	42.23829327	32.43960949	37.53040114	42.93919014	43.11455782	42.85249931	47.18026639	38.37338999	59.63753926	47.02545613	49.20391208
FBgn0020269	3.293644029	1.989169762	2.692125909	4.025282658	3.266711848	2.455631798	1.761679423	2.778713469	3.845987142	4.545278569	3.539971245	4.00489006	7.060934366	4.189189282	3.536447151	5.764910222	3.659195578	3.50402893	2.418759514	3.605785774	3.054035922
FBgn0020270	44.02081923	41.32339764	46.68540295	19.26997017	24.79350531	19.49622821	22.48238501	20.96665618	21.03981201	24.29373028	29.36567056	24.83031837	24.63652099	21.34875307	24.30366872	13.54753902	16.03817636	15.89632637	21.46649068	18.85525477	15.60951694
FBgn0020272	15.13809467	12.2558524	11.49078132	4.539148529	7.287280277	4.241545833	6.207822727	6.988885392	5.957509494	5.642414775	5.792680219	5.767041687	6.677187933	5.15592527	6.621432964	10.08859289	6.072707555	5.298775456	4.761932793	6.685727789	5.599065858
FBgn0020278	112.6172901	89.57680605	58.70147713	66.20305307	55.45033958	45.39198172	69.62828194	76.37251868	51.12900553	73.35139208	53.01911478	59.27237289	72.60482511	72.42463778	54.25060417	78.21061534	52.63013215	52.47496984	42.25270525	48.82834902	41.48398795
FBgn0020279	370.3449353	366.9697377	262.1867988	356.5372703	344.9312664	377.1999268	359.9698287	383.0414416	378.2641471	536.0294037	558.35001	544.4247548	502.7078272	530.1741282	521.3626023	527.6814489	467.7541922	451.9342679	349.8130947	339.9204297	515.3685619
FBgn0020294	5.383841201	8.919180545	9.389609876	15.67290907	9.883897387	11.08754963	13.6739879	12.46210889	14.4035989	7.836687188	6.355857463	7.849584518	9.363412964	11.03690253	10.60934145	16.04566678	13.78037484	19.57128354	13.45434979	12.47000913	12.21614369
FBgn0020299	24.19561575	19.57086379	15.6931242	33.14434869	33.83978427	37.20654239	34.47858298	34.01818914	35.3679994	31.11164814	23.41208255	19.54386349	28.6274839	32.14397161	30.92510168	23.15572272	32.15420795	32.73275806	32.72883967	31.70086659	36.30909374
FBgn0020300	1.583482706	2.310003595	2.495141086	2.911906603	3.68552106	3.125349561	5.201148771	2.947120346	5.127982856	4.15344421	3.057247893	4.485476867	3.683965756	2.41683997	3.837421377	4.611928177	5.138444854	5.127847215	3.099035627	2.779459867	3.478207578
FBgn0020304	128.4521171	122.8151911	97.57314878	184.4778478	145.2430345	175.3916408	165.0106392	167.7332494	167.4889694	222.5619161	182.9521503	185.8268988	191.2592222	208.9760961	169.6742197	252.2148222	204.7592419	271.1776536	142.0265352	157.527766	189.6895645
FBgn0020305	24.38563367	27.84837667	27.18390552	22.86703127	28.56278821	27.45842829	22.06293753	26.77669343	27.07273302	23.1182272	28.56113164	25.07061178	24.48302242	26.02131035	32.65570348	26.32642335	24.8358168	20.6823171	28.64718299	26.44242901	30.37069056
FBgn0020306	256.7775556	293.6271236	200.924519	392.0796597	368.8871533	410.9090542	423.0547299	423.2064817	380.3756695	408.4481362	372.5819735	343.3792738	358.5726669	359.7063489	429.1892457	418.7246458	418.8611109	401.6813652	453.0638914	378.156783	442.4958714
FBgn0020307	125.9818841	154.8344076	171.4424572	277.4875704	225.7381649	273.9889782	247.1384561	256.3994701	247.8022303	234.4736807	250.2116039	221.9510071	246.8257057	304.6023976	234.1579475	274.7940539	247.1903396	306.7307276	254.8011975	207.4078025	263.4954326
FBgn0020309	276.792777	260.7737391	191.9945404	341.2069385	297.0194927	323.1016141	333.7124163	312.8157739	346.8175464	415.9713559	468.8852822	432.9286155	436.0894464	412.7962669	387.2033413	413.6323084	401.1101195	464.1556371	296.9783165	303.862572	399.0606939
FBgn0020312	36.1034057	30.15838026	26.65861265	16.78628513	18.76265267	20.91007683	15.35177783	15.57763612	18.09876302	17.47581243	23.09026699	18.18220087	18.03608235	17.15956379	21.44441358	11.24157493	14.16965096	11.36672799	20.03035222	17.05236189	16.28819159
FBgn0020369	148.8473744	139.4985504	126.989549	84.87351306	102.7757805	81.03584933	91.77510897	92.96059606	90.26758056	69.98161659	72.56941052	75.45212873	79.81925805	78.06393104	84.72424451	84.26377107	67.73404581	63.07252075	78.45851173	64.75390285	68.20680227
FBgn0020370	176.8433486	173.8919373	151.1530205	117.7609288	136.1129937	129.1811152	122.1431066	127.315599	118.0944287	102.8173359	107.8082152	90.59061316	102.9207933	107.871624	102.6322109	116.4511865	105.6495404	101.0185901	127.0604607	121.1694261	113.9325068
FBgn0020372	0.443375158	0.513334132	0.722277683	1.199020366	0.670094738	1.265022441	0.671115971	1.431458454	0.829526638	0.783668719	0.482723352	0.560684608	3.37696861	1.127858653	0.225730669	0.672572859	1.245683601	0.341856481	0.982621052	1.277049128	1.187680636
FBgn0020379	15.26477329	13.47502097	14.64253848	19.35561448	21.94560267	18.15679269	23.57294846	19.53519772	18.85287815	22.41292536	22.9293592	23.86914476	22.94803669	17.56237045	21.29392646	18.35163087	17.75099132	18.71664234	19.57683481	17.20260296	18.83322152
FBgn0020381	44.02081923	43.18423386	39.00299487	31.26017383	35.26373559	31.40232178	32.96857205	33.59717195	32.12530436	30.87654752	34.59517353	28.75511063	28.93448104	26.50467834	32.42997281	24.02045926	31.9984975	23.16077659	31.21711497	29.59749156	30.54035922
FBgn0020385	50.29141075	44.91673656	76.88974241	42.65086731	47.07415535	51.49385467	47.06200743	47.74334961	49.46995225	33.1491868	34.83653521	30.03667545	60.24818997	51.5592527	41.68493025	30.93835152	44.53318874	39.91174416	59.86429796	60.84763493	41.39915361
FBgn0020386	153.4711439	131.6702049	104.3362944	190.7298825	168.4450648	152.1747584	214.4215526	261.4516764	167.9414385	379.1389262	302.4261798	318.7892488	312.7533428	297.190755	412.1089584	249.6206126	224.3009034	222.8049615	177.5520656	195.6138782	311.1723268
FBgn0020388	53.39503685	52.87341561	41.76078239	37.16963135	43.97496719	39.51334802	41.52530068	40.16504015	35.14176486	39.49690343	45.05417948	38.12655337	33.61618753	32.6273396	43.4907756	26.80683253	31.21994525	30.25429857	42.02594655	42.59334445	37.32710572
FBgn0020389	50.48142867	42.3500659	36.11388414	25.86458218	25.79864742	22.47275161	26.67685983	24.25059028	24.43333008	19.27825048	19.63074963	20.42493931	25.25051529	27.149169	23.17501537	27.86373274	24.91367202	28.63048029	23.50731902	26.44242901	18.40904987
FBgn0020391	4.243733652	3.721672458	5.84388307	4.967370088	4.774425009	4.018306579	4.110585319	4.631189115	5.429628906	5.40731416	5.068595192	3.844694458	3.760715043	4.430873279	4.966074723	5.860992059	4.437747829	4.273206013	4.081656679	4.43211168	5.514231527
FBgn0020392	56.30864503	57.36508926	54.43347264	39.56767208	51.68105668	45.39198172	39.76362125	40.92287109	43.81408881	39.65363717	46.82416511	48.21887632	41.06086832	49.78690339	43.41553205	41.41127176	44.37747829	41.7919548	43.31091254	40.11436673	40.63564463
FBgn0020407	14.25134436	14.24502217	12.47570543	14.30260008	17.75751056	13.6920076	15.51955682	12.71471921	13.57407226	16.22194248	15.60805504	17.54141846	17.1918402	15.30665315	17.6069922	14.89268474	15.64890024	15.55446989	15.94869554	12.31976806	16.45786025
FBgn0020412	74.23366926	68.65844017	59.88338606	85.13044599	86.27469753	88.47715781	95.5501363	95.14988546	84.38548258	109.9487212	104.1877901	100.2824471	95.70636038	94.74012684	97.89186688	84.0716074	89.68921928	92.04485751	88.51148095	89.84416219	92.46942098
FBgn0020414	155.9413769	118.7085181	128.6967507	77.2511693	92.97564491	69.57623428	78.01723157	73.00438115	78.35256157	240.2728292	235.4080878	204.1692953	201.2366294	204.3841002	166.5892339	114.8177952	100.8225165	110.163251	80.801685	114.3334572	105.9580796
FBgn0020415	17.22829184	13.2183539	12.80401347	9.592162929	8.962517122	7.738960818	7.214496683	6.988885392	10.02973117	12.06849827	18.9066646	16.82053825	16.50109662	14.50103982	9.781662333	12.971048	9.264771783	11.11033563	9.221520646	12.69537074	13.74316165
FBgn0020416	12.2878258	9.432514678	7.616746473	5.0530144	3.853044744	3.497414985	6.207822727	3.452340977	3.845987142	7.758320316	10.61991374	11.21369217	11.28214513	8.700623893	4.439369828	5.957073896	2.958498553	6.495273139	4.686346558	6.385245641	7.126083819
FBgn0020440	70.30663215	64.03843298	54.56479585	61.83519317	65.66928433	69.9482997	65.9371441	63.65779948	58.36851074	72.56772336	71.52350993	60.87432891	57.63871423	68.96050049	67.86968788	59.47465712	60.33779943	51.96218512	66.74264533	67.15776003	64.89826335
FBgn0020443	279.8964031	287.7879478	252.2718961	278.0870806	255.8924281	287.3833334	261.0641125	273.5769716	301.7214618	289.8790591	313.5288169	326.7189311	299.936212	322.3258907	323.9235103	322.4506451	308.3845465	310.2347565	302.3449392	283.580027	315.2443747
FBgn0020445	9.75425347	11.42168444	12.27872061	18.0709498	15.32841713	19.04974971	16.0228938	14.56719485	19.53158176	19.74845171	19.87211131	15.13848443	19.11057236	18.6902291	20.24051667	17.77513985	18.91881969	21.87881479	14.43697085	15.09922793	20.02090216
FBgn0020493	86.33147714	82.06929437	65.13631466	143.3685781	121.622195	121.2933282	149.2394139	148.450662	128.1241599	170.4479463	146.4260833	152.0256267	150.8123481	157.3362821	139.7272842	180.8260173	138.2708797	198.1058308	111.8676275	114.5588188	134.5472492
FBgn0020496	303.1419293	290.2904517	247.6755836	287.1653777	301.0400611	298.5452962	308.9650149	253.4523498	302.777223	426.2374162	437.9105338	450.9506208	368.8570713	395.8783871	372.6060913	319.3760263	345.2879232	399.4592981	291.007004	303.7123309	338.2344784
FBgn0020497	158.4749492	176.3302744	145.6374455	186.5333112	180.5067701	193.4740204	177.7618427	177.4166448	185.2106749	184.5539833	193.6525179	207.2931095	163.5527297	170.1455339	185.6258537	184.9575363	183.1154894	194.3454095	188.1341384	177.1342261	180.1032851
FBgn0020503	213.1367722	210.5953277	215.4357343	236.5495894	212.1687465	224.0577983	213.5826576	205.9616105	228.1952371	254.3788661	227.7649681	212.2591732	228.2523783	222.1881546	214.8955971	200.426712	214.7247107	225.8816698	217.5371838	222.4319099	200.8028619
FBgn0020506	23.62556198	11.99918534	115.9583989	6.252034766	12.98308555	26.11899276	7.04671769	18.94577365	6.937859158	10.34442709	8.849928113	18.02200527	12.04963799	10.31185054	1.655358241	1.921636741	2.179946302	1.623818285	2.04082834	2.478977719	2.375361273
FBgn0020508	244.6797478	274.1845933	267.9650203	143.7967996	149.0960792	154.3327378	146.1355026	154.597513	153.5378396	74.60526203	86.56838772	76.41330235	48.88929556	95.86798549	78.10281155	156.7094762	158.2796726	127.7688598	154.0447465	173.5284404	144.5577003
FBgn0020510	129.9089212	116.7193483	80.56679243	96.52113947	110.8169173	97.10907565	98.98960565	100.7073124	85.36583224	132.8318478	144.414736	131.6006874	116.4286678	112.9469879	103.3846465	112.5118312	103.5474493	110.7614999	92.21520646	92.32313991	107.1457603
FBgn0020513	30.33952865	26.11587397	34.73499038	30.66066365	22.36441188	32.2952788	24.91518041	27.11350718	28.43014024	25.78270085	20.83755801	29.87647985	39.98637831	35.04417957	26.10951407	20.7536768	23.82369887	24.01541779	33.10677084	31.70086659	27.82566063
FBgn0020518	1.013428932	0.834167965	0.656616075	2.826262292	3.099188164	1.265022441	3.607248341	2.947120346	3.393518066	2.194272413	1.930893406	1.682053825	1.765233592	1.933471976	2.257306692	2.305964089	4.126326929	2.478459487	1.88965587	5.934522419	2.205692611
FBgn0020521	35.08997677	36.19005631	42.54872168	44.96326373	43.30487245	45.24315555	44.37754355	41.00707453	52.10935519	62.53676376	55.19136987	49.34024554	58.78995353	62.03222591	49.8864779	47.08010014	52.00729034	59.14117122	38.85132469	43.64503197	42.67166858
FBgn0020545	137.256281	134.7502097	127.9744731	108.7682761	99.76035414	97.70438033	123.6531176	116.2849485	99.24155056	64.73103617	57.8463483	70.00547825	63.47166001	72.10239245	70.95467369	109.7254579	96.54047908	92.21578576	80.04582266	89.76904166	72.44851883
FBgn0020616	37.43353117	36.31838985	34.20969752	35.79932236	34.76116454	38.84363026	36.4919309	35.87066478	31.44660075	39.0267022	41.59466213	38.04645557	34.61392825	31.17723562	37.09507331	28.5363056	27.40503922	29.57058561	38.24663481	32.22671035	29.69201591
FBgn0020618	2457.881856	2596.636541	3335.084369	3044.997864	2458.158785	3371.508046	3174.37854	2779.4713	3237.039178	2365.19056	2099.846579	2510.024796	2670.798424	2589.321783	2382.361483	2520.610913	3301.76224	3266.865997	3620.73182	2762.557746	2812.597416
FBgn0020620	65.11280888	62.69093088	54.82744228	92.32456819	89.45764754	81.33350167	99.91239011	96.91815767	78.65420762	123.4278232	120.9221996	122.870027	106.4512605	104.8102934	97.36516199	141.4324641	99.49897764	119.3079119	76.03975221	84.05988085	112.5751575
FBgn0020621	301.6217859	254.2928957	188.5801368	247.3407727	205.0489899	219.7418394	252.5073839	254.2101807	208.7390668	240.8213973	220.1218483	220.5893445	218.8889654	234.1112318	192.3977737	293.7221758	216.3596705	261.8620645	190.9308291	188.4023067	176.9644148
FBgn0020622	110.4637536	115.7568468	81.94568619	68.34416087	68.7684725	74.41308479	61.99433778	62.47895134	64.92931233	81.73664737	107.5668535	99.5615669	98.77633184	81.28638434	85.02521874	74.36734186	62.90702185	84.86587141	61.30043643	66.55679574	65.06793201
FBgn0020626	209.1463958	187.1102912	165.8612206	141.6556918	144.7404634	156.193065	139.4243429	163.5230775	147.8065647	116.3748047	140.713857	138.5691961	137.9952173	160.5587354	142.2103216	184.5732089	159.6032114	150.0749952	152.3062631	136.4188951	170.60184
FBgn0020633	2.660250946	2.438337128	1.969848226	0.342577247	0.251285527	0.520891594	0.167778993	0.252610315	0.226234538	1.175503078	0.884992811	1.281564819	0.690743579	0.644490659	1.128653346	0.192163674	0.077855225	0	0.302344939	0.375602685	0.424171656
FBgn0020637	0	0	0	0	0	0	0	0	0	0	0.160907784	0.080097801	90.33391031	0	0	0	0	0	0	0.150241074	0
FBgn0020647	50.86146452	46.00757159	35.91689932	41.70877988	31.49445269	43.15958918	43.37086959	38.98619201	39.66645562	58.69678704	49.07687408	54.06601581	55.25948634	55.34563532	38.97616222	46.11928177	53.7201053	62.90159251	40.58980809	44.09575519	43.60484623
FBgn0020653	486.382548	509.4199594	517.1508209	420.9417928	379.6086691	365.6658986	337.3196647	409.060304	352.0963522	258.6106772	205.3183322	271.2912527	307.9181378	331.6710053	246.3474037	394.2237773	311.8101764	363.3934393	291.2337627	310.022456	241.5233409
FBgn0020655	86.71151299	88.87097162	90.08772552	57.46733326	58.21448037	58.7119239	57.21263649	58.94240692	62.66696696	47.17685687	39.42240705	47.65819172	51.80576845	49.54521939	56.80888509	46.02319994	52.00729034	47.94537146	65.98678298	59.64570634	46.91338514
FBgn0020660	0.380035849	0.256667066	0.328308038	0.685154495	0.586332896	1.265022441	0.503336978	0.757830946	1.055761176	1.175503078	1.769985623	1.601956024	0.920991439	2.014033309	1.128653346	1.249063881	1.167828376	1.111033563	0.226758704	0.826325906	0.678674649
FBgn0020762	42.12063998	50.43507848	27.11824391	29.03342172	38.86549481	26.93753669	29.86466069	29.80801722	26.9973215	25.23413275	28.48067774	23.38855795	28.16698818	29.40488631	40.10481556	22.5792317	21.41018689	18.63117822	21.76883562	24.63953612	24.68679037
FBgn0020764	181.4037788	204.8203187	165.5329126	105.2568593	87.02855411	109.3128216	96.38903126	96.83395423	87.17570855	67.94407792	63.23675906	72.16811888	77.13303302	87.73129092	77.72659377	116.8355138	124.179084	125.2049362	98.41327771	98.48302394	101.2073571
FBgn0020766	38.44696011	36.38255661	41.10416631	30.14679778	35.43125928	35.7182807	32.54912457	31.15527223	33.93518066	20.68885418	19.79165742	20.2647437	20.26181166	21.18763041	24.45415583	25.74993232	29.42927508	26.32294904	34.61849554	40.03924619	29.86168457
FBgn0020767	54.59848371	52.23174794	46.35709491	71.17042316	64.07780933	69.50182119	66.69214957	63.99461323	61.61120578	80.32604368	84.7984021	84.82357147	82.81248023	76.4527044	77.80183732	78.30669718	68.82401896	79.22523948	57.06760728	66.25631359	67.01912163
FBgn0020880	2.596911638	2.117503295	2.757787516	1.455953302	1.84276053	1.190609357	1.006673956	1.599865331	1.055761176	3.134674875	5.873134111	4.805868072	2.379227884	3.625259956	3.536447151	1.537309392	1.089973151	1.111033563	1.436138461	0.676084833	1.951189617
FBgn0020887	48.70792804	43.82590153	36.50785378	34.42901337	42.04844482	42.11780599	42.44808513	38.56517481	42.98456217	45.1393182	44.8932717	46.13633349	42.67260334	38.99168486	44.76991606	41.02694441	46.63527982	40.0826724	47.16581052	43.79527304	45.81053884
FBgn0020906	27.6159384	137.4452139	149.0518491	548.7231061	675.9580671	117.572674	655.8480822	579.0670463	314.843065	114.8858342	106.1186835	121.66856	309.7601207	400.4703831	609.0213455	595.7073896	112.9679316	108.8812892	170.1446145	388.1478144	287.5035484
FBgn0020909	11.59109341	12.89752007	14.97084652	6.937189261	6.868471066	10.19459262	7.04671769	8.251936969	6.485390082	4.623645441	7.160396382	7.368997711	7.214432939	6.767151917	9.480688107	6.437483081	8.330509082	4.956918975	10.73324534	7.361812621	8.059261462
FBgn0020910	1887.384707	1902.352127	2571.833844	1661.071429	1393.210722	2014.138966	1750.43823	1711.434887	1765.458921	1261.706637	1028.200739	1186.969316	1197.135372	1234.360734	1251.676561	1368.589687	1604.284768	1561.087621	2125.409336	1746.402243	1450.836732
FBgn0020912	142.0700684	179.731113	179.7814814	284.7673369	299.0297769	345.9464312	305.5255456	275.2610403	338.2960454	297.9508469	339.1131545	341.6972199	276.6811782	343.9968891	296.158638	267.2996706	310.0195062	292.2872913	325.3231546	258.5648882	379.2942947
FBgn0020930	16.40488084	14.1808554	16.67804831	11.39069348	12.81556187	9.748114107	9.479513083	9.514988546	13.42324924	11.44156329	11.74626822	9.852029548	10.05415654	9.747921214	13.54384015	9.70426554	12.14541511	12.90508216	13.00083239	12.84561182	11.36780038
FBgn0021750	16.72157738	15.65669103	16.87503313	19.78383604	19.18146188	19.94270672	17.86846271	17.93533239	18.62664361	16.45704309	17.69985623	18.26229867	17.11509091	16.27338913	17.30601797	16.33391229	19.93093762	17.77653701	20.86180081	20.65814766	18.91805585
FBgn0021760	109.0702888	113.8318438	71.5711522	155.444426	150.1849832	98.37409809	112.4119251	136.8305875	129.1045095	109.0866857	88.09701167	88.58816813	96.24360538	107.7910627	94.43066329	142.5854461	97.24117611	122.4700843	101.8146583	110.3520688	95.35378824
FBgn0021761	37.49687048	40.74589674	35.45726806	29.37599897	35.51502112	32.81617039	30.20021867	29.05018627	32.42695041	30.79818065	30.33111726	26.59247	29.08797962	30.53274496	29.87169189	28.24806009	32.85490498	33.92925574	32.88001214	32.5271925	29.86168457
FBgn0021764	48.83460666	47.80424105	31.05794036	37.59785291	30.3217869	32.14645263	34.2269145	37.55473355	35.3679994	33.30592055	35.56062023	31.95902268	36.83965756	33.91632092	38.8256751	35.74244337	27.56074967	36.49317935	30.99035627	30.64917908	28.50433528
FBgn0021765	44.90756955	45.43007069	56.07501283	34.34336906	37.69282902	34.30443209	35.14969896	35.11283384	35.3679994	26.56636957	27.67613883	27.55364361	31.69745536	30.85499029	29.72120478	33.43647929	39.70616478	33.41647102	33.71146072	42.81870606	34.35790413
FBgn0021767	17.29163115	18.54419552	7.94505451	28.69084447	18.84641451	11.45961506	18.2040207	28.62916908	18.77746663	15.98684186	11.50490655	12.01467018	12.81713086	18.04573845	12.26469969	27.09507804	13.15753304	14.27250808	10.58207287	10.21639303	12.13130936
FBgn0021768	43.0073903	47.22674015	48.45826635	33.57257025	34.84492638	38.39715175	28.18687076	34.52340977	35.51882243	33.61938804	35.07789688	38.92753138	36.30241256	34.80249557	34.6872795	39.39355318	30.59710345	30.76708329	34.69408177	29.89797371	39.36312967
FBgn0021776	11.71777203	11.61418474	24.16347157	11.21940485	9.800135545	14.51055153	15.51955682	12.71471921	13.12160319	11.44156329	12.30944547	12.65545259	9.44016225	8.217255899	14.37151927	5.764910222	13.31324349	13.24693864	11.26234899	11.64368323	10.3497884
FBgn0021795	170.8894536	172.2877681	189.1710913	99.17611314	105.2886357	109.684887	101.422401	101.8861605	118.3960748	109.7919875	110.5436475	140.9721301	130.2435393	123.9838905	131.6762237	83.97552556	100.5889508	108.1121121	118.5948024	103.2156178	97.72914952
FBgn0021796	81.20099317	82.1976279	57.84787623	64.40452252	71.9514225	74.26425862	66.35659158	68.62580235	67.19165771	73.19465834	70.15579377	53.4252334	61.93667428	65.2546792	74.11490306	62.06886672	66.17694131	59.39756358	81.93547853	71.28938957	61.42005577
FBgn0021800	28.37601009	30.0942135	30.00735464	60.37923986	50.25710536	59.30722858	59.30987389	49.84843557	54.97499267	76.25096634	74.98302728	69.76518485	67.46262291	66.86590585	79.23146489	48.23308219	62.51774573	60.08127654	53.51505424	60.32179117	65.40726934
FBgn0021814	65.04946957	54.7984186	56.60030569	38.71122896	39.03301849	34.30443209	43.53864859	47.15392554	41.17468587	33.30592055	32.9056418	42.37173684	38.75838973	39.95842084	33.63386971	38.04840746	35.03485128	37.00596407	34.84525424	34.555447	30.79486222
FBgn0021818	43.95747992	45.17340363	35.7855761	45.13455235	38.02787639	46.43376491	43.70642758	37.89154731	43.58785427	46.39318815	39.82467651	39.00762919	40.13987689	40.03898218	46.50051786	40.25828971	49.51592314	48.37269206	53.59064048	48.90346955	47.50722546
FBgn0021825	118.9512209	103.7576615	107.1597435	59.77972968	61.81623959	62.80464356	61.74266929	64.75244418	68.54906494	58.93188765	55.03046208	57.35002566	61.55292784	62.5155939	60.64630646	55.24705629	53.48653962	51.53486451	62.50981618	60.09642956	61.25038711
FBgn0021847	47.56782049	48.31757519	47.9986351	39.13945052	38.78173297	41.89456674	37.41471536	36.79690261	39.59104411	36.59732917	33.54927294	33.2405875	32.77194537	33.99688225	33.78435683	32.1874154	31.45351093	29.99790621	39.22925586	35.23153183	33.25505782
FBgn0021856	31.41629689	30.22254703	29.41640017	22.78138696	29.90297769	23.29129554	24.66351192	25.26103154	22.84968831	21.86435725	21.88345861	25.23080738	22.18054382	23.52390904	21.44441358	26.23034151	25.84793472	27.51944672	29.85656275	31.77598713	28.08016362
FBgn0021872	947.2393548	884.1538758	773.6250599	1054.795345	904.4603728	978.9041304	1008.519525	1062.984207	1094.371871	1003.487794	1007.121819	1177.838167	1295.29771	1246.686618	1132.566011	1159.227364	1124.38516	1102.829008	936.7402079	889.9530013	1025.053224
FBgn0021874	14.31468366	17.19669343	15.82444741	10.36296174	12.06170529	12.27815899	10.90563452	12.79892265	11.91501899	9.874225857	9.010835897	10.41271416	8.595920098	8.297817232	13.16762237	10.56900207	8.875495658	8.888268507	13.6811085	11.71880376	9.586279423
FBgn0021875	15.3914519	17.64586079	22.6532546	13.96002283	13.23437108	16.74294408	14.68066185	16.75648425	15.6101831	11.04972893	14.15988498	16.01956024	14.35211659	12.97037451	17.83272287	13.73970269	15.25962411	13.24693864	19.35007611	15.47483061	19.25739318
FBgn0021895	77.02059883	78.60428898	78.00598974	115.7054653	108.6391094	120.1027188	118.9553058	110.7275216	115.1533797	200.1489908	225.7536208	261.1989297	204.9973445	196.8113349	196.3104387	175.8297618	190.1224596	214.1730854	117.2342502	110.4271893	181.4606344
FBgn0021906	176.5266521	188.8427939	235.6595094	200.9215556	209.3208438	204.3383308	188.5835877	215.2239887	223.9721924	154.774572	150.4487779	153.7076805	176.3698606	199.6309816	189.6137621	227.7139538	239.015541	214.6858701	232.8056032	239.8598745	234.5669257
FBgn0021944	69.48322115	75.97345155	91.46661928	47.53259308	54.78024484	61.46520803	51.08870325	52.79555591	55.57828477	30.87654752	25.9061532	30.99784907	31.4672075	36.57484488	32.88143415	52.74892853	53.7201053	50.25290271	53.36388177	49.95515707	43.68968056
FBgn0021967	92.85542589	105.8751647	137.692391	79.47792141	73.54289751	92.49546439	79.27557402	79.48804591	78.35256157	65.51470489	67.90308479	73.85017271	72.06758011	84.26715363	69.52504612	92.14248171	100.5110956	94.0959964	92.89548257	98.63326502	104.00689
FBgn0021979	162.9087008	204.7561519	202.434736	224.901963	206.1378938	239.0892414	228.17943	205.877407	223.4443118	117.2368403	122.6921852	142.6541839	134.694998	163.7811887	129.6446477	244.3361116	237.8477126	251.0081212	208.920353	228.5917939	225.8289896
FBgn0021995	46.04767709	52.03924764	58.30750748	53.35640629	55.28281589	54.47037806	52.59871419	57.84776222	56.18157687	56.26741401	62.8344896	64.87921897	58.17595923	49.70634206	71.55662214	70.62015021	66.25479653	53.75693164	66.21354169	62.12468406	68.2916366
FBgn0022023	274.5125619	287.7879478	329.752593	351.9124774	308.8299124	377.8696446	344.6180509	342.8764014	338.8993375	346.8517749	293.0130744	374.5373184	333.3221517	338.2770345	326.180817	377.6977014	380.867761	409.2022078	388.7400056	351.0382692	385.3175322
FBgn0022027	46.68107018	42.09339883	44.97820115	42.65086731	49.92205799	41.29926206	42.78364312	52.5429456	50.07324435	64.26083494	69.67307041	69.12440244	66.15788504	64.12682055	57.56132065	57.45693854	51.22873809	49.22733327	47.9972591	43.64503197	58.36601985
FBgn0022029	56.18196641	66.02760274	70.98019773	88.72750709	90.9653607	99.19264202	90.51676652	88.07679663	95.01850585	74.29179454	65.48946803	64.07824096	69.68835222	69.44386848	68.32114922	92.9111364	87.04214163	108.7958251	86.99975626	89.76904166	74.06037112
FBgn0022069	36.92681671	37.02422428	36.44219218	30.66066365	34.0910698	33.03940965	31.8780086	33.68137538	34.1614152	28.29044075	34.83653521	33.64107651	30.62296535	28.67983431	37.24556042	33.05215194	34.1784438	28.45955204	37.71753117	32.60231304	33.08538916
FBgn0022097	326.8941699	358.371391	432.0533775	430.1913785	435.8966271	411.2811196	395.9584226	412.7652553	419.8913021	274.5975191	301.3802792	286.0292481	308.7623799	351.489093	301.3504434	384.9038391	381.0234715	412.4498444	442.0283011	432.8445339	408.2228016
FBgn0022153	114.8341658	108.2493351	91.40095767	115.876754	136.5318029	121.2189151	135.8170945	126.8103783	114.022207	169.6642776	153.9082953	127.1953083	132.6995165	134.537425	128.5159943	123.3690787	121.8434272	134.1786688	117.0074915	126.5781048	123.9429579
FBgn0022160	163.5420939	155.4119085	94.35573001	102.2593084	99.42530677	87.50978771	112.6635935	116.958576	106.8581133	87.92763025	70.55806323	59.9932531	83.27297595	85.23388962	81.56401514	117.0276775	99.96610899	111.9579975	95.38982832	93.90067119	93.65710162
FBgn0022213	48.70792804	51.14091291	41.8921056	37.59785291	43.89120535	44.05254619	40.35084773	35.44964759	40.94845133	38.16466661	40.14649207	35.72361934	35.76516755	35.28586357	35.13874084	31.99525173	35.57983786	40.85184948	40.43863562	38.08611223	36.7332654
FBgn0022224	15.13809467	12.12751887	18.12260368	11.30504917	11.05656318	10.56665804	10.06673956	11.62007451	13.12160319	9.639125241	9.57401314	9.932127349	7.905176519	9.183991887	9.63117522	7.494383288	10.27688971	8.204555544	10.88441781	9.991031414	8.822770442
FBgn0022238	116.8610237	118.1310172	110.4428239	172.4876441	177.2400582	164.0064389	165.6817552	169.2489113	176.6137625	217.781537	240.476683	269.0485142	208.9883074	229.4386745	218.13107	233.8631913	225.1573109	253.1447242	175.435651	177.3595877	251.1096203
FBgn0022246	8.614145921	7.058344317	10.76850363	5.909457519	7.706089488	6.473938376	5.033369779	6.5678682	7.088682183	8.620355907	6.919034706	8.65056253	6.52368936	5.558731932	6.847163633	4.900173688	6.384128456	4.871454855	7.55862348	6.535486715	6.108071845
FBgn0022288	42.56401514	48.38174195	50.09980654	43.42166612	46.5715843	51.64268084	43.70642758	46.56450147	49.92242133	40.20220527	44.08873278	43.09261705	42.13535834	41.0862795	49.96172145	51.01945546	50.99517242	47.00526614	57.36995222	50.18051868	51.57927336
FBgn0022338	19.00179247	17.51752726	15.49613938	8.221853939	7.789851331	11.31078889	6.878938698	9.936005738	9.577262098	11.20646268	9.332651464	14.25740861	9.977407257	11.92307719	12.33994325	9.03169268	7.863377732	6.58073726	9.145934411	6.310125104	8.398598787
FBgn0022343	102.6730187	109.9818378	117.8625855	83.93142563	100.1791633	100.2344252	91.85899846	91.86595136	105.5761176	78.99380685	86.64884161	97.39892626	84.80796168	84.4282763	97.13943132	96.37008254	101.9124896	95.71981469	108.0883158	104.1921848	105.1945707
FBgn0022344	35.72336985	35.16338805	34.60366717	21.58236659	21.27550794	22.47275161	18.70735768	23.32435245	23.52839193	18.25948115	16.73440952	18.82298328	17.49883734	19.81808776	20.014786	24.78911395	24.13511977	22.64799187	27.21104453	24.71465666	27.65599196
FBgn0022349	137.0029237	145.1452259	141.2381178	148.849814	146.2481766	171.0756819	151.4205408	143.4826591	164.8495665	156.1068088	172.0908748	177.3365319	167.2366955	163.378382	174.9412686	153.5387756	158.9025144	166.313178	159.9404728	139.6490782	160.2520516
FBgn0022355	16.59489876	12.2558524	28.69412249	4.453504217	3.434235533	31.62556103	3.942806327	7.241495708	6.560801595	23.19659408	7.804027518	6.087432891	8.519170811	13.53430383	4.81558761	10.66508391	14.09179574	15.04168516	17.91393765	29.44725048	22.48109776
FBgn0022359	1.646822014	1.860836229	1.444555366	1.712886237	0.921380265	1.488261696	1.006673956	1.0946447	1.281995714	2.742840516	4.022694597	1.441760422	4.988703628	2.175155973	1.730601797	1.056900207	0.856407476	0.854641203	1.360552226	2.028254498	0.848343312
FBgn0022361	88.42167431	88.93513839	92.32022018	120.1589695	124.5538594	118.9865226	113.6702675	104.0754499	119.753482	127.5029005	156.7241815	150.7440619	136.5369808	133.2484437	104.7390305	93.6797911	127.6825691	136.1443436	105.0648664	125.9771405	119.107401
FBgn0022382	209.7164496	218.48784	207.8189878	352.340699	335.4661783	344.904648	342.8563714	329.4038513	322.0071587	343.9522007	362.7665987	350.9885649	347.1370232	360.1897169	297.3625349	419.3011368	411.8541406	516.3742146	310.7350113	353.8928496	380.651644
FBgn0022699	15.64480914	18.60836229	20.48642155	15.50162045	17.00365398	24.4819049	15.26788833	14.81980517	18.09876302	12.30359889	17.37804066	12.57535479	13.50787444	13.05093584	17.90796642	10.47292024	18.60739879	9.99930207	21.99559433	15.47483061	19.34222751
FBgn0022700	1115.27854	380.1239248	404.8038104	28.77648879	22.44817373	32.66734422	30.61966615	33.59717195	36.49917209	513.9299458	464.1385026	554.3568821	414.3693983	353.9864943	341.7562332	36.03068888	27.6386049	35.89493051	24.79228502	23.13712538	19.76639916
FBgn0022702	8.29744938	8.47001318	13.65761437	13.10357972	10.80527765	11.60844123	12.41564545	10.69383668	10.40678874	9.16892401	5.229502976	5.767041687	9.286663677	9.022869223	8.653008987	6.917892266	6.384128456	8.033627304	6.424829958	5.784281345	4.920391208
FBgn0022708	4.497090885	4.620007189	8.273362548	3.853994034	3.68552106	4.092719663	3.355579853	3.115527223	4.147633192	3.526509235	2.574524542	3.444205452	3.069971464	3.141891961	4.364126271	4.708010014	5.449865755	5.555167817	5.291036436	3.530665237	4.920391208
FBgn0022709	23.68890128	21.49586678	27.77485998	34.25772475	34.17483164	29.76523391	31.03911364	30.31323785	37.10246419	26.72310331	20.27438077	20.1846459	32.69519609	27.71309833	29.26974344	24.11654109	23.43442275	21.96427891	26.83311336	27.94483975	24.43228738
FBgn0022710	64.85945164	76.03761832	51.61002351	118.360439	114.7537239	113.3311281	124.3242335	127.9892265	119.4518359	114.7291004	119.7153912	105.4888042	78.28427232	99.97661344	127.387341	147.4856198	137.4144722	140.8448702	129.0257028	131.085337	144.3031973
FBgn0022720	37.56020979	39.07756081	40.38188863	36.99834273	38.02787639	42.5642845	38.7569473	35.28124071	38.15822537	33.77612178	34.9169891	33.3206853	32.00445251	31.09667429	32.88143415	27.47940539	34.02273335	38.20246175	40.21187692	36.20809881	39.10862667
FBgn0022724	9.564235545	10.26668264	9.455271484	9.078297058	8.292422384	11.83168048	7.550054668	9.430785108	8.672323947	8.463622163	8.689020329	9.611736144	8.672669385	8.056133235	9.254957438	6.725728592	10.82187628	7.008057861	11.11117652	7.436933158	9.671113754
FBgn0022740	2.53357233	2.374170361	2.823449124	5.309947336	3.099188164	3.125349561	3.271690356	2.357696277	3.091872016	2.5077399	3.459517353	1.36166262	2.455977171	4.430873279	4.063152046	4.51584634	3.581340353	3.33310069	3.628139271	3.230183089	3.563041909
FBgn0022764	184.8241015	185.7627891	123.5751454	205.8889257	203.8763241	217.4350337	241.9373074	220.7814156	210.3981201	226.8720941	210.3064735	185.1060186	199.7016437	178.4433511	229.7938213	183.8045542	213.4790271	191.4396294	251.5509894	213.492566	214.6308579
FBgn0022768	45.3509447	55.69675333	40.57887345	71.94122197	50.67591457	70.02271278	62.66545375	66.26810607	62.36532091	68.17917853	65.97219139	74.65115072	70.68609295	66.54366052	78.25329866	82.14997066	62.82916663	66.83294204	62.73657489	55.73943842	75.33288609
FBgn0022770	1.07676824	1.732502696	3.283080376	2.055463485	0.921380265	1.86032712	2.2650164	1.010441262	2.714814453	0.783668719	0.884992811	1.121369217	1.151239299	3.303014626	2.633524474	2.882455111	3.737050803	5.213311336	1.360552226	2.103375035	1.44218363
FBgn0022772	3.483661954	3.336671859	3.480065199	1.199020366	2.177807899	1.637087865	1.006673956	1.178848138	1.357407226	2.429373028	2.413616758	1.682053825	1.765233592	2.577962635	2.483037361	0.864736533	1.167828376	1.196497684	1.88965587	1.72777235	1.357349299
FBgn0022774	3.293644029	1.925002995	4.990282172	1.027731742	1.088903949	1.488261696	0.838894963	1.347255015	1.357407226	2.037538669	2.252708974	0.881075813	4.911954342	3.303014626	1.128653346	2.209882252	2.724932877	2.649387728	2.721104453	3.680906311	1.866355286
FBgn0022786	15.96150568	17.06835989	17.26900278	15.67290907	18.67889082	18.23120577	14.68066185	18.27214615	16.36429823	13.79256945	16.89531731	13.296235	13.66137301	18.28742244	20.09002956	15.46917576	17.12814951	16.15271873	21.31531821	16.6767592	18.91805585
FBgn0022787	77.97068845	79.05345635	49.7714985	53.01382904	52.93748431	57.59572763	59.47765289	51.27989402	53.01429335	57.36455022	54.70864651	46.4567247	60.93893355	56.39293264	53.4981686	40.93086257	43.20964991	41.53556244	50.11367367	51.75804996	47.67689412
FBgn0022800	2.343554405	1.604169163	2.889110731	4.881725776	3.517997375	3.795067324	3.691137838	3.957561608	4.37386773	2.742840516	3.781332921	2.803423042	4.758455768	2.255717306	2.031576023	5.668828385	3.970616478	5.042383095	2.494345749	3.305303626	4.156882228
FBgn0022893	161.1352002	168.5019289	132.1111543	125.6402055	131.4223305	123.3024815	115.8513944	111.4011491	130.9897974	179.3817697	200.0083753	241.2545772	152.8845789	147.5077995	155.1522133	122.600424	142.7086275	154.8609859	105.1404526	109.2252607	123.0946145
FBgn0022935	23.0555082	26.30837427	25.14839568	27.66311273	25.79864742	33.63471432	27.59964429	27.19771062	30.31542806	26.56636957	28.07840828	28.19442602	25.78776029	21.9126824	32.88143415	20.27326761	30.441393	25.81016432	36.58373764	29.97309424	29.01334126
FBgn0022936	11.5277541	10.07418234	12.34438221	11.13376054	10.38646844	10.93872346	9.56340258	12.0410917	10.1805542	9.012190266	11.18309098	12.25496358	10.05415654	8.861746558	10.23312367	10.85724758	11.91184944	9.571981469	8.541244533	9.991031414	10.77396006
FBgn0022942	57.13205604	58.52009106	53.51421013	48.30339189	48.24682114	54.91685657	43.87420657	46.56450147	49.92242133	56.11068027	64.60447522	67.20205521	56.33397636	63.48232989	54.92779618	64.75915816	60.49350988	54.78250108	47.01463805	41.91725962	62.60773641
FBgn0022943	15.3914519	12.32001917	15.62746259	10.61989467	14.0719895	12.79905058	14.17732488	14.06197422	12.51831109	14.18440381	15.9298706	14.97828882	13.20087729	13.9371105	14.82298061	15.85350311	13.62466439	16.06725461	14.43697085	13.29633504	17.56070655
FBgn0022959	212.6933971	215.8570026	217.0772745	304.8081059	275.1576518	342.4490162	267.8591617	288.7335905	339.5780412	340.4256914	332.2745737	411.382307	351.2047354	340.2105065	360.5671223	327.2547369	383.98197	425.2694624	317.9912898	272.6875491	361.5639195
FBgn0022960	42.2473186	41.1950641	34.47234395	35.45674511	31.74573822	38.47156484	34.2269145	36.71269917	36.80081814	42.0830102	44.24964056	46.2965291	39.67938117	41.00571816	38.29897021	36.51109807	33.32203633	43.41577309	33.33352955	31.0999023	35.96975642
FBgn0022984	35.85004847	38.94922727	41.23548953	51.55787574	57.12557642	50.00559298	52.09537721	55.40586251	53.54217393	55.09191093	58.73134111	59.5927641	59.02020139	49.38409673	60.49581935	53.03717404	55.43292025	54.4406446	57.14319351	50.78148298	62.09873042
FBgn0022985	58.65219944	60.38092729	57.19126015	69.88575848	74.21299225	73.74336702	67.53104453	67.69956452	65.45719292	99.83939477	109.6586547	93.63432961	89.56641745	87.81185226	94.05444551	86.56973516	86.0300237	104.2662267	78.00499432	71.3645101	97.72914952
FBgn0022986	36.04006639	30.41504733	32.63381894	40.85233676	46.23653693	45.31756864	47.31367592	39.99663327	43.05997368	58.46168642	69.35125485	66.7214684	53.11050632	55.99012598	59.51765312	50.44296444	52.31871125	59.65395594	43.99118866	46.19913022	58.28118552
FBgn0022987	35.02663746	38.30755961	29.02243053	40.93798107	33.08592769	36.61123772	33.05246155	39.07039545	35.44341091	48.82256118	52.53639143	51.66308178	47.96830412	50.02858739	48.45685032	39.77788053	42.35324244	49.39826151	38.09546234	31.02478176	48.4404031
FBgn0023000	25.84243776	24.31920451	25.08273407	21.58236659	19.26522372	21.87744693	21.64349005	19.53519772	20.73816596	18.33784802	20.67665023	20.74533051	18.80357521	21.34875307	17.83272287	15.85350311	16.66101816	16.15271873	16.9313166	21.93519679	17.47587222
FBgn0023001	87.40824538	75.26761712	41.76078239	40.16718226	40.20568429	34.82532368	39.59584226	35.87066478	35.59423394	46.62828877	41.51420824	34.04156551	34.15343253	39.39449152	38.1484831	31.22659703	36.51410056	31.62172449	30.38566639	30.57405854	34.61240712
FBgn0023023	12.22448649	11.74251827	15.16783134	12.50406953	13.31813292	14.6593777	10.90563452	14.14617766	15.68559462	12.93053386	12.9530766	10.33261636	14.73586303	12.24532252	13.09237881	10.95332942	11.21115241	11.36672799	11.86703886	13.14609397	10.3497884
FBgn0023076	38.63697803	44.0825686	36.70483861	58.40942069	52.60243694	56.03305284	78.35278956	72.07814332	63.94896267	64.33920181	57.60498662	57.99080807	59.55744639	70.16892047	67.11725231	87.53055353	70.84825481	93.6686758	70.44637084	56.86624647	80.25327729
FBgn0023081	35.91338778	37.73005871	29.08809213	38.79687327	34.0910698	37.72743399	33.89135651	34.43920633	33.78435764	35.65692671	36.76742861	27.55364361	32.46494823	32.8690236	39.42762356	28.24806009	33.01061543	32.21997334	35.44994412	31.62574606	29.86168457
FBgn0023083	217.0004701	169.5927639	140.5158401	218.1360623	169.5339687	151.802693	183.6341074	219.4341606	182.0433914	232.5928757	207.3296795	204.0090997	223.5706718	248.9345169	179.1549078	279.6942276	179.6120042	225.8816698	137.1890162	167.744159	159.5733769
FBgn0023091	1.140107548	1.219168564	0.919262505	1.284664678	1.088903949	0.892957017	0.671115971	0.926237823	1.206584201	1.25386995	1.850439514	1.121369217	1.458236445	1.530665315	1.354384015	1.441227555	1.401394051	1.281961804	1.209379757	1.878013424	2.205692611
FBgn0023094	50.86146452	45.30173716	47.21069581	38.71122896	30.48931058	41.00160972	36.57582039	36.62849573	34.23682671	29.77941131	31.05520229	33.0803919	29.62522462	33.35239159	31.7527808	34.49337949	30.67495868	34.10018398	33.48470202	36.28321935	30.71002789
FBgn0023095	186.2809056	165.0369235	135.9851892	155.9582919	141.808799	163.9320258	158.8028165	150.2189342	146.675392	228.3610647	232.270386	237.4899806	200.9296323	247.0816063	224.1505545	211.9565325	189.3439074	225.6252775	157.2949546	157.0019222	177.1340835
FBgn0023096	2.596911638	2.95167126	1.575878581	1.712886237	2.177807899	2.157979459	3.020021867	2.610306592	1.960699327	1.645704309	1.769985623	1.762151626	1.534985732	1.611226647	1.429627572	1.537309392	2.179946302	1.794746525	1.965242105	2.478977719	2.290526942
FBgn0023097	32.55640444	31.76254942	23.44119389	31.00324089	28.89783558	32.2952788	32.71690356	32.50252725	28.27931722	30.48471316	30.57247893	27.31335021	31.4672075	29.8882543	31.82802436	27.67156906	27.40503922	26.23748492	29.70539028	25.91658525	23.24460674
FBgn0023129	100.899518	53.51508327	73.60666203	75.28135013	52.43491326	47.47554809	58.21931044	78.56180808	76.54268527	121.1551839	76.35074345	87.94738572	86.18944884	50.35083272	60.49581935	77.63412432	74.04031904	85.72051262	54.04415788	59.11986258	50.73093004
FBgn0023130	10.89436102	11.22918414	9.717917914	8.478786875	9.046278965	10.19459262	8.808397113	10.86224356	9.728085123	10.34442709	10.05673649	9.611736144	9.44016225	8.458939896	11.66275124	8.839529006	12.76825691	7.606306703	14.58814332	12.69537074	11.45263471
[truncated: 7,745 more rows]
