# Supplementary material for: Neural control of redox response and microbiota-triggered inflammation in Drosophila gut
Source: Front Immunol. 2023 Oct 26;14:1268611. doi: 10.3389/fimmu.2023.1268611 (PMC10642236; doi:10.3389/fimmu.2023.1268611)
Supplement: Supplementary Data Sheet 2 — List of the group 1-2 genes. Flybase Gene ID on RNA-seq data (#SUBMITTED), Flybase Gene ID on Flybase (FB2023_03) (FBID_KEY), GO terms (Biological Process), GO terms (Cellular Component), GO terms (Molecular Function) and gene symbol are listed for group 1-2 genes. [file DataSheet_2.csv]

#SUBMITTED ID	FBID_KEY	GO_BIOLOGICAL_PROCESS	GO_CELLULAR_COMPONENT	GO_MOLECULAR_FUNCTION	SYMBOL
FBgn0000028	FBgn0000028	positive regulation of transcription by RNA polymerase II ; GO:0045944 | involved_in inferred from direct assay <newline> dendrite guidance ; GO:0070983 | involved_in inferred from mutant phenotype <newline> chemosensory jump behavior ; GO:0007636 | involved_in inferred from mutant phenotype <newline> regulation of DNA-templated transcription ; GO:0006355 | involved_in inferred from electronic an…	nucleus ; GO:0005634 | located_in inferred from sequence or structural similarity with WB:WBGene00006818 <newline> nucleus ; GO:0005634 |	DNA binding ; GO:0003677 | enables inferred from electronic annotation with InterPro:IPR001356, InterPro:IPR010982, InterPro:IPR013847 <newline> RNA polymerase II cis-regulatory region sequence-specific DNA binding ; GO:0000978 | enables inferred from biological aspect of ancestor with PANTHER:PTN000180816 <newline> DNA-binding transcription factor activity, RNA polymerase II-specific ; GO:000098…	acj6
FBgn0000046	FBgn0000046	DNA repair-dependent chromatin remodeling ; GO:0140861 | involved_in inferred from direct assay <newline> mitotic cytokinesis ; GO:0000281 | involved_in inferred from biological aspect of ancestor with PANTHER:PTN002631617 <newline> DNA repair-dependent chromatin remodeling ; GO:0140861 | <newline> mitotic cytokinesis ; GO:0000281 |	NuA4 histone acetyltransferase complex ; GO:0035267 | part_of inferred from direct assay <newline> NuA4 histone acetyltransferase complex ; GO:0035267 |	-	Act87E
FBgn0000063	FBgn0000063	meiotic spindle checkpoint signaling ; GO:0044779 | involved_in inferred from mutant phenotype <newline> protein phosphorylation ; GO:0006468 | involved_in inferred from electronic annotation with InterPro:IPR000719, InterPro:IPR008271 <newline> female meiotic nuclear division ; GO:0007143 | involved_in inferred from mutant phenotype <newline> mitotic spindle assembly checkpoint signaling ; GO:00…	kinetochore ; GO:0000776 | located_in inferred from direct assay <newline> nucleus ; GO:0005634 | is_active_in inferred from biological aspect of ancestor with PANTHER:PTN000540737 <newline> kinetochore ; GO:0000776 | is_active_in inferred from biological aspect of ancestor with PANTHER:PTN001122082 <newline> centrosome ; GO:0005813 | located_in inferred from direct assay <newline> outer kinetoch…	protein kinase activity ; GO:0004672 | enables inferred from electronic annotation with InterPro:IPR000719, InterPro:IPR008271 <newline> protein serine/threonine/tyrosine kinase activity ; GO:0004712 | enables inferred from biological aspect of ancestor with PANTHER:PTN001122082 <newline> protein serine/threonine/tyrosine kinase activity ; GO:0004712 | enables inferred from direct assay <newline>…	Mps1
FBgn0000210	FBgn0283451	cellular response to ecdysone ; GO:0071390 | involved_in inferred from direct assay <newline> follicle cell of egg chamber development ; GO:0030707 | involved_in inferred from mutant phenotype <newline> negative regulation of gene expression ; GO:0010629 | involved_in inferred from mutant phenotype <newline> progression of morphogenetic furrow involved in compound eye morphogenesis ; GO:0007458 |…	polytene chromosome ; GO:0005700 | located_in inferred from direct assay <newline> nucleus ; GO:0005634 | located_in inferred from direct assay <newline> neuronal cell body ; GO:0043025 | located_in inferred from direct assay <newline> nucleus ; GO:0005634 | is_active_in inferred from biological aspect of ancestor with PANTHER:PTN001135010 <newline> polytene chromosome ; GO:0005700 | <newline> nu…	DNA-binding transcription repressor activity ; GO:0001217 | enables inferred from direct assay <newline> RNA polymerase II transcription regulatory region sequence-specific DNA binding ; GO:0000977 | enables inferred from direct assay <newline> DNA binding ; GO:0003677 | enables inferred from direct assay <newline> DNA-binding transcription repressor activity ; GO:0001217 | <newline> RNA polymera…	br
FBgn0000276	FBgn0000276	antibacterial humoral response ; GO:0019731 | involved_in inferred from biological aspect of ancestor with PANTHER:PTN002212115 <newline> defense response to insect ; GO:0002213 | involved_in inferred from expression pattern <newline> antibacterial humoral response ; GO:0019731 | involved_in inferred from expression pattern <newline> defense response to Gram-negative bacterium ; GO:0050829 | invo…	extracellular region ; GO:0005576 | located_in inferred from electronic annotation with InterPro:IPR000875, InterPro:IPR020400 <newline> extracellular space ; GO:0005615 | located_in inferred from direct assay <newline> extracellular space ; GO:0005615 | is_active_in inferred from biological aspect of ancestor with PANTHER:PTN002212115 <newline> extracellular region ; GO:0005576 | located_in infe…	-	CecA1
FBgn0000578	FBgn0000578	compound eye development ; GO:0048749 | involved_in inferred from genetic interaction with cindr <newline> actin cytoskeleton organization ; GO:0030036 | involved_in inferred from mutant phenotype <newline> subsynaptic reticulum organization ; GO:1990255 | involved_in inferred from mutant phenotype <newline> suture of dorsal opening ; GO:0007396 | involved_in inferred from mutant phenotype <newli…	adherens junction ; GO:0005912 | colocalizes_with inferred from direct assay <newline> filopodium tip ; GO:0032433 | located_in inferred from direct assay <newline> cell leading edge ; GO:0031252 | located_in inferred from direct assay <newline> axon ; GO:0030424 | located_in inferred from direct assay <newline> lamellipodium ; GO:0030027 | located_in inferred from direct assay <newline> dendrite…	SH3 domain binding ; GO:0017124 | enables inferred from biological aspect of ancestor with PANTHER:PTN000128518 <newline> SH3 domain binding ; GO:0017124 | enables inferred from physical interaction with UniProtKB:P00522 <newline> protein binding ; GO:0005515 | enables inferred from physical interaction with UniProtKB:O44924 <newline> protein binding ; GO:0005515 | enables inferred from physical …	ena
FBgn0001112	FBgn0001112	pupal chitin-based cuticle development ; GO:0008364 | involved_in traceable author statement <newline> sperm storage ; GO:0046693 | involved_in traceable author statement <newline> sperm storage ; GO:0046693 | involved_in inferred from mutant phenotype <newline> glucose metabolic process ; GO:0006006 | involved_in traceable author statement <newline> pupal chitin-based cuticle development ; GO:00…	-	flavin adenine dinucleotide binding ; GO:0050660 | enables inferred from electronic annotation with InterPro:IPR000172, InterPro:IPR012132 <newline> oxidoreductase activity ; GO:0016491 | enables inferred from biological aspect of ancestor with PANTHER:PTN000167771 <newline> oxidoreductase activity, acting on CH-OH group of donors ; GO:0016614 | enables inferred from electronic annotation with In…	Gld
FBgn0001253	FBgn0001253	imaginal disc eversion ; GO:0007561 | involved_in traceable author statement <newline> imaginal disc eversion ; GO:0007561 |	extrinsic component of membrane ; GO:0019898 | located_in traceable author statement <newline> extrinsic component of membrane ; GO:0019898 |	molecular_function ; GO:0003674 | enables no biological data available <newline> molecular_function ; GO:0003674 |	ImpE1
FBgn0001257	FBgn0001257	positive regulation of insulin receptor signaling pathway ; GO:0046628 | involved_in inferred from direct assay <newline> negative regulation of lipid storage ; GO:0010888 | involved_in inferred from mutant phenotype <newline> axon guidance ; GO:0007411 | involved_in inferred from biological aspect of ancestor with PANTHER:PTN001296633 <newline> homophilic cell adhesion via plasma membrane adhesi…	plasma membrane ; GO:0005886 | is_active_in inferred from biological aspect of ancestor with PANTHER:PTN001296633 <newline> axon ; GO:0030424 | is_active_in inferred from biological aspect of ancestor with PANTHER:PTN001296633 <newline> extracellular space ; GO:0005615 | located_in inferred from direct assay <newline> plasma membrane ; GO:0005886 | <newline> axon ; GO:0030424 | <newline> extracel…	insulin binding ; GO:0043559 | enables inferred from physical interaction with Ilp2 inferred from physical interaction with Ilp6 inferred from physical interaction with Ilp5 inferred from physical interaction with Ilp4 inferred from physical interaction with Ilp1 <newline> cell-cell adhesion mediator activity ; GO:0098632 | enables inferred from biological aspect of ancestor with PANTHER:PTN00129…	ImpL2
FBgn0002531	FBgn0002531	larval chitin-based cuticle development ; GO:0008363 | involved_in inferred by curator from GO:0008010 <newline> chitin-based cuticle development ; GO:0040003 | involved_in inferred from sequence model <newline> larval chitin-based cuticle development ; GO:0008363 | <newline> chitin-based cuticle development ; GO:0040003 |	chitin-based extracellular matrix ; GO:0062129 | located_in inferred from direct assay <newline> chitin-based extracellular matrix ; GO:0062129 | is_active_in inferred from biological aspect of ancestor with PANTHER:PTN002571557 <newline> chitin-based extracellular matrix ; GO:0062129 | located_in inferred from sequence model <newline> chitin-based extracellular matrix ; GO:0062129 |	structural constituent of chitin-based larval cuticle ; GO:0008010 | enables inferred from biological aspect of ancestor with PANTHER:PTN002571557 <newline> structural constituent of chitin-based larval cuticle ; GO:0008010 | enables inferred from direct assay <newline> structural constituent of chitin-based larval cuticle ; GO:0008010 | enables inferred from sequence model <newline> structural c…	Lcp1
FBgn0002868	FBgn0002868	cellular detoxification of metal ion ; GO:0140961 | involved_in inferred from mutant phenotype <newline> response to metal ion ; GO:0010038 | involved_in inferred from sequence or structural similarity with MtnE <newline> response to metal ion ; GO:0010038 | involved_in inferred from direct assay <newline> cellular detoxification of metal ion ; GO:0140961 | <newline> response to metal ion ; GO:00…	cellular_component ; GO:0005575 | is_active_in no biological data available <newline> cellular_component ; GO:0005575 |	metal ion binding ; GO:0046872 | enables inferred from direct assay <newline> metal ion binding ; GO:0046872 | enables inferred from electronic annotation with InterPro:IPR000966 <newline> metal ion binding ; GO:0046872 |	MtnA
FBgn0002869	FBgn0002869	response to metal ion ; GO:0010038 | involved_in inferred from sequence or structural similarity with MtnE <newline> cellular detoxification of metal ion ; GO:0140961 | involved_in inferred from mutant phenotype <newline> response to metal ion ; GO:0010038 | involved_in inferred from direct assay <newline> response to metal ion ; GO:0010038 | <newline> cellular detoxification of metal ion ; GO:01…	cellular_component ; GO:0005575 | is_active_in no biological data available <newline> cellular_component ; GO:0005575 |	metal ion binding ; GO:0046872 | enables inferred from direct assay <newline> copper ion binding ; GO:0005507 | enables inferred from direct assay <newline> metal ion binding ; GO:0046872 | enables inferred from electronic annotation with InterPro:IPR000966 <newline> metal ion binding ; GO:0046872 | <newline> copper ion binding ; GO:0005507 |	MtnB
FBgn0003162	FBgn0003162	pteridine biosynthetic process ; GO:0006728 | involved_in inferred from mutant phenotype <newline> tetrahydrobiopterin biosynthetic process ; GO:0006729 | involved_in inferred from biological aspect of ancestor with PANTHER:PTN000121833 <newline> regulation of GTP cyclohydrolase I activity ; GO:0043095 | involved_in inferred from direct assay <newline> preblastoderm mitotic cell cycle ; GO:003518…	cytoplasm ; GO:0005737 | located_in inferred from direct assay <newline> cytoplasm ; GO:0005737 | is_active_in inferred from biological aspect of ancestor with PANTHER:PTN000121833 <newline> cytoplasm ; GO:0005737 |	GTP cyclohydrolase I activity ; GO:0003934 | enables inferred from biological aspect of ancestor with PANTHER:PTN000121833 <newline> GTP cyclohydrolase I regulator activity ; GO:0060308 | enables inferred from direct assay <newline> GTP cyclohydrolase I activity ; GO:0003934 | enables inferred from direct assay <newline> GTP binding ; GO:0005525 | enables inferred from biological aspect of ancest…	Pu
FBgn0003209	FBgn0003209	negative regulation of JNK cascade ; GO:0046329 | involved_in inferred from genetic interaction with lncRNA:acal <newline> gonad development ; GO:0008406 | involved_in inferred from mutant phenotype <newline> central nervous system development ; GO:0007417 | involved_in inferred from mutant phenotype <newline> germ-band shortening ; GO:0007390 | involved_in inferred from mutant phenotype <newline…	plasma membrane ; GO:0005886 | located_in inferred from direct assay <newline> plasma membrane ; GO:0005886 | is_active_in inferred from biological aspect of ancestor with PANTHER:PTN002190752 <newline> plasma membrane ; GO:0005886 |	-	raw
FBgn0003495	FBgn0003495	defense response to Gram-positive bacterium ; GO:0050830 | involved_in inferred from mutant phenotype <newline> negative regulation of neuron apoptotic process ; GO:0043524 | involved_in inferred from mutant phenotype <newline> defense response to Gram-negative bacterium ; GO:0050829 | involved_in inferred from mutant phenotype <newline> antifungal innate immune response ; GO:0061760 | involved_i…	extracellular space ; GO:0005615 | located_in inferred from direct assay <newline> extracellular region ; GO:0005576 | is_active_in inferred from biological aspect of ancestor with PANTHER:PTN002354018 <newline> extracellular region ; GO:0005576 | located_in inferred from direct assay <newline> extracellular space ; GO:0005615 | <newline> extracellular region ; GO:0005576 |	cytokine activity ; GO:0005125 | enables traceable author statement <newline> receptor ligand activity ; GO:0048018 | enables inferred from direct assay <newline> Toll binding ; GO:0005121 | enables inferred from physical interaction with Tl <newline> Toll binding ; GO:0005121 | enables inferred from direct assay <newline> Toll binding ; GO:0005121 | enables inferred from biological aspect of anc…	spz
FBgn0003997	FBgn0003997	entrainment of circadian clock by photoperiod ; GO:0043153 | involved_in inferred from mutant phenotype <newline> apoptotic signaling pathway ; GO:0097190 | involved_in inferred from mutant phenotype <newline> apoptotic process ; GO:0006915 | involved_in inferred from mutant phenotype <newline> antennal morphogenesis ; GO:0048800 | involved_in inferred from mutant phenotype <newline> programmed c…	nucleus ; GO:0005634 | located_in inferred from direct assay <newline> cytoplasm ; GO:0005737 | located_in inferred from direct assay <newline> plasma membrane ; GO:0005886 | located_in inferred from direct assay <newline> mitochondrion ; GO:0005739 | located_in inferred from direct assay <newline> nucleus ; GO:0005634 | <newline> cytoplasm ; GO:0005737 | <newline> plasma membrane ; GO:0005886 | …	cysteine-type endopeptidase regulator activity involved in apoptotic process ; GO:0043028 | enables inferred from direct assay <newline> cysteine-type endopeptidase regulator activity involved in apoptotic process ; GO:0043028 | enables inferred from genetic interaction with Drice inferred from genetic interaction with Dronc inferred from genetic interaction with Decay inferred from genetic inter…	hid
FBgn0004107	FBgn0004107	positive regulation of receptor signaling pathway via JAK-STAT ; GO:0046427 | involved_in inferred from physical interaction with Stat92E <newline> response to organic substance ; GO:0010033 | involved_in inferred from biological aspect of ancestor with PANTHER:PTN000623979 <newline> G1/S transition of mitotic cell cycle ; GO:0000082 | involved_in inferred from biological aspect of ancestor with …	cytoplasm ; GO:0005737 | is_active_in inferred from biological aspect of ancestor with PANTHER:PTN000623979 <newline> cyclin-dependent protein kinase holoenzyme complex ; GO:0000307 | part_of inferred from biological aspect of ancestor with PANTHER:PTN000623979 <newline> nucleus ; GO:0005634 | is_active_in inferred from biological aspect of ancestor with PANTHER:PTN000623091 <newline> cytoplasm ;…	cyclin-dependent protein serine/threonine kinase activity ; GO:0004693 | enables inferred from biological aspect of ancestor with PANTHER:PTN000623091 <newline> cyclin-dependent protein serine/threonine kinase activity ; GO:0004693 | enables inferred from sequence or structural similarity with SGD:S000000364 <newline> ATP binding ; GO:0005524 | enables inferred from electronic annotation with Int…	Cdk2
FBgn0004168	FBgn0004168	inter-male aggressive behavior ; GO:0002121 | involved_in inferred from mutant phenotype <newline> serotonin receptor signaling pathway ; GO:0007210 | involved_in inferred from direct assay <newline> adenylate cyclase-inhibiting serotonin receptor signaling pathway ; GO:0007198 | involved_in inferred from direct assay <newline> regulation of circadian sleep/wake cycle, sleep ; GO:0045187 | involv…	membrane ; GO:0016020 | located_in inferred from sequence or structural similarity <newline> membrane ; GO:0016020 | located_in inferred from electronic annotation with InterPro:IPR000276, InterPro:IPR017452 <newline> dendrite ; GO:0030425 | is_active_in inferred from biological aspect of ancestor with PANTHER:PTN000664111 <newline> membrane ; GO:0016020 | <newline> dendrite ; GO:0030425 |	G protein-coupled serotonin receptor activity ; GO:0004993 | enables inferred from biological aspect of ancestor with PANTHER:PTN000664111 <newline> neurotransmitter receptor activity ; GO:0030594 | enables inferred from biological aspect of ancestor with PANTHER:PTN000664111 <newline> G protein-coupled serotonin receptor activity ; GO:0004993 | enables inferred from sequence or structural simila…	5-HT1A
FBgn0004240	FBgn0004240	defense response to Gram-negative bacterium ; GO:0050829 | involved_in inferred from direct assay <newline> response to bacterium ; GO:0009617 | involved_in inferred from direct assay <newline> defense response to Gram-negative bacterium ; GO:0050829 | involved_in inferred from high throughput mutant phenotype <newline> antibacterial humoral response ; GO:0019731 | involved_in inferred from expre…	-	-	DptA
FBgn0004629	FBgn0004629	sexual reproduction ; GO:0019953 | involved_in inferred from high throughput expression pattern <newline> sexual reproduction ; GO:0019953 |	extracellular space ; GO:0005615 | located_in inferred from high throughput direct assay <newline> extracellular space ; GO:0005615 |	cysteine-type endopeptidase inhibitor activity ; GO:0004869 | enables inferred from electronic annotation with InterPro:IPR000010 <newline> cysteine-type endopeptidase inhibitor activity ; GO:0004869 |	Cys
FBgn0004644	FBgn0004644	cell-cell signaling involved in cell fate commitment ; GO:0045168 | involved_in inferred from mutant phenotype <newline> anterior/posterior lineage restriction, imaginal disc ; GO:0048099 | involved_in traceable author statement <newline> wing disc anterior/posterior pattern formation ; GO:0048100 | involved_in traceable author statement <newline> anterior head segmentation ; GO:0035288 | involve…	endocytic vesicle ; GO:0030139 | located_in inferred from direct assay <newline> nucleus ; GO:0005634 | located_in inferred from direct assay <newline> endosome ; GO:0005768 | located_in inferred from direct assay <newline> extracellular region ; GO:0005576 | located_in non-traceable author statement <newline> plasma membrane ; GO:0005886 | located_in inferred from direct assay <newline> extracel…	protein binding ; GO:0005515 | enables inferred from physical interaction with ihog <newline> patched binding ; GO:0005113 | enables non-traceable author statement <newline> calcium ion binding ; GO:0005509 | enables inferred from biological aspect of ancestor with PANTHER:PTN001726121 <newline> morphogen activity ; GO:0016015 | enables inferred from direct assay <newline> protein binding ; GO:00…	hh
FBgn0004657	FBgn0004657	integrin-mediated signaling pathway ; GO:0007229 | involved_in inferred from biological aspect of ancestor with PANTHER:PTN000801545 <newline> border follicle cell migration ; GO:0007298 | involved_in inferred from mutant phenotype <newline> dorsal closure ; GO:0007391 | involved_in inferred from mutant phenotype <newline> central nervous system development ; GO:0007417 | involved_in inferred fro…	postsynaptic membrane ; GO:0045211 | located_in inferred from mutant phenotype <newline> presynaptic membrane ; GO:0042734 | located_in inferred from mutant phenotype <newline> focal adhesion ; GO:0005925 | is_active_in inferred from biological aspect of ancestor with PANTHER:PTN000801545 <newline> basal plasma membrane ; GO:0009925 | located_in inferred from direct assay <newline> costamere ; GO…	integrin binding ; GO:0005178 | enables inferred from biological aspect of ancestor with PANTHER:PTN000801545 <newline> protein binding ; GO:0005515 | enables inferred from physical interaction with rhea <newline> extracellular matrix protein binding ; GO:1990430 | contributes_to inferred from physical interaction with Tig <newline> protein heterodimerization activity ; GO:0046982 | enables infer…	mys
FBgn0004865	FBgn0004865	negative regulation of DNA-templated transcription ; GO:0045892 | involved_in inferred from sequence or structural similarity with HGNC:7963 <newline> regulation of DNA-templated transcription ; GO:0006355 | involved_in inferred from electronic annotation with InterPro:IPR001628, InterPro:IPR013088 <newline> negative regulation of DNA-templated transcription ; GO:0045892 | <newline> regulation of…	-	zinc ion binding ; GO:0008270 | enables inferred from electronic annotation with InterPro:IPR001628, InterPro:IPR013088 <newline> DNA-binding transcription factor activity ; GO:0003700 | enables inferred from electronic annotation with InterPro:IPR001628 <newline> sequence-specific DNA binding ; GO:0043565 | enables inferred from electronic annotation with InterPro:IPR001628 <newline> zinc ion bi…	Eip78C
FBgn0005775	FBgn0005775	homophilic cell adhesion via plasma membrane adhesion molecules ; GO:0007156 | involved_in inferred from direct assay <newline> axonal fasciculation ; GO:0007413 | involved_in traceable author statement <newline> homophilic cell adhesion via plasma membrane adhesion molecules ; GO:0007156 | involved_in traceable author statement <newline> synaptic target attraction ; GO:0016200 | involved_in trac…	plasma membrane ; GO:0005886 | located_in traceable author statement <newline> neuromuscular junction ; GO:0031594 | located_in inferred from direct assay <newline> axonal growth cone ; GO:0044295 | located_in inferred from direct assay <newline> cell surface ; GO:0009986 | located_in inferred from direct assay <newline> plasma membrane ; GO:0005886 | <newline> neuromuscular junction ; GO:0031594…	-	Con
FBgn0010113	FBgn0010113	negative regulation of neurogenesis ; GO:0050768 | involved_in inferred from mutant phenotype <newline> terminal branching, open tracheal system ; GO:0007430 | involved_in inferred from mutant phenotype <newline> regulation of neuron remodeling ; GO:1904799 | involved_in inferred from mutant phenotype <newline> salivary gland cell autophagic cell death ; GO:0035071 | involved_in inferred from mut…	perinuclear region of cytoplasm ; GO:0048471 | located_in inferred from direct assay <newline> dendrite ; GO:0030425 | located_in inferred from direct assay <newline> axon ; GO:0030424 | located_in inferred from direct assay <newline> cytoplasm ; GO:0005737 | located_in inferred from direct assay <newline> perinuclear region of cytoplasm ; GO:0048471 | <newline> dendrite ; GO:0030425 | <newline> …	-	heca
FBgn0010314	FBgn0010314	spindle assembly ; GO:0051225 | involved_in inferred from mutant phenotype <newline> regulation of mitotic cell cycle ; GO:0007346 | involved_in inferred from biological aspect of ancestor with PANTHER:PTN000602176 <newline> spindle assembly involved in female meiosis I ; GO:0007057 | involved_in inferred from mutant phenotype <newline> protein phosphorylation ; GO:0006468 | involved_in inferred …	SCF ubiquitin ligase complex ; GO:0019005 | part_of inferred from biological aspect of ancestor with PANTHER:PTN000602176 <newline> cyclin-dependent protein kinase holoenzyme complex ; GO:0000307 | part_of inferred from biological aspect of ancestor with PANTHER:PTN000602176 <newline> SCF ubiquitin ligase complex ; GO:0019005 | <newline> cyclin-dependent protein kinase holoenzyme complex ; GO:000…	ubiquitin binding ; GO:0043130 | enables inferred from biological aspect of ancestor with PANTHER:PTN000602176 <newline> protein kinase binding ; GO:0019901 | enables inferred from biological aspect of ancestor with PANTHER:PTN000602176 <newline> protein binding ; GO:0005515 | enables inferred from physical interaction with Cdk1 inferred from physical interaction with Cdk2 <newline> cyclin-depend…	Cks30A
FBgn0010379	FBgn0010379	cholesterol homeostasis ; GO:0042632 | involved_in inferred from mutant phenotype <newline> positive regulation of cell growth ; GO:0030307 | involved_in inferred from mutant phenotype <newline> insulin receptor signaling pathway ; GO:0008286 | involved_in inferred from direct assay <newline> negative regulation of apoptotic process ; GO:0043066 | acts_upstream_of inferred from mutant phenotype <…	neuronal cell body ; GO:0043025 | located_in inferred from direct assay <newline> cytosol ; GO:0005829 | located_in inferred from direct assay <newline> nucleus ; GO:0005634 | located_in inferred from direct assay <newline> cell cortex ; GO:0005938 | located_in inferred from direct assay <newline> neuronal cell body ; GO:0043025 | <newline> cytosol ; GO:0005829 | <newline> nucleus ; GO:0005634 | …	protein serine/threonine kinase activity ; GO:0004674 | enables inferred from direct assay <newline> protein binding ; GO:0005515 | enables inferred from physical interaction with UniProtKB:Q9VJ07 <newline> protein serine/threonine kinase activity ; GO:0004674 | enables inferred from electronic annotation with InterPro:IPR000961, InterPro:IPR017892 <newline> protein serine/threonine kinase activi…	Akt
FBgn0010381	FBgn0283461	defense response to protozoan ; GO:0042832 | involved_in inferred from direct assay <newline> defense response ; GO:0006952 | involved_in inferred from electronic annotation with InterPro:IPR003614 <newline> defense response to fungus ; GO:0050832 | involved_in traceable author statement <newline> antimicrobial humoral immune response mediated by antimicrobial peptide ; GO:0061844 | involved_in i…	extracellular space ; GO:0005615 | located_in inferred from direct assay <newline> extracellular space ; GO:0005615 |	molecular_function ; GO:0003674 | enables no biological data available <newline> molecular_function ; GO:0003674 |	Drs
FBgn0010385	FBgn0010385	humoral immune response ; GO:0006959 | involved_in inferred from biological aspect of ancestor with PANTHER:PTN001007287 <newline> humoral immune response ; GO:0006959 | involved_in inferred from expression pattern <newline> defense response to Gram-positive bacterium ; GO:0050830 | involved_in inferred from direct assay <newline> response to bacterium ; GO:0009617 | involved_in inferred from dir…	extracellular space ; GO:0005615 | is_active_in inferred from biological aspect of ancestor with PANTHER:PTN000342060 <newline> extracellular space ; GO:0005615 | located_in inferred from direct assay <newline> extracellular space ; GO:0005615 |	-	Def
FBgn0010388	FBgn0010388	defense response ; GO:0006952 | involved_in inferred from direct assay <newline> defense response to Gram-negative bacterium ; GO:0050829 | involved_in inferred from direct assay <newline> defense response to insect ; GO:0002213 | involved_in inferred from expression pattern <newline> antibacterial humoral response ; GO:0019731 | involved_in inferred from expression pattern <newline> defense resp…	extracellular region ; GO:0005576 | located_in inferred from direct assay <newline> extracellular region ; GO:0005576 |	-	Dro
FBgn0012042	FBgn0012042	humoral immune response ; GO:0006959 | involved_in inferred from expression pattern <newline> defense response to bacterium ; GO:0042742 | involved_in inferred from electronic annotation with InterPro:IPR005521 <newline> defense response to Gram-positive bacterium ; GO:0050830 | involved_in inferred from expression pattern <newline> response to hyperoxia ; GO:0055093 | involved_in inferred from m…	extracellular space ; GO:0005615 | located_in inferred from direct assay <newline> extracellular region ; GO:0005576 | located_in inferred from electronic annotation with InterPro:IPR005520, InterPro:IPR005521 <newline> extracellular space ; GO:0005615 | <newline> extracellular region ; GO:0005576 |	-	AttA
FBgn0012344	FBgn0012344	hormone-mediated signaling pathway ; GO:0009755 | involved_in inferred from direct assay <newline> body fluid secretion ; GO:0007589 | involved_in inferred from direct assay <newline> locomotor rhythm ; GO:0045475 | involved_in inferred from mutant phenotype <newline> G protein-coupled receptor signaling pathway ; GO:0007186 | involved_in inferred from direct assay <newline> hormone-mediated sign…	extracellular space ; GO:0005615 | located_in inferred by curator from GO:0001664,GO:0009755 <newline> extracellular region ; GO:0005576 | located_in inferred from electronic annotation with InterPro:IPR000187 <newline> extracellular space ; GO:0005615 | <newline> extracellular region ; GO:0005576 |	diuretic hormone activity ; GO:0008613 | enables non-traceable author statement <newline> hormone activity ; GO:0005179 | enables inferred from electronic annotation with InterPro:IPR000187 <newline> G protein-coupled receptor binding ; GO:0001664 | enables inferred from physical interaction with Dh44-R2,Dh44-R1 <newline> diuretic hormone activity ; GO:0008613 | <newline> hormone activity ; GO:00…	Dh44
FBgn0013679	FBgn0013679	mitochondrial electron transport, NADH to ubiquinone ; GO:0006120 | involved_in inferred by curator from GO:0005747 <newline> aerobic respiration ; GO:0009060 | involved_in inferred from biological aspect of ancestor with PANTHER:PTN000153359 <newline> mitochondrial electron transport, NADH to ubiquinone ; GO:0006120 | <newline> aerobic respiration ; GO:0009060 |	mitochondrial respiratory chain complex I ; GO:0005747 | part_of inferred from biological aspect of ancestor with PANTHER:PTN000153361 <newline> membrane ; GO:0016020 | located_in inferred from electronic annotation with InterPro:IPR001694, InterPro:IPR018086 <newline> mitochondrial respiratory chain complex I ; GO:0005747 | part_of inferred from sequence or structural similarity with UniProtKB:P…	NADH dehydrogenase activity ; GO:0003954 | contributes_to inferred from biological aspect of ancestor with PANTHER:PTN000153359 <newline> NADH dehydrogenase (ubiquinone) activity ; GO:0008137 | enables non-traceable author statement <newline> NADH dehydrogenase activity ; GO:0003954 | <newline> NADH dehydrogenase (ubiquinone) activity ; GO:0008137 |	mt:ND1
FBgn0013984	FBgn0283499	insulin receptor signaling pathway ; GO:0008286 | involved_in inferred from direct assay <newline> insulin receptor signaling pathway ; GO:0008286 | involved_in inferred from mutant phenotype <newline> positive regulation of cell growth ; GO:0030307 | involved_in inferred from mutant phenotype <newline> positive regulation of lipid storage ; GO:0010884 | involved_in inferred from mutant phenotype…	insulin receptor complex ; GO:0005899 | part_of inferred from direct assay <newline> membrane ; GO:0016020 | located_in inferred from electronic annotation with InterPro:IPR002011 <newline> plasma membrane ; GO:0005886 | located_in inferred from direct assay <newline> insulin receptor complex ; GO:0005899 | part_of inferred from biological aspect of ancestor with PANTHER:PTN000699611 <newline> ax…	insulin receptor activity ; GO:0005009 | enables inferred from direct assay <newline> insulin binding ; GO:0043559 | enables inferred from physical interaction with Ilp5 <newline> insulin binding ; GO:0043559 | enables inferred from sequence or structural similarity with UniProtKB:P06213 <newline> protein tyrosine kinase activity ; GO:0004713 | enables inferred from direct assay <newline> transme…	InR
FBgn0014141	FBgn0014141	determination of adult lifespan ; GO:0008340 | involved_in inferred from mutant phenotype <newline> female germline ring canal formation, actin assembly ; GO:0008302 | involved_in inferred from mutant phenotype <newline> negative regulation of lamellocyte differentiation ; GO:0035204 | involved_in inferred from mutant phenotype <newline> germarium-derived female germ-line cyst encapsulation ; GO:…	apical cortex ; GO:0045179 | located_in inferred from high throughput direct assay <newline> actin filament ; GO:0005884 | colocalizes_with inferred from direct assay <newline> perinuclear region of cytoplasm ; GO:0048471 | colocalizes_with inferred from direct assay <newline> actin cytoskeleton ; GO:0015629 | located_in inferred from direct assay <newline> plasma membrane ; GO:0005886 | located_…	actin binding ; GO:0003779 | enables inferred from sequence or structural similarity with HGNC:3754 <newline> actin filament binding ; GO:0051015 | enables inferred from electronic annotation with InterPro:IPR044801 <newline> actin binding ; GO:0003779 | <newline> actin filament binding ; GO:0051015 |	cher
FBgn0014163	FBgn0014163	axonogenesis ; GO:0007409 | involved_in traceable author statement <newline> axonogenesis ; GO:0007409 | involved_in inferred from genetic interaction with Abl <newline> female germ-line stem cell population maintenance ; GO:0036099 | involved_in inferred from mutant phenotype <newline> axonogenesis ; GO:0007409 | <newline> female germ-line stem cell population maintenance ; GO:0036099 |	plasma membrane ; GO:0005886 | located_in inferred from high throughput direct assay <newline> cytoplasm ; GO:0005737 | is_active_in inferred from biological aspect of ancestor with PANTHER:PTN008535681 <newline> cytoplasm ; GO:0005737 | located_in inferred from high throughput direct assay <newline> plasma membrane ; GO:0005886 | <newline> cytoplasm ; GO:0005737 |	-	fax
FBgn0014865	FBgn0014865	defense response to Gram-positive bacterium ; GO:0050830 | involved_in inferred from direct assay <newline> defense response to fungus ; GO:0050832 | involved_in inferred from direct assay <newline> antifungal humoral response ; GO:0019732 | involved_in inferred from electronic annotation with InterPro:IPR012513 <newline> response to bacterium ; GO:0009617 | involved_in inferred from direct assay…	extracellular region ; GO:0005576 | located_in inferred from direct assay <newline> extracellular region ; GO:0005576 |	-	Mtk
FBgn0015541	FBgn0039647	mechanosensory behavior ; GO:0007638 | involved_in inferred from mutant phenotype <newline> regulation of membrane potential ; GO:0042391 | involved_in inferred from mutant phenotype <newline> response to mechanical stimulus ; GO:0009612 | involved_in inferred from genetic interaction with kcc <newline> response to mechanical stimulus ; GO:0009612 | involved_in inferred from mutant phenotype <new…	-	-	jus
FBgn0015625	FBgn0015625	mitotic cytokinesis ; GO:0000281 | involved_in inferred from direct assay inferred from mutant phenotype <newline> syncytial blastoderm mitotic cell cycle ; GO:0035186 | involved_in inferred from genetic interaction with CycA,CycB <newline> mitotic cytokinesis ; GO:0000281 | involved_in inferred from direct assay <newline> mitotic cell cycle phase transition ; GO:0044772 | involved_in inferred fr…	nucleus ; GO:0005634 | located_in inferred from direct assay <newline> cyclin-dependent protein kinase holoenzyme complex ; GO:0000307 | part_of inferred from biological aspect of ancestor with PANTHER:PTN000019791 <newline> centrosome ; GO:0005813 | is_active_in inferred from biological aspect of ancestor with PANTHER:PTN002468700 <newline> cytoplasm ; GO:0005737 | is_active_in inferred from bio…	cyclin-dependent protein serine/threonine kinase regulator activity ; GO:0016538 | enables inferred from electronic annotation with InterPro:IPR046965 <newline> protein binding ; GO:0005515 | enables inferred from physical interaction with UniProtKB:P23572 <newline> cyclin-dependent protein serine/threonine kinase regulator activity ; GO:0016538 | enables inferred from biological aspect of ancest…	CycB3
FBgn0020414	FBgn0020414	chitin-based cuticle development ; GO:0040003 | involved_in inferred from mutant phenotype <newline> chitin catabolic process ; GO:0006032 | involved_in inferred from biological aspect of ancestor with PANTHER:PTN000126545 <newline> wound healing ; GO:0042060 | involved_in inferred from mutant phenotype <newline> ecdysis, chitin-based cuticle ; GO:0018990 | involved_in inferred from mutant phenot…	extracellular region ; GO:0005576 | located_in non-traceable author statement <newline> extracellular region ; GO:0005576 | located_in inferred from high throughput direct assay <newline> extracellular region ; GO:0005576 | is_active_in inferred from biological aspect of ancestor with PANTHER:PTN000126545 <newline> extracellular region ; GO:0005576 |	imaginal disc growth factor receptor binding ; GO:0008084 | enables inferred from direct assay <newline> chitin binding ; GO:0008061 | enables inferred from electronic annotation with InterPro:IPR011583 <newline> imaginal disc growth factor receptor binding ; GO:0008084 | <newline> chitin binding ; GO:0008061 |	Idgf3
FBgn0020880	FBgn0020880	synaptic target recognition ; GO:0008039 | involved_in inferred from mutant phenotype <newline> synaptic target recognition ; GO:0008039 |	extracellular space ; GO:0005615 | is_active_in inferred from biological aspect of ancestor with PANTHER:PTN001207255 <newline> extracellular space ; GO:0005615 |	serine-type endopeptidase activity ; GO:0004252 | enables inferred from biological aspect of ancestor with PANTHER:PTN001207255 <newline> serine-type endopeptidase activity ; GO:0004252 |	CG7179
FBgn0022359	FBgn0022359	sorbitol catabolic process ; GO:0006062 | involved_in inferred from biological aspect of ancestor with PANTHER:PTN000190705 <newline> sorbitol catabolic process ; GO:0006062 | involved_in inferred from mutant phenotype <newline> sorbitol catabolic process ; GO:0006062 |	-	oxidoreductase activity ; GO:0016491 | enables inferred from electronic annotation with InterPro:IPR002328, InterPro:IPR020843 <newline> L-iditol 2-dehydrogenase activity ; GO:0003939 | enables inferred from mutant phenotype <newline> zinc ion binding ; GO:0008270 | enables inferred from electronic annotation with InterPro:IPR002328 <newline> L-iditol 2-dehydrogenase activity ; GO:0003939 | enabl…	Sodh2
FBgn0023495	FBgn0023495	lipid catabolic process ; GO:0016042 | involved_in inferred from direct assay <newline> lipid metabolic process ; GO:0006629 | involved_in inferred from electronic annotation with InterPro:IPR006693 <newline> lipid catabolic process ; GO:0016042 | <newline> lipid metabolic process ; GO:0006629 |	-	phospholipase activity ; GO:0004620 | enables inferred from mutant phenotype <newline> acylglycerol lipase activity ; GO:0047372 | NOT enables inferred from direct assay <newline> triglyceride lipase activity ; GO:0004806 | enables inferred from direct assay <newline> hydrolase activity, acting on ester bonds ; GO:0016788 | enables inferred from electronic annotation with InterPro:IPR025483 <newl…	Lip3
FBgn0023540	FBgn0023540	positive regulation of Rho protein signal transduction ; GO:0035025 | involved_in inferred from electronic annotation with InterPro:IPR026111 <newline> positive regulation of Rho protein signal transduction ; GO:0035025 | involved_in inferred from sequence or structural similarity with MGI:MGI:2444891 <newline> positive regulation of Rho protein signal transduction ; GO:0035025 |	actin cytoskeleton ; GO:0015629 | located_in inferred from sequence or structural similarity with MGI:MGI:2444891 <newline> actin cytoskeleton ; GO:0015629 |	actin binding ; GO:0003779 | enables inferred from electronic annotation with InterPro:IPR026111 <newline> actin binding ; GO:0003779 | enables inferred from sequence or structural similarity with MGI:MGI:2444891 <newline> actin binding ; GO:0003779 |	CG3630
FBgn0024189	FBgn0024189	cell-cell adhesion ; GO:0098609 | involved_in inferred from biological aspect of ancestor with PANTHER:PTN002267852 <newline> nephrocyte diaphragm assembly ; GO:0036059 | involved_in inferred from mutant phenotype <newline> actin cytoskeleton organization ; GO:0030036 | involved_in inferred from mutant phenotype <newline> spermatid development ; GO:0007286 | involved_in inferred from mutant pheno…	plasma membrane ; GO:0005886 | located_in inferred from direct assay <newline> nephrocyte diaphragm ; GO:0005917 | located_in inferred from direct assay <newline> apical plasma membrane ; GO:0016324 | is_active_in inferred from direct assay <newline> cell-cell junction ; GO:0005911 | is_active_in inferred from biological aspect of ancestor with PANTHER:PTN002267852 <newline> plasma membrane ; GO:…	cell adhesion molecule binding ; GO:0050839 | enables inferred from biological aspect of ancestor with PANTHER:PTN002267852 <newline> protein binding ; GO:0005515 | enables inferred from physical interaction with Mec2 <newline> cell adhesion mediator activity ; GO:0098631 | enables inferred from physical interaction with hbs <newline> cell adhesion molecule binding ; GO:0050839 | <newline> protei…	sns
FBgn0024227	FBgn0024227	protein phosphorylation ; GO:0006468 | involved_in inferred from electronic annotation with InterPro:IPR000719, InterPro:IPR008271 <newline> mitotic sister chromatid segregation ; GO:0000070 | involved_in inferred from mutant phenotype <newline> chromatin organization ; GO:0006325 | involved_in inferred from mutant phenotype <newline> midbody abscission ; GO:0061952 | involved_in inferred from mu…	condensed chromosome, centromeric region ; GO:0000779 | located_in inferred from direct assay <newline> spindle ; GO:0005819 | located_in inferred from direct assay <newline> kinetochore ; GO:0000776 | is_active_in inferred from biological aspect of ancestor with PANTHER:PTN000681968 <newline> spindle midzone ; GO:0051233 | located_in inferred from direct assay <newline> chromosome passenger comp…	protein kinase activity ; GO:0004672 | enables inferred from electronic annotation with InterPro:IPR000719, InterPro:IPR008271, InterPro:IPR030616 <newline> protein serine/threonine/tyrosine kinase activity ; GO:0004712 | enables inferred from direct assay <newline> protein serine/threonine kinase activity ; GO:0004674 | enables inferred from mutant phenotype <newline> protein serine/threonine ki…	aurB
FBgn0024732	FBgn0024732	regulation of apoptotic process ; GO:0042981 | involved_in inferred from sequence or structural similarity with HGNC:2772 <newline> nurse cell apoptotic process ; GO:0045476 | involved_in inferred from mutant phenotype <newline> apoptotic process ; GO:0006915 | involved_in inferred from electronic annotation with InterPro:IPR003508 <newline> negative regulation of apoptotic process ; GO:0043066 |…	-	protein sequestering activity ; GO:0140311 | enables inferred from physical interaction with Drep4 <newline> deoxyribonuclease inhibitor activity ; GO:0060703 | enables inferred from electronic annotation with InterPro:IPR017299 <newline> protein sequestering activity ; GO:0140311 | <newline> deoxyribonuclease inhibitor activity ; GO:0060703 |	Drep1
FBgn0025630	FBgn0025630	RNA processing ; GO:0006396 | involved_in inferred from electronic annotation with InterPro:IPR000228, InterPro:IPR017770 <newline> negative regulation of axon regeneration ; GO:0048681 | involved_in inferred from mutant phenotype <newline> RNA processing ; GO:0006396 | <newline> negative regulation of axon regeneration ; GO:0048681 |	nucleus ; GO:0005634 | is_active_in inferred from biological aspect of ancestor with PANTHER:PTN000120449 <newline> nucleus ; GO:0005634 | located_in inferred from direct assay <newline> nucleus ; GO:0005634 |	RNA-3'-phosphate cyclase activity ; GO:0003963 | enables inferred from biological aspect of ancestor with PANTHER:PTN000120382 <newline> RNA-3'-phosphate cyclase activity ; GO:0003963 | enables inferred from electronic annotation with InterPro:IPR017770 <newline> catalytic activity ; GO:0003824 | enables inferred from electronic annotation with InterPro:IPR013792 <newline> RNA-3'-phosphate cyclas…	Rtca
FBgn0025879	FBgn0025879	delamination ; GO:0060232 | involved_in inferred from mutant phenotype <newline> wing disc morphogenesis ; GO:0007472 | involved_in inferred from mutant phenotype <newline> phototaxis ; GO:0042331 | involved_in inferred from mutant phenotype <newline> tracheal outgrowth, open tracheal system ; GO:0007426 | involved_in inferred from mutant phenotype <newline> negative regulation of endopeptidase a…	extracellular matrix ; GO:0031012 | is_active_in inferred from biological aspect of ancestor with PANTHER:PTN000931945 <newline> extracellular space ; GO:0005615 | is_active_in inferred from biological aspect of ancestor with PANTHER:PTN000931945 <newline> dendrite ; GO:0030425 | located_in inferred from mutant phenotype <newline> extracellular matrix ; GO:0031012 | <newline> extracellular space …	zinc ion binding ; GO:0008270 | enables inferred from sequence or structural similarity with UniProtKB:P01033 <newline> metalloendopeptidase inhibitor activity ; GO:0008191 | enables inferred from sequence or structural similarity with HGNC:11820 <newline> protease binding ; GO:0002020 | enables inferred from biological aspect of ancestor with PANTHER:PTN000931945 <newline> metalloendopeptidase i…	Timp
FBgn0027341	FBgn0287209	fructose 6-phosphate metabolic process ; GO:0006002 | involved_in inferred from biological aspect of ancestor with PANTHER:PTN000101302 <newline> fructose 6-phosphate metabolic process ; GO:0006002 | involved_in traceable author statement <newline> UDP-N-acetylglucosamine metabolic process ; GO:0006047 | involved_in inferred from biological aspect of ancestor with PANTHER:PTN000101302 <newline> p…	-	glutamine-fructose-6-phosphate transaminase (isomerizing) activity ; GO:0004360 | enables inferred from electronic annotation with InterPro:IPR005855 <newline> glutamine-fructose-6-phosphate transaminase (isomerizing) activity ; GO:0004360 | enables inferred from biological aspect of ancestor with PANTHER:PTN000101302 <newline> glutamine-fructose-6-phosphate transaminase (isomerizing) activity ; …	Gfat1
FBgn0027562	FBgn0027562	defense response to protozoan ; GO:0042832 | involved_in inferred from mutant phenotype <newline> defense response to protozoan ; GO:0042832 |	cytoplasm ; GO:0005737 | is_active_in inferred from biological aspect of ancestor with PANTHER:PTN000230217 <newline> membrane ; GO:0016020 | located_in inferred from electronic annotation with InterPro:IPR002159 <newline> cytoplasm ; GO:0005737 | <newline> membrane ; GO:0016020 |	scavenger receptor activity ; GO:0005044 | enables inferred from biological aspect of ancestor with PANTHER:PTN000230217 <newline> scavenger receptor activity ; GO:0005044 |	CG10345
FBgn0027584	FBgn0027584	biological_process ; GO:0008150 | involved_in no biological data available <newline> biological_process ; GO:0008150 |	cellular_component ; GO:0005575 | is_active_in no biological data available <newline> cellular_component ; GO:0005575 |	serine hydrolase activity ; GO:0017171 | enables inferred from high throughput direct assay <newline> carboxylesterase activity ; GO:0106435 | enables inferred from sequence or structural similarity with UniProtKB:O00748 <newline> serine hydrolase activity ; GO:0017171 | <newline> carboxylesterase activity ; GO:0106435 |	CG4757
FBgn0027932	FBgn0027932	regulation of actin cytoskeleton organization ; GO:0032956 | involved_in inferred from mutant phenotype <newline> positive regulation of protein localization to membrane ; GO:1905477 | involved_in inferred from mutant phenotype <newline> circadian rhythm ; GO:0007623 | involved_in inferred from mutant phenotype <newline> behavioral response to ethanol ; GO:0048149 | involved_in inferred from muta…	plasma membrane ; GO:0005886 | located_in inferred from direct assay <newline> plasma membrane ; GO:0005886 | located_in inferred from mutant phenotype <newline> plasma membrane ; GO:0005886 | located_in inferred from high throughput direct assay <newline> cytosol ; GO:0005829 | located_in inferred from mutant phenotype <newline> cytoplasm ; GO:0005737 | located_in inferred from high throughput d…	protein kinase A regulatory subunit binding ; GO:0034237 | enables inferred from physical interaction with UniProtKB:P81900 <newline> actin filament binding ; GO:0051015 | enables inferred from direct assay <newline> protein binding ; GO:0005515 | enables inferred from physical interaction with UniProtKB:P62152 <newline> Notch binding ; GO:0005112 | enables inferred from physical interaction with…	Akap200
FBgn0028400	FBgn0028400	synaptic vesicle exocytosis ; GO:0016079 | involved_in inferred from sequence or structural similarity <newline> neurotransmitter secretion ; GO:0007269 | involved_in non-traceable author statement <newline> regulation of dopamine secretion ; GO:0014059 | involved_in inferred from biological aspect of ancestor with PANTHER:PTN000001283 <newline> positive regulation of vesicle fusion ; GO:0031340 …	apical plasma membrane ; GO:0016324 | located_in inferred from direct assay <newline> postsynaptic membrane ; GO:0045211 | located_in inferred from direct assay <newline> synapse ; GO:0045202 | is_active_in inferred from biological aspect of ancestor with PANTHER:PTN001597973 <newline> membrane ; GO:0016020 | located_in inferred from electronic annotation with InterPro:IPR001565 <newline> exocyti…	phosphatidylserine binding ; GO:0001786 | enables inferred from biological aspect of ancestor with PANTHER:PTN000001283 <newline> phosphatidylserine binding ; GO:0001786 | enables inferred from direct assay <newline> calcium ion binding ; GO:0005509 | enables inferred from biological aspect of ancestor with PANTHER:PTN000001283 <newline> SNARE binding ; GO:0000149 | enables inferred from physical…	Syt4
FBgn0028516	FBgn0028516	transmembrane transport ; GO:0055085 | involved_in inferred from electronic annotation with InterPro:IPR002524 <newline> monoatomic cation transport ; GO:0006812 | involved_in inferred from electronic annotation with InterPro:IPR002524 <newline> response to zinc ion ; GO:0010043 | involved_in inferred from biological aspect of ancestor with PANTHER:PTN000169310 <newline> detoxification of zinc io…	apical plasma membrane ; GO:0016324 | located_in inferred from direct assay <newline> membrane ; GO:0016020 | located_in inferred from electronic annotation with InterPro:IPR002524 <newline> plasma membrane ; GO:0005886 | is_active_in inferred from biological aspect of ancestor with PANTHER:PTN000169409 <newline> apical plasma membrane ; GO:0016324 | <newline> membrane ; GO:0016020 | <newline> pl…	zinc efflux transmembrane transporter activity ; GO:0022883 | enables inferred from genetic interaction with Zip71B <newline> zinc ion transmembrane transporter activity ; GO:0005385 | enables inferred from biological aspect of ancestor with PANTHER:PTN000169409 <newline> monoatomic cation transmembrane transporter activity ; GO:0008324 | enables inferred from electronic annotation with InterPro:…	ZnT35C
FBgn0028523	FBgn0028523	-	voltage-gated potassium channel complex ; GO:0008076 | part_of inferred from biological aspect of ancestor with PANTHER:PTN002925264 <newline> voltage-gated potassium channel complex ; GO:0008076 |	transmembrane transporter binding ; GO:0044325 | enables inferred from biological aspect of ancestor with PANTHER:PTN002925264 <newline> voltage-gated potassium channel activity ; GO:0005249 | enables inferred from biological aspect of ancestor with PANTHER:PTN002925264 <newline> potassium channel activator activity ; GO:0099104 | enables inferred from biological aspect of ancestor with PANTHER:P…	CG5888
FBgn0028550	FBgn0028550	immune response ; GO:0006955 | involved_in inferred from mutant phenotype <newline> regulation of transcription by RNA polymerase II ; GO:0006357 | involved_in inferred from electronic annotation with InterPro:IPR000837 <newline> nervous system development ; GO:0007399 | involved_in inferred from mutant phenotype <newline> lipid homeostasis ; GO:0055088 | involved_in inferred from mutant phenotyp…	nucleus ; GO:0005634 | is_active_in inferred from biological aspect of ancestor with PANTHER:PTN001156258 <newline> nucleus ; GO:0005634 | located_in inferred from direct assay <newline> nucleus ; GO:0005634 |	DNA-binding transcription factor activity, RNA polymerase II-specific ; GO:0000981 | enables inferred from biological aspect of ancestor with PANTHER:PTN001156258 <newline> DNA binding ; GO:0003677 | enables inferred from electronic annotation with InterPro:IPR000837 <newline> sequence-specific DNA binding ; GO:0043565 | enables inferred from direct assay <newline> RNA polymerase II cis-regulator…	Atf3
FBgn0030349	FBgn0030349	chloride transport ; GO:0006821 | involved_in inferred from sequence or structural similarity with HGNC:25240 <newline> chloride transmembrane transport ; GO:1902476 | involved_in inferred from biological aspect of ancestor with PANTHER:PTN000267391 <newline> chloride transport ; GO:0006821 | <newline> chloride transmembrane transport ; GO:1902476 |	plasma membrane ; GO:0005886 | is_active_in inferred from biological aspect of ancestor with PANTHER:PTN000267334 <newline> extracellular exosome ; GO:0070062 | located_in inferred from sequence or structural similarity with HGNC:25240 <newline> plasma membrane ; GO:0005886 | <newline> extracellular exosome ; GO:0070062 |	chloride channel activity ; GO:0005254 | enables inferred from biological aspect of ancestor with PANTHER:PTN000267391 <newline> protein dimerization activity ; GO:0046983 | enables inferred from electronic annotation with InterPro:IPR032394 <newline> intracellular calcium activated chloride channel activity ; GO:0005229 | enables inferred from sequence or structural similarity with HGNC:25240 <n…	CG10353
FBgn0030479	FBgn0030479	regulation of alternative mRNA splicing, via spliceosome ; GO:0000381 | involved_in inferred from mutant phenotype <newline> regulation of transcriptional start site selection at RNA polymerase II promoter ; GO:0001178 | involved_in inferred from mutant phenotype <newline> mRNA splicing, via spliceosome ; GO:0000398 | involved_in inferred from biological aspect of ancestor with PANTHER:PTN0005674…	precatalytic spliceosome ; GO:0071011 | part_of inferred from high throughput direct assay <newline> nuclear speck ; GO:0016607 | is_active_in inferred from biological aspect of ancestor with PANTHER:PTN000567445 <newline> precatalytic spliceosome ; GO:0071011 | <newline> nuclear speck ; GO:0016607 |	mRNA binding ; GO:0003729 | enables inferred from direct assay <newline> mRNA binding ; GO:0003729 | enables inferred from biological aspect of ancestor with PANTHER:PTN008591573 <newline> RNA binding ; GO:0003723 | enables inferred from electronic annotation with InterPro:IPR000504 <newline> nucleic acid binding ; GO:0003676 | enables inferred from electronic annotation with InterPro:IPR035979 <…	Rbp1-like
FBgn0030482	FBgn0030482	leucine biosynthetic process ; GO:0009098 | involved_in inferred from biological aspect of ancestor with PANTHER:PTN000214538 <newline> isoleucine catabolic process ; GO:0006550 | involved_in inferred from mutant phenotype <newline> valine catabolic process ; GO:0006574 | involved_in inferred from mutant phenotype <newline> valine biosynthetic process ; GO:0009099 | involved_in inferred from biol…	mitochondrion ; GO:0005739 | is_active_in inferred from biological aspect of ancestor with PANTHER:PTN000214537 <newline> mitochondrion ; GO:0005739 | is_active_in inferred from sequence or structural similarity with UniProtKB:O35855 <newline> mitochondrion ; GO:0005739 |	L-valine transaminase activity ; GO:0052655 | enables inferred from mutant phenotype <newline> L-isoleucine transaminase activity ; GO:0052656 | enables inferred from mutant phenotype <newline> branched-chain-amino-acid transaminase activity ; GO:0004084 | enables inferred from sequence or structural similarity with UniProtKB:O35855 <newline> branched-chain-amino-acid transaminase activity ; GO:0…	Bcat
FBgn0030706	FBgn0030706	presynaptic active zone organization ; GO:1990709 | involved_in inferred from mutant phenotype <newline> presynaptic active zone organization ; GO:1990709 |	synaptic membrane ; GO:0097060 | located_in inferred from sequence or structural similarity with UniProtKB:Q9QYP1 <newline> plasma membrane ; GO:0005886 | is_active_in inferred from biological aspect of ancestor with PANTHER:PTN002557696 <newline> axon terminus ; GO:0043679 | located_in inferred from direct assay <newline> synaptic membrane ; GO:0097060 | <newline> plasma membrane ; GO:0005886 | …	calcium ion binding ; GO:0005509 | enables inferred from electronic annotation with InterPro:IPR001881, InterPro:IPR018097 <newline> calcium ion binding ; GO:0005509 |	Lrp4
FBgn0030749	FBgn0030749	response to calcium ion ; GO:0051592 | involved_in inferred from sequence or structural similarity with UniProtKB:P50995 <newline> response to calcium ion ; GO:0051592 |	cytoplasm ; GO:0005737 | is_active_in inferred from biological aspect of ancestor with PANTHER:PTN000052507 <newline> cytoplasm ; GO:0005737 |	calcium-dependent phospholipid binding ; GO:0005544 | enables inferred from electronic annotation with InterPro:IPR001464, InterPro:IPR018252, InterPro:IPR018502, InterPro:IPR037104 <newline> calcium ion binding ; GO:0005509 | enables inferred from biological aspect of ancestor with PANTHER:PTN000052507 <newline> calcium-dependent phospholipid binding ; GO:0005544 | enables inferred from sequence…	AnxB11
FBgn0030769	FBgn0030769	-	-	-	CG13012
FBgn0030816	FBgn0030816	amino acid transmembrane transport ; GO:0003333 | involved_in inferred from sequence or structural similarity with Eaat1 <newline> amino acid transmembrane transport ; GO:0003333 | involved_in inferred from biological aspect of ancestor with PANTHER:PTN000535793 <newline> amino acid transmembrane transport ; GO:0003333 |	vacuolar membrane ; GO:0005774 | is_active_in inferred from biological aspect of ancestor with PANTHER:PTN001119389 <newline> vacuolar membrane ; GO:0005774 |	L-amino acid transmembrane transporter activity ; GO:0015179 | enables inferred from biological aspect of ancestor with PANTHER:PTN000535793 <newline> amino acid transmembrane transporter activity ; GO:0015171 | enables inferred from sequence or structural similarity with Eaat1 <newline> L-amino acid transmembrane transporter activity ; GO:0015179 | <newline> amino acid transmembrane transporter …	CG16700
FBgn0030994	FBgn0030994	chromosome organization ; GO:0051276 | involved_in inferred from sequence or structural similarity with Su(var)205 <newline> chromosome organization ; GO:0051276 |	chromatin ; GO:0000785 | part_of inferred from sequence or structural similarity with Su(var)205 <newline> chromatin ; GO:0000785 |	chromatin binding ; GO:0003682 | enables inferred from sequence or structural similarity with Su(var)205 <newline> chromatin binding ; GO:0003682 |	HP1D3csd
FBgn0031000	FBgn0031000	extracellular matrix organization ; GO:0030198 | involved_in inferred from biological aspect of ancestor with PANTHER:PTN001438794 <newline> extracellular matrix organization ; GO:0030198 |	extracellular matrix ; GO:0031012 | is_active_in inferred from biological aspect of ancestor with PANTHER:PTN001438794 <newline> extracellular region ; GO:0005576 | located_in inferred from electronic annotation with InterPro:IPR002557 <newline> extracellular matrix ; GO:0031012 | located_in inferred from sequence model <newline> extracellular matrix ; GO:0031012 | <newline> extracellular region …	chitin binding ; GO:0008061 | enables inferred from electronic annotation with InterPro:IPR002557, InterPro:IPR036508 <newline> extracellular matrix structural constituent ; GO:0005201 | enables inferred from sequence model <newline> chitin binding ; GO:0008061 | <newline> extracellular matrix structural constituent ; GO:0005201 |	Muc18B
FBgn0031170	FBgn0031170	transmembrane transport ; GO:0055085 | involved_in inferred from electronic annotation with InterPro:IPR026082 <newline> lipid transport ; GO:0006869 | involved_in inferred from biological aspect of ancestor with PANTHER:PTN000442469 <newline> transmembrane transport ; GO:0055085 | <newline> lipid transport ; GO:0006869 |	membrane ; GO:0016020 | located_in inferred from electronic annotation with InterPro:IPR026082 <newline> membrane ; GO:0016020 | located_in inferred from sequence or structural similarity with UniProtKB:Q9BZC7 <newline> intracellular membrane-bounded organelle ; GO:0043231 | is_active_in inferred from biological aspect of ancestor with PANTHER:PTN000442469 <newline> membrane ; GO:0016020 | <newli…	ATPase-coupled transmembrane transporter activity ; GO:0042626 | enables inferred from sequence or structural similarity with UniProtKB:O94911 <newline> ATP hydrolysis activity ; GO:0016887 | enables inferred from electronic annotation with InterPro:IPR017871 <newline> ATPase-coupled transmembrane transporter activity ; GO:0042626 | enables inferred from biological aspect of ancestor with PANTHER…	Abca3
FBgn0031275	FBgn0031275	G protein-coupled receptor signaling pathway ; GO:0007186 | involved_in inferred from sequence or structural similarity <newline> sleep ; GO:0030431 | involved_in inferred from mutant phenotype <newline> G protein-coupled receptor signaling pathway ; GO:0007186 | involved_in inferred from electronic annotation with InterPro:IPR002455 inferred from electronic annotation with InterPro:IPR002455, In…	membrane ; GO:0016020 | located_in inferred from electronic annotation with InterPro:IPR002455 inferred from electronic annotation with InterPro:IPR002455, InterPro:IPR017978 inferred from electronic annotation with InterPro:IPR000337, InterPro:IPR002455, InterPro:IPR017978 <newline> membrane ; GO:0016020 | located_in inferred from sequence or structural similarity <newline> G protein-coupled rec…	G protein-coupled GABA receptor activity ; GO:0004965 | enables inferred from biological aspect of ancestor with PANTHER:PTN000054983 <newline> G protein-coupled receptor activity ; GO:0004930 | enables inferred from electronic annotation with InterPro:IPR017978 inferred from electronic annotation with InterPro:IPR000337, InterPro:IPR017978 <newline> G protein-coupled GABA receptor activity ; GO:…	GABA-B-R3
FBgn0031414	FBgn0031414	temperature compensation of the circadian clock ; GO:0010378 | involved_in inferred from mutant phenotype <newline> cell morphogenesis ; GO:0000902 | involved_in inferred from mutant phenotype <newline> rhabdomere development ; GO:0042052 | involved_in inferred from mutant phenotype <newline> temperature compensation of the circadian clock ; GO:0010378 | <newline> cell morphogenesis ; GO:0000902 …	extracellular region ; GO:0005576 | located_in inferred from direct assay <newline> cell surface ; GO:0009986 | located_in inferred from direct assay <newline> extracellular matrix ; GO:0031012 | located_in inferred from direct assay <newline> extracellular space ; GO:0005615 | located_in inferred from direct assay <newline> non-motile cilium ; GO:0097730 | located_in inferred from direct assay <…	protein binding ; GO:0005515 | enables inferred from physical interaction with UniProtKB:O97148 <newline> calcium ion binding ; GO:0005509 | enables inferred from electronic annotation with InterPro:IPR001881, InterPro:IPR018097 <newline> extracellular matrix structural constituent ; GO:0005201 | enables inferred from mutant phenotype <newline> protein binding ; GO:0005515 | <newline> calcium ion…	eys
FBgn0031645	FBgn0031645	transmembrane transport ; GO:0055085 | involved_in inferred from electronic annotation with InterPro:IPR011701 <newline> monoatomic anion transport ; GO:0006820 | involved_in inferred from biological aspect of ancestor with PANTHER:PTN000910504 <newline> transmembrane transport ; GO:0055085 | <newline> monoatomic anion transport ; GO:0006820 |	plasma membrane ; GO:0005886 | located_in inferred from direct assay <newline> plasma membrane ; GO:0005886 | located_in inferred from high throughput direct assay <newline> plasma membrane ; GO:0005886 |	transmembrane transporter activity ; GO:0022857 | enables inferred from biological aspect of ancestor with PANTHER:PTN000910504 <newline> transmembrane transporter activity ; GO:0022857 | enables inferred from electronic annotation with InterPro:IPR011701, InterPro:IPR020846 <newline> transmembrane transporter activity ; GO:0022857 |	CG3036
FBgn0031678	FBgn0031678	proteolysis ; GO:0006508 | involved_in inferred from electronic annotation with InterPro:IPR000718, InterPro:IPR008753 <newline> proteolysis ; GO:0006508 |	plasma membrane ; GO:0005886 | is_active_in inferred from biological aspect of ancestor with PANTHER:PTN000199753 <newline> plasma membrane ; GO:0005886 |	peptidase activity ; GO:0008233 | NOT enables inferred from key residues with MEROPS:M13.UNW <newline> peptidase activity ; GO:0008233 | NOT enables inferred from key residues <newline> peptidase activity ; GO:0008233 | NOT	Nepl3
FBgn0031935	FBgn0031935	sodium ion transmembrane transport ; GO:0035725 | involved_in inferred from biological aspect of ancestor with PANTHER:PTN000177662 <newline> neurotransmitter transport ; GO:0006836 | involved_in inferred from sequence or structural similarity with DAT <newline> neurotransmitter transport ; GO:0006836 | involved_in inferred from sequence model <newline> sodium ion transmembrane transport ; GO:003…	membrane ; GO:0016020 | located_in inferred from electronic annotation with InterPro:IPR000175 <newline> membrane ; GO:0016020 | located_in inferred from sequence model <newline> membrane ; GO:0016020 |	neurotransmitter:sodium symporter activity ; GO:0005328 | enables inferred from sequence model <newline> neurotransmitter transmembrane transporter activity ; GO:0005326 | enables inferred from sequence or structural similarity with DAT <newline> neurotransmitter:sodium symporter activity ; GO:0005328 | <newline> neurotransmitter transmembrane transporter activity ; GO:0005326 |	CG13793
FBgn0032140	FBgn0032140	-	-	-	CG13117
FBgn0032472	FBgn0032472	-	-	-	CG9928
FBgn0032681	FBgn0032681	biological_process ; GO:0008150 | involved_in no biological data available <newline> biological_process ; GO:0008150 |	cytoplasm ; GO:0005737 | located_in inferred from sequence or structural similarity with HGNC:18111 <newline> cytoplasm ; GO:0005737 |	ubiquitin protein ligase binding ; GO:0031625 | enables inferred from sequence or structural similarity with HGNC:18111 <newline> ubiquitin protein ligase binding ; GO:0031625 |	CG10283
FBgn0032705	FBgn0032705	microtubule nucleation ; GO:0007020 | involved_in inferred from direct assay <newline> regulation of cell cycle ; GO:0051726 | involved_in inferred from mutant phenotype <newline> spindle assembly involved in female meiosis ; GO:0007056 | involved_in inferred from genetic interaction with sub <newline> spindle assembly involved in female meiosis I ; GO:0007057 | involved_in inferred from mutant p…	ciliary basal body ; GO:0036064 | is_active_in inferred from biological aspect of ancestor with PANTHER:PTN001871829 <newline> spindle pole ; GO:0000922 | is_active_in inferred from biological aspect of ancestor with PANTHER:PTN001871829 <newline> gamma-tubulin ring complex ; GO:0000931 | part_of inferred from direct assay <newline> meiotic spindle midzone ; GO:1990385 | located_in inferred from …	gamma-tubulin binding ; GO:0043015 | enables inferred from direct assay <newline> gamma-tubulin binding ; GO:0043015 | enables inferred from biological aspect of ancestor with PANTHER:PTN001871829 <newline> gamma-tubulin binding ; GO:0043015 |	Grip71
FBgn0032835	FBgn0032835	-	-	-	CG16772
FBgn0033207	FBgn0033207	biological_process ; GO:0008150 | involved_in no biological data available <newline> biological_process ; GO:0008150 |	cellular_component ; GO:0005575 | is_active_in no biological data available <newline> cellular_component ; GO:0005575 |	molecular_function ; GO:0003674 | enables no biological data available <newline> molecular_function ; GO:0003674 |	CG12826
FBgn0033250	FBgn0033250	-	-	-	CG14762
FBgn0033538	FBgn0033538	nucleotide catabolic process ; GO:0009166 | involved_in inferred from electronic annotation with InterPro:IPR006179, InterPro:IPR008334, InterPro:IPR036907 <newline> nucleotide catabolic process ; GO:0009166 |	-	hydrolase activity ; GO:0016787 | enables inferred from electronic annotation with InterPro:IPR004843, InterPro:IPR006179, InterPro:IPR008334, InterPro:IPR036907 <newline> 5'-nucleotidase activity ; GO:0008253 | enables inferred from sequence or structural similarity with UniProtKB:P21589 <newline> hydrolase activity ; GO:0016787 | <newline> 5'-nucleotidase activity ; GO:0008253 |	CG11883
FBgn0033593	FBgn0033593	defense response to virus ; GO:0051607 | involved_in inferred from expression pattern <newline> defense response to Gram-positive bacterium ; GO:0050830 | involved_in inferred from direct assay inferred from mutant phenotype <newline> defense response to Gram-negative bacterium ; GO:0050829 | involved_in inferred from direct assay inferred from mutant phenotype <newline> defense response to virus…	extracellular space ; GO:0005615 | located_in inferred from direct assay <newline> extracellular space ; GO:0005615 |	molecular_function ; GO:0003674 | enables no biological data available <newline> molecular_function ; GO:0003674 |	Listericin
FBgn0033873	FBgn0033873	proteolysis ; GO:0006508 | involved_in inferred from electronic annotation with InterPro:IPR000668 <newline> proteolysis ; GO:0006508 |	extracellular space ; GO:0005615 | is_active_in inferred from biological aspect of ancestor with PANTHER:PTN000274640 <newline> extracellular space ; GO:0005615 |	peptidase activity ; GO:0008233 | NOT enables inferred from key residues with MEROPS:C01.UNA <newline> cysteine-type peptidase activity ; GO:0008234 | NOT enables inferred from key residues <newline> peptidase activity ; GO:0008233 | NOT <newline> cysteine-type peptidase activity ; GO:0008234 | NOT	CG6337
FBgn0034005	FBgn0034005	cell adhesion mediated by integrin ; GO:0033627 | involved_in inferred from biological aspect of ancestor with PANTHER:PTN001144284 <newline> oocyte growth ; GO:0001555 | involved_in inferred from mutant phenotype <newline> cell-matrix adhesion ; GO:0007160 | involved_in traceable author statement <newline> heterophilic cell-cell adhesion via plasma membrane cell adhesion molecules ; GO:0007157 |…	external side of plasma membrane ; GO:0009897 | is_active_in inferred from biological aspect of ancestor with PANTHER:PTN001144284 <newline> membrane ; GO:0016020 | located_in inferred from sequence or structural similarity with mys <newline> integrin complex ; GO:0008305 | part_of inferred from biological aspect of ancestor with PANTHER:PTN001144284 <newline> integrin complex ; GO:0008305 | part…	protein heterodimerization activity ; GO:0046982 | enables inferred from sequence or structural similarity with mys <newline> integrin binding ; GO:0005178 | enables inferred from biological aspect of ancestor with PANTHER:PTN001144284 <newline> protein heterodimerization activity ; GO:0046982 | <newline> integrin binding ; GO:0005178 |	ItgaPS4
FBgn0034098	FBgn0034098	oocyte dorsal/ventral axis specification ; GO:0007310 | involved_in inferred from mutant phenotype <newline> oocyte karyosome formation ; GO:0030717 | involved_in inferred from mutant phenotype <newline> negative regulation of oskar mRNA translation ; GO:0007319 | involved_in inferred from mutant phenotype <newline> oocyte dorsal/ventral axis specification ; GO:0007310 | <newline> oocyte karyosom…	P granule ; GO:0043186 | located_in inferred from direct assay <newline> perinuclear region of cytoplasm ; GO:0048471 | located_in inferred from direct assay <newline> P granule ; GO:0043186 | <newline> perinuclear region of cytoplasm ; GO:0048471 |	metal ion binding ; GO:0046872 | enables inferred from electronic annotation with InterPro:IPR000571 <newline> metal ion binding ; GO:0046872 |	krimp
FBgn0034140	FBgn0034140	regulation of calcium-mediated signaling ; GO:0050848 | involved_in inferred from direct assay <newline> triglyceride homeostasis ; GO:0070328 | involved_in inferred from mutant phenotype <newline> glucose homeostasis ; GO:0042593 | involved_in inferred from mutant phenotype <newline> cellular response to carbohydrate stimulus ; GO:0071322 | involved_in inferred from expression pattern <newline> …	-	-	Lst
FBgn0034248	FBgn0034248	mitochondrial cytochrome c oxidase assembly ; GO:0033617 | involved_in inferred from biological aspect of ancestor with PANTHER:PTN002143768 <newline> mitochondrial cytochrome c oxidase assembly ; GO:0033617 | involved_in inferred from electronic annotation with InterPro:IPR018625 <newline> mitochondrial cytochrome c oxidase assembly ; GO:0033617 |	mitochondrion ; GO:0005739 | located_in inferred from electronic annotation with InterPro:IPR018625 <newline> mitochondrion ; GO:0005739 |	unfolded protein binding ; GO:0051082 | enables inferred from biological aspect of ancestor with PANTHER:PTN002143768 <newline> unfolded protein binding ; GO:0051082 |	CG14483
FBgn0034296	FBgn0034296	cold acclimation ; GO:0009631 | involved_in inferred from expression pattern <newline> cold acclimation ; GO:0009631 |	-	-	CG10912
FBgn0034331	FBgn0034331	defense response ; GO:0006952 | involved_in inferred from electronic annotation with InterPro:IPR013172 <newline> defense response ; GO:0006952 |	-	-	BomBc2
FBgn0034407	FBgn0034407	response to wounding ; GO:0009611 | involved_in inferred from expression pattern <newline> humoral immune response ; GO:0006959 | involved_in inferred from expression pattern <newline> defense response to Gram-positive bacterium ; GO:0050830 | involved_in inferred from expression pattern <newline> defense response to bacterium ; GO:0042742 | involved_in inferred from electronic annotation with In…	extracellular region ; GO:0005576 | located_in inferred from electronic annotation with InterPro:IPR005521 <newline> extracellular space ; GO:0005615 | located_in inferred from direct assay <newline> extracellular region ; GO:0005576 | <newline> extracellular space ; GO:0005615 |	-	DptB
FBgn0034511	FBgn0034511	defense response to other organism ; GO:0098542 | involved_in inferred from mutant phenotype <newline> detection of biotic stimulus ; GO:0009595 | involved_in inferred from sequence or structural similarity with GNBP3 <newline> response to fungus ; GO:0009620 | involved_in inferred from high throughput expression pattern <newline> defense response to other organism ; GO:0098542 | <newline> detect…	cell surface ; GO:0009986 | located_in inferred from sequence or structural similarity with GNBP3 <newline> cell surface ; GO:0009986 |	carbohydrate binding ; GO:0030246 | enables inferred from sequence or structural similarity with GNBP3 <newline> carbohydrate binding ; GO:0030246 | enables inferred from electronic annotation with InterPro:IPR031756 <newline> carbohydrate binding ; GO:0030246 |	GNBP-like3
FBgn0034512	FBgn0034512	sexual reproduction ; GO:0019953 | involved_in inferred from high throughput expression pattern <newline> antimicrobial humoral response ; GO:0019730 | involved_in inferred from mutant phenotype <newline> sexual reproduction ; GO:0019953 | <newline> antimicrobial humoral response ; GO:0019730 |	extracellular space ; GO:0005615 | located_in inferred from high throughput direct assay <newline> extracellular space ; GO:0005615 |	-	Bbd
FBgn0034709	FBgn0034709	proteolysis ; GO:0006508 | involved_in inferred from electronic annotation with InterPro:IPR000668 <newline> positive regulation of canonical Wnt signaling pathway ; GO:0090263 | involved_in inferred from direct assay <newline> proteolysis ; GO:0006508 | NOT involved_in inferred from sequence or structural similarity with UniProtKB:Q9GZM7 <newline> positive regulation of Wnt signaling pathway by …	extracellular space ; GO:0005615 | is_active_in inferred from biological aspect of ancestor with PANTHER:PTN000274640 <newline> egg chorion ; GO:0042600 | located_in inferred from direct assay <newline> extracellular space ; GO:0005615 | located_in inferred from direct assay <newline> extracellular space ; GO:0005615 | <newline> egg chorion ; GO:0042600 |	cysteine-type peptidase activity ; GO:0008234 | NOT enables inferred from sequence or structural similarity with UniProtKB:Q9GZM7 <newline> cysteine-type peptidase activity ; GO:0008234 | NOT enables inferred from key residues <newline> peptidase activity ; GO:0008233 | NOT enables inferred from key residues with MEROPS:C01.UNA <newline> Wnt-protein binding ; GO:0017147 | enables inferred from di…	Swim
FBgn0034723	FBgn0034723	synapse organization ; GO:0050808 | involved_in inferred from biological aspect of ancestor with PANTHER:PTN002895063 <newline> homophilic cell adhesion via plasma membrane adhesion molecules ; GO:0007156 | involved_in inferred from biological aspect of ancestor with PANTHER:PTN002895062 <newline> synapse organization ; GO:0050808 | <newline> homophilic cell adhesion via plasma membrane adhesion …	neuronal cell body ; GO:0043025 | is_active_in inferred from biological aspect of ancestor with PANTHER:PTN002895063 <newline> axon ; GO:0030424 | is_active_in inferred from biological aspect of ancestor with PANTHER:PTN002895063 <newline> plasma membrane ; GO:0005886 | is_active_in inferred from biological aspect of ancestor with PANTHER:PTN002895062 <newline> neuronal cell body ; GO:0043025 | <…	axon guidance receptor activity ; GO:0008046 | enables inferred from biological aspect of ancestor with PANTHER:PTN002895063 <newline> axon guidance receptor activity ; GO:0008046 |	CG13506
FBgn0035023	FBgn0035023	response to osmotic stress ; GO:0006970 | involved_in inferred from mutant phenotype <newline> circadian rhythm ; GO:0007623 | involved_in inferred from expression pattern <newline> circadian sleep/wake cycle ; GO:0042745 | involved_in inferred from genetic interaction with Pdf <newline> multicellular organismal-level water homeostasis ; GO:0050891 | involved_in inferred from mutant phenotype <ne…	extracellular space ; GO:0005615 | located_in inferred from sequence model <newline> extracellular region ; GO:0005576 | located_in inferred from electronic annotation with InterPro:IPR001166, InterPro:IPR018251 <newline> extracellular space ; GO:0005615 | <newline> extracellular region ; GO:0005576 |	neuropeptide hormone activity ; GO:0005184 | enables inferred from electronic annotation with InterPro:IPR001166, InterPro:IPR018251 <newline> neuropeptide hormone activity ; GO:0005184 | enables non-traceable author statement <newline> hormone activity ; GO:0005179 | enables non-traceable author statement <newline> neuropeptide hormone activity ; GO:0005184 | <newline> hormone activity ; GO:0005…	ITP
FBgn0035089	FBgn0035089	metamorphosis ; GO:0007552 | involved_in inferred from expression pattern <newline> response to bacterium ; GO:0009617 | involved_in inferred from expression pattern <newline> metamorphosis ; GO:0007552 | <newline> response to bacterium ; GO:0009617 |	extracellular region ; GO:0005576 | located_in inferred from sequence model <newline> extracellular space ; GO:0005615 | located_in inferred from sequence model <newline> extracellular region ; GO:0005576 | <newline> extracellular space ; GO:0005615 |	-	Phk-3
FBgn0035325	FBgn0035325	-	extracellular region ; GO:0005576 | located_in inferred from electronic annotation with InterPro:IPR002557 <newline> extracellular region ; GO:0005576 |	chitin binding ; GO:0008061 | enables inferred from electronic annotation with InterPro:IPR002557, InterPro:IPR036508 <newline> chitin binding ; GO:0008061 |	CG13806
FBgn0036226	FBgn0036226	-	extracellular region ; GO:0005576 | located_in inferred from electronic annotation with InterPro:IPR002557 <newline> extracellular region ; GO:0005576 |	chitin binding ; GO:0008061 | enables inferred from electronic annotation with InterPro:IPR002557, InterPro:IPR036508 <newline> chitin binding ; GO:0008061 |	CG7252
FBgn0036230	FBgn0036230	-	extracellular region ; GO:0005576 | located_in inferred from electronic annotation with InterPro:IPR002557 <newline> extracellular region ; GO:0005576 |	chitin binding ; GO:0008061 | enables inferred from electronic annotation with InterPro:IPR002557, InterPro:IPR036508 <newline> chitin binding ; GO:0008061 |	CG11570
FBgn0036266	FBgn0036266	tRNA-type intron splice site recognition and cleavage ; GO:0000379 | involved_in inferred from biological aspect of ancestor with PANTHER:PTN001077630 <newline> tRNA processing ; GO:0008033 | involved_in inferred from mutant phenotype <newline> tRNA-type intron splice site recognition and cleavage ; GO:0000379 | <newline> tRNA processing ; GO:0008033 |	tRNA-intron endonuclease complex ; GO:0000214 | part_of inferred from biological aspect of ancestor with PANTHER:PTN001077630 <newline> tRNA-intron endonuclease complex ; GO:0000214 |	-	Tsen54
FBgn0036363	FBgn0036363	-	extracellular region ; GO:0005576 | located_in inferred from electronic annotation with InterPro:IPR002557 <newline> extracellular region ; GO:0005576 |	chitin binding ; GO:0008061 | enables inferred from electronic annotation with InterPro:IPR002557, InterPro:IPR036508 <newline> chitin binding ; GO:0008061 |	CG10140
FBgn0036419	FBgn0036419	-	-	-	CG13482
FBgn0036518	FBgn0036518	imaginal disc-derived leg morphogenesis ; GO:0007480 | involved_in inferred from mutant phenotype <newline> apical constriction involved in gastrulation ; GO:0003384 | involved_in inferred from mutant phenotype <newline> signal transduction ; GO:0007165 | involved_in inferred from electronic annotation with InterPro:IPR000198 <newline> Rho protein signal transduction ; GO:0007266 | involved_in in…	apical part of cell ; GO:0045177 | located_in inferred from direct assay <newline> apical part of cell ; GO:0045177 |	GTPase activator activity ; GO:0005096 | enables inferred from mutant phenotype <newline> GTPase activator activity ; GO:0005096 | enables inferred from biological aspect of ancestor with PANTHER:PTN000571769 <newline> GTPase activator activity ; GO:0005096 | enables inferred from sequence or structural similarity with SGD:S000000957 <newline> GTPase activator activity ; GO:0005096 |	RhoGAP71E
FBgn0036563	FBgn0036563	-	extracellular region ; GO:0005576 | located_in inferred from electronic annotation with InterPro:IPR002557 <newline> extracellular region ; GO:0005576 |	chitin binding ; GO:0008061 | enables inferred from electronic annotation with InterPro:IPR002557 <newline> chitin binding ; GO:0008061 |	CG13075
FBgn0036815	FBgn0036815	protection from non-homologous end joining at telomere ; GO:0031848 | involved_in inferred from direct assay <newline> CENP-A containing chromatin assembly ; GO:0034080 | involved_in inferred from genetic interaction with Chrac-14 <newline> protection from non-homologous end joining at telomere ; GO:0031848 | <newline> CENP-A containing chromatin assembly ; GO:0034080 |	chromosome, telomeric region ; GO:0000781 | located_in inferred from direct assay <newline> chromosome, telomeric region ; GO:0000781 |	-	HipHop
FBgn0036875	FBgn0036875	dephosphorylation ; GO:0016311 | involved_in inferred from sequence or structural similarity with HGNC:125 <newline> dephosphorylation ; GO:0016311 | involved_in inferred from biological aspect of ancestor with PANTHER:PTN004271263 <newline> dephosphorylation ; GO:0016311 |	extracellular exosome ; GO:0070062 | located_in inferred from sequence or structural similarity with HGNC:125 <newline> nucleus ; GO:0005634 | located_in inferred from sequence or structural similarity with HGNC:125 <newline> extracellular exosome ; GO:0070062 | <newline> nucleus ; GO:0005634 |	acid phosphatase activity ; GO:0003993 | enables inferred from sequence or structural similarity with HGNC:125 <newline> phosphatase activity ; GO:0016791 | enables inferred from biological aspect of ancestor with PANTHER:PTN004271263 <newline> acid phosphatase activity ; GO:0003993 | <newline> phosphatase activity ; GO:0016791 |	CG9449
FBgn0036934	FBgn0036934	G protein-coupled receptor signaling pathway ; GO:0007186 | involved_in inferred from electronic annotation with InterPro:IPR000276, InterPro:IPR000611 <newline> positive regulation of ERK1 and ERK2 cascade ; GO:0070374 | involved_in inferred from mutant phenotype <newline> positive regulation of multicellular organism growth ; GO:0040018 | involved_in inferred from mutant phenotype <newline> pos…	plasma membrane ; GO:0005886 | is_active_in inferred from biological aspect of ancestor with PANTHER:PTN001203571 <newline> membrane ; GO:0016020 | located_in inferred from sequence model <newline> membrane ; GO:0016020 | located_in inferred from electronic annotation with InterPro:IPR000276, InterPro:IPR000611, InterPro:IPR017452 <newline> plasma membrane ; GO:0005886 | located_in inferred from …	neuropeptide binding ; GO:0042923 | enables inferred from biological aspect of ancestor with PANTHER:PTN001203571 <newline> neuropeptide receptor activity ; GO:0008188 | enables inferred from biological aspect of ancestor with PANTHER:PTN001203571 <newline> neuropeptide receptor activity ; GO:0008188 | enables inferred from sequence model <newline> G protein-coupled receptor activity ; GO:0004930…	sNPF-R
FBgn0036951	FBgn0036951	-	extracellular region ; GO:0005576 | located_in inferred from electronic annotation with InterPro:IPR002557 <newline> extracellular region ; GO:0005576 |	chitin binding ; GO:0008061 | enables inferred from electronic annotation with InterPro:IPR002557, InterPro:IPR036508 <newline> chitin binding ; GO:0008061 |	CG7017
FBgn0037163	FBgn0037163	thermotaxis ; GO:0043052 | involved_in inferred from direct assay <newline> phospholipid metabolic process ; GO:0006644 | involved_in inferred from electronic annotation with InterPro:IPR043216 <newline> phospholipid dephosphorylation ; GO:0046839 | involved_in inferred from biological aspect of ancestor with PANTHER:PTN000807400 <newline> phospholipid metabolic process ; GO:0006644 | involved_in…	membrane ; GO:0016020 | located_in inferred from sequence or structural similarity with HGNC:9228 <newline> membrane ; GO:0016020 |	lipid phosphatase activity ; GO:0042577 | enables inferred from biological aspect of ancestor with PANTHER:PTN000807400 <newline> phosphatidate phosphatase activity ; GO:0008195 | enables inferred from sequence or structural similarity with HGNC:9228 <newline> phosphatidate phosphatase activity ; GO:0008195 | enables inferred from biological aspect of ancestor with PANTHER:PTN000017950 <newline> …	laza
FBgn0037222	FBgn0037222	proteolysis ; GO:0006508 | involved_in inferred from sequence model <newline> proteolysis ; GO:0006508 | involved_in inferred from electronic annotation with InterPro:IPR001254, InterPro:IPR001314, InterPro:IPR018114 <newline> proteolysis ; GO:0006508 |	-	serine-type endopeptidase activity ; GO:0004252 | enables inferred from electronic annotation with InterPro:IPR001254, InterPro:IPR001314, InterPro:IPR018114 <newline> serine-type endopeptidase activity ; GO:0004252 | enables inferred from sequence model <newline> serine-type endopeptidase activity ; GO:0004252 |	CG14642
FBgn0037547	FBgn0037547	fatty acid catabolic process ; GO:0009062 | involved_in inferred from sequence or structural similarity with UniProtKB:P97612 <newline> fatty acid catabolic process ; GO:0009062 |	cellular_component ; GO:0005575 | is_active_in no biological data available <newline> cellular_component ; GO:0005575 |	acylglycerol lipase activity ; GO:0047372 | enables inferred from sequence or structural similarity with UniProtKB:P97612 <newline> fatty acid amide hydrolase activity ; GO:0017064 | enables inferred from sequence or structural similarity with UniProtKB:P97612 <newline> acylglycerol lipase activity ; GO:0047372 | <newline> fatty acid amide hydrolase activity ; GO:0017064 |	CG7910
FBgn0037548	FBgn0037548	fatty acid catabolic process ; GO:0009062 | involved_in inferred from sequence or structural similarity with UniProtKB:P97612 <newline> fatty acid catabolic process ; GO:0009062 |	cellular_component ; GO:0005575 | is_active_in no biological data available <newline> cellular_component ; GO:0005575 |	acylglycerol lipase activity ; GO:0047372 | enables inferred from sequence or structural similarity with UniProtKB:P97612 <newline> fatty acid amide hydrolase activity ; GO:0017064 | enables inferred from sequence or structural similarity with UniProtKB:P97612 <newline> acylglycerol lipase activity ; GO:0047372 | <newline> fatty acid amide hydrolase activity ; GO:0017064 |	CG7900
FBgn0037603	FBgn0037603	Golgi to plasma membrane protein transport ; GO:0043001 | involved_in inferred from biological aspect of ancestor with PANTHER:PTN000310658 <newline> protein localization to Golgi apparatus ; GO:0034067 | involved_in inferred from biological aspect of ancestor with PANTHER:PTN000310658 <newline> Golgi to endosome transport ; GO:0006895 | involved_in inferred from biological aspect of ancestor wit…	Golgi membrane ; GO:0000139 | located_in inferred from electronic annotation with InterPro:IPR016973 <newline> trans-Golgi network ; GO:0005802 | is_active_in inferred from biological aspect of ancestor with PANTHER:PTN000310658 <newline> Golgi membrane ; GO:0000139 | <newline> trans-Golgi network ; GO:0005802 |	-	Sys1
FBgn0037724	FBgn0037724	response to cold ; GO:0009409 | involved_in inferred from expression pattern <newline> cold acclimation ; GO:0009631 | involved_in inferred from expression pattern <newline> response to cold ; GO:0009409 | involved_in inferred from mutant phenotype <newline> response to cold ; GO:0009409 | <newline> cold acclimation ; GO:0009631 |	extracellular space ; GO:0005615 | located_in inferred from sequence model <newline> extracellular space ; GO:0005615 |	molecular_function ; GO:0003674 | enables no biological data available <newline> molecular_function ; GO:0003674 |	Fst
FBgn0037850	FBgn0037850	-	-	-	CG14695
FBgn0037856	FBgn0037856	positive regulation of hippo signaling ; GO:0035332 | involved_in inferred from mutant phenotype <newline> protein transport ; GO:0015031 | involved_in inferred from biological aspect of ancestor with PANTHER:PTN000127176 <newline> positive regulation of hippo signaling ; GO:0035332 | <newline> protein transport ; GO:0015031 |	cytoplasm ; GO:0005737 | is_active_in inferred from biological aspect of ancestor with PANTHER:PTN000127176 <newline> cytoplasmic vesicle ; GO:0031410 | located_in inferred from direct assay <newline> cytoplasm ; GO:0005737 | <newline> cytoplasmic vesicle ; GO:0031410 |	ubiquitin protein ligase binding ; GO:0031625 | enables inferred from sequence or structural similarity with UniProtKB:Q02805 <newline> ubiquitin protein ligase binding ; GO:0031625 |	Leash
FBgn0038126	FBgn0038126	biological_process ; GO:0008150 | involved_in no biological data available <newline> biological_process ; GO:0008150 |	extracellular region ; GO:0005576 | located_in inferred from sequence model <newline> extracellular region ; GO:0005576 | located_in inferred from electronic annotation with InterPro:IPR018244 <newline> extracellular space ; GO:0005615 | is_active_in inferred from biological aspect of ancestor with PANTHER:PTN000036124 <newline> extracellular region ; GO:0005576 | <newline> extracellular space ; …	molecular_function ; GO:0003674 | enables no biological data available <newline> molecular_function ; GO:0003674 |	CG8483
FBgn0038243	FBgn0038243	-	-	cysteine-type endopeptidase inhibitor activity ; GO:0004869 | enables inferred from electronic annotation with InterPro:IPR000010 <newline> cysteine-type endopeptidase inhibitor activity ; GO:0004869 |	CG8066
FBgn0038299	FBgn0038299	epithelium regeneration ; GO:1990399 | involved_in inferred from mutant phenotype <newline> response to fungus ; GO:0009620 | involved_in inferred from high throughput expression pattern <newline> negative regulation of proteolysis ; GO:0045861 | involved_in inferred from sequence model <newline> regulation of stem cell division ; GO:2000035 | involved_in inferred from mutant phenotype <newline> …	extracellular space ; GO:0005615 | located_in inferred from sequence model <newline> extracellular space ; GO:0005615 | is_active_in inferred from biological aspect of ancestor with PANTHER:PTN000156123 <newline> extracellular space ; GO:0005615 | located_in inferred from electronic annotation with InterPro:IPR000215 <newline> extracellular space ; GO:0005615 |	serine-type endopeptidase inhibitor activity ; GO:0004867 | enables inferred from electronic annotation with InterPro:IPR000215 <newline> serine-type endopeptidase inhibitor activity ; GO:0004867 |	Spn88Eb
FBgn0038341	FBgn0286071	proteolysis ; GO:0006508 | involved_in inferred from electronic annotation with InterPro:IPR001590 <newline> mesodermal cell migration ; GO:0008078 | involved_in inferred from mutant phenotype <newline> extracellular matrix organization ; GO:0030198 | involved_in inferred from biological aspect of ancestor with PANTHER:PTN000347317 <newline> epithelial cell migration, open tracheal system ; GO:00…	extracellular matrix ; GO:0031012 | is_active_in inferred from biological aspect of ancestor with PANTHER:PTN000347317 <newline> extracellular matrix ; GO:0031012 |	metallopeptidase activity ; GO:0008237 | enables inferred from electronic annotation with InterPro:IPR024079 <newline> zinc ion binding ; GO:0008270 | enables inferred from electronic annotation with InterPro:IPR012314 <newline> metalloendopeptidase activity ; GO:0004222 | enables inferred from electronic annotation with InterPro:IPR001590, InterPro:IPR012314 <newline> metalloendopeptidase activi…	AdamTS-A
FBgn0038866	FBgn0038866	-	-	-	CG5810
FBgn0038881	FBgn0038881	autophagosome-lysosome fusion ; GO:0061909 | acts_upstream_of_positive_effect inferred from genetic interaction with bchs <newline> autophagosome-lysosome fusion ; GO:0061909 |	membrane ; GO:0016020 | located_in inferred from sequence model <newline> membrane ; GO:0016020 |	-	aus
FBgn0038930	FBgn0038930	-	-	-	BomT3
FBgn0039299	FBgn0039299	multicellular organism reproduction ; GO:0032504 | involved_in inferred from biological aspect of ancestor with PANTHER:PTN001663160 <newline> multicellular organism reproduction ; GO:0032504 |	extracellular space ; GO:0005615 | located_in inferred from sequence or structural similarity with to <newline> extracellular space ; GO:0005615 | is_active_in inferred from biological aspect of ancestor with PANTHER:PTN001663160 <newline> extracellular space ; GO:0005615 |	-	CG11854
FBgn0039431	FBgn0039431	neuron remodeling ; GO:0016322 | involved_in inferred from mutant phenotype <newline> cell-cell adhesion ; GO:0098609 | involved_in inferred from biological aspect of ancestor with PANTHER:PTN002267852 <newline> negative regulation of synaptic assembly at neuromuscular junction ; GO:0045886 | involved_in inferred from mutant phenotype <newline> neuron remodeling ; GO:0016322 | <newline> cell-cell…	cell-cell junction ; GO:0005911 | is_active_in inferred from biological aspect of ancestor with PANTHER:PTN002267852 <newline> axon ; GO:0030424 | located_in inferred from direct assay <newline> dendrite ; GO:0030425 | located_in inferred from direct assay <newline> cell-cell junction ; GO:0005911 | <newline> axon ; GO:0030424 | <newline> dendrite ; GO:0030425 |	cell adhesion molecule binding ; GO:0050839 | enables inferred from biological aspect of ancestor with PANTHER:PTN002267852 <newline> cell adhesion molecule binding ; GO:0050839 |	plum
FBgn0039453	FBgn0039453	-	extracellular region ; GO:0005576 | located_in inferred from electronic annotation with InterPro:IPR002557 <newline> extracellular region ; GO:0005576 |	chitin binding ; GO:0008061 | enables inferred from electronic annotation with InterPro:IPR002557 <newline> chitin binding ; GO:0008061 |	CG6403
FBgn0039454	FBgn0039454	-	-	-	CG14247
FBgn0039464	FBgn0039464	gravitaxis ; GO:0042332 | involved_in inferred from mutant phenotype <newline> uridine catabolic process ; GO:0006218 | involved_in inferred from biological aspect of ancestor with PANTHER:PTN002885040 <newline> nucleotide catabolic process ; GO:0009166 | involved_in inferred from electronic annotation with InterPro:IPR010059 <newline> nucleoside metabolic process ; GO:0009116 | involved_in infer…	cytoplasm ; GO:0005737 | located_in inferred from electronic annotation with InterPro:IPR010059 <newline> cytosol ; GO:0005829 | is_active_in inferred from biological aspect of ancestor with PANTHER:PTN000477856 <newline> cytoplasm ; GO:0005737 | <newline> cytosol ; GO:0005829 |	catalytic activity ; GO:0003824 | enables inferred from electronic annotation with InterPro:IPR000845, InterPro:IPR035994 <newline> uridine phosphorylase activity ; GO:0004850 | enables inferred from electronic annotation with InterPro:IPR010059 <newline> uridine phosphorylase activity ; GO:0004850 | enables inferred from biological aspect of ancestor with PANTHER:PTN002885040 <newline> catalytic…	CG6330
FBgn0039474	FBgn0039474	lipid metabolic process ; GO:0006629 | involved_in inferred from electronic annotation with InterPro:IPR002334, InterPro:IPR033906 <newline> lipid catabolic process ; GO:0016042 | involved_in inferred from biological aspect of ancestor with PANTHER:PTN008325466 <newline> lipid catabolic process ; GO:0016042 | involved_in inferred from sequence or structural similarity with MGI:MGI:96820 <newline>…	extracellular space ; GO:0005615 | is_active_in inferred from biological aspect of ancestor with PANTHER:PTN008325466 <newline> extracellular space ; GO:0005615 |	lipase activity ; GO:0016298 | enables inferred from sequence or structural similarity with MGI:MGI:96820 <newline> lipase activity ; GO:0016298 | enables inferred from biological aspect of ancestor with PANTHER:PTN008325466 <newline> triglyceride lipase activity ; GO:0004806 | enables inferred from sequence or structural similarity with UniProtKB:Q6P8U6 <newline> lipase activity ; GO:0016298 | e…	CG6283
FBgn0039596	FBgn0039596	protein O-linked glycosylation ; GO:0006493 | involved_in inferred from biological aspect of ancestor with PANTHER:PTN004287905 <newline> oligosaccharide biosynthetic process ; GO:0009312 | involved_in inferred from sequence or structural similarity with UniProtKB:Q6WV20 <newline> sexual reproduction ; GO:0019953 | involved_in inferred from expression pattern <newline> protein O-linked glycosylat…	Golgi apparatus ; GO:0005794 | is_active_in inferred from biological aspect of ancestor with PANTHER:PTN000187024 <newline> Golgi apparatus ; GO:0005794 |	polypeptide N-acetylgalactosaminyltransferase activity ; GO:0004653 | enables inferred from biological aspect of ancestor with PANTHER:PTN004287905 <newline> polypeptide N-acetylgalactosaminyltransferase activity ; GO:0004653 | enables inferred from sequence or structural similarity with UniProtKB:Q6WV20 <newline> polypeptide N-acetylgalactosaminyltransferase activity ; GO:0004653 |	CG10000
FBgn0039754	FBgn0039754	unsaturated fatty acid biosynthetic process ; GO:0006636 | involved_in inferred from biological aspect of ancestor with PANTHER:PTN000143272 <newline> lipid metabolic process ; GO:0006629 | involved_in inferred from electronic annotation with InterPro:IPR005804 <newline> unsaturated fatty acid biosynthetic process ; GO:0006636 | <newline> lipid metabolic process ; GO:0006629 |	endoplasmic reticulum membrane ; GO:0005789 | is_active_in inferred from biological aspect of ancestor with PANTHER:PTN000143272 <newline> endoplasmic reticulum membrane ; GO:0005789 |	oxidoreductase activity, acting on paired donors, with oxidation of a pair of donors resulting in the reduction of molecular oxygen to two molecules of water ; GO:0016717 | enables inferred from electronic annotation with InterPro:IPR015876 <newline> stearoyl-CoA 9-desaturase activity ; GO:0004768 | enables inferred from biological aspect of ancestor with PANTHER:PTN000143272 <newline> iron ion b…	CG9747
FBgn0039807	FBgn0039807	biological_process ; GO:0008150 | involved_in no biological data available <newline> biological_process ; GO:0008150 |	cellular_component ; GO:0005575 | is_active_in no biological data available <newline> cellular_component ; GO:0005575 |	molecular_function ; GO:0003674 | enables no biological data available <newline> molecular_function ; GO:0003674 |	CG15546
FBgn0039808	FBgn0039808	negative regulation of transcription by RNA polymerase II ; GO:0000122 | involved_in inferred from sequence or structural similarity with UniProtKB:P27705 <newline> regulation of transcription by RNA polymerase II ; GO:0006357 | involved_in inferred from biological aspect of ancestor with PANTHER:PTN002811836 <newline> negative regulation of transcription by RNA polymerase II ; GO:0000122 | <newl…	nucleus ; GO:0005634 | is_active_in inferred from biological aspect of ancestor with PANTHER:PTN002811836 <newline> nucleus ; GO:0005634 | located_in inferred from sequence or structural similarity with UniProtKB:P27705 <newline> nucleus ; GO:0005634 |	DNA-binding transcription repressor activity, RNA polymerase II-specific ; GO:0001227 | enables inferred from sequence or structural similarity with UniProtKB:P27705 <newline> RNA polymerase II cis-regulatory region sequence-specific DNA binding ; GO:0000978 | enables inferred from sequence or structural similarity with UniProtKB:P27705 <newline> DNA-binding transcription activator activity, RNA …	CG12071
FBgn0039869	FBgn0039869	tubulin complex assembly ; GO:0007021 | involved_in inferred from biological aspect of ancestor with PANTHER:PTN000487182 <newline> post-chaperonin tubulin folding pathway ; GO:0007023 | involved_in inferred from electronic annotation with InterPro:IPR004226, InterPro:IPR036126 <newline> tubulin complex assembly ; GO:0007021 | involved_in inferred from electronic annotation with InterPro:IPR00422…	microtubule cytoskeleton ; GO:0015630 | is_active_in inferred from biological aspect of ancestor with PANTHER:PTN000487182 <newline> microtubule cytoskeleton ; GO:0015630 |	beta-tubulin binding ; GO:0048487 | enables inferred from electronic annotation with InterPro:IPR004226, InterPro:IPR036126 <newline> tubulin binding ; GO:0015631 | enables inferred from biological aspect of ancestor with PANTHER:PTN000487182 <newline> beta-tubulin binding ; GO:0048487 | <newline> tubulin binding ; GO:0015631 |	Tbca
FBgn0039972	FBgn0039972	3'-UTR-mediated mRNA destabilization ; GO:0061158 | involved_in inferred from direct assay <newline> positive regulation of nuclear-transcribed mRNA poly(A) tail shortening ; GO:0060213 | involved_in inferred from direct assay <newline> 3'-UTR-mediated mRNA destabilization ; GO:0061158 | <newline> positive regulation of nuclear-transcribed mRNA poly(A) tail shortening ; GO:0060213 |	cytoplasm ; GO:0005737 | is_active_in inferred from biological aspect of ancestor with PANTHER:PTN004460523 <newline> cytosol ; GO:0005829 | located_in inferred from direct assay <newline> peroxisome ; GO:0005777 | located_in inferred from sequence or structural similarity with HGNC:29562 <newline> nucleus ; GO:0005634 | located_in inferred from direct assay <newline> cytoplasm ; GO:0005737 | <ne…	protein-RNA adaptor activity ; GO:0140517 | enables inferred from direct assay <newline> CCR4-NOT complex binding ; GO:1905762 | enables inferred from direct assay <newline> CCR4-NOT complex binding ; GO:1905762 | enables inferred from biological aspect of ancestor with PANTHER:PTN004460523 <newline> nucleic acid binding ; GO:0003676 | enables inferred from electronic annotation with InterPro:IPR…	Marf1
FBgn0040001	FBgn0287184	fatty acid biosynthetic process ; GO:0006633 | involved_in inferred from electronic annotation with InterPro:IPR018201 <newline> fatty acid biosynthetic process ; GO:0006633 | involved_in inferred from biological aspect of ancestor with PANTHER:PTN000196555 <newline> biosynthetic process ; GO:0009058 | involved_in inferred from electronic annotation with InterPro:IPR001031 <newline> fatty acid bi…	-	transferase activity ; GO:0016740 | enables inferred from electronic annotation with InterPro:IPR001227 <newline> phosphopantetheine binding ; GO:0031177 | enables inferred from electronic annotation with InterPro:IPR020806 <newline> oxidoreductase activity ; GO:0016491 | enables inferred from electronic annotation with InterPro:IPR020843 <newline> fatty acid synthase activity ; GO:0004312 | enab…	FASN3
FBgn0040370	FBgn0040370	biological_process ; GO:0008150 | involved_in no biological data available <newline> biological_process ; GO:0008150 |	plasma membrane ; GO:0005886 | is_active_in inferred from biological aspect of ancestor with PANTHER:PTN000631348 <newline> plasma membrane ; GO:0005886 |	GTPase activity ; GO:0003924 | enables inferred from biological aspect of ancestor with PANTHER:PTN000631348 <newline> GTP binding ; GO:0005525 | enables inferred from electronic annotation with InterPro:IPR001806, InterPro:IPR005225 <newline> GTPase activity ; GO:0003924 | enables inferred from electronic annotation with InterPro:IPR001806 <newline> GTP binding ; GO:0005525 | enables inferred fr…	CG13375
FBgn0040601	FBgn0040601	-	extracellular region ; GO:0005576 | located_in inferred from electronic annotation with InterPro:IPR002557 <newline> extracellular region ; GO:0005576 |	chitin binding ; GO:0008061 | enables inferred from electronic annotation with InterPro:IPR002557, InterPro:IPR036508 <newline> chitin binding ; GO:0008061 |	CG13643
FBgn0040653	FBgn0040653	antifungal humoral response ; GO:0019732 | involved_in inferred from direct assay <newline> cell morphogenesis ; GO:0000902 | involved_in inferred from mutant phenotype <newline> defense response ; GO:0006952 | involved_in non-traceable author statement <newline> response to bacterium ; GO:0009617 | involved_in inferred from high throughput expression pattern <newline> defense response ; GO:00069…	extracellular region ; GO:0005576 | located_in inferred from direct assay <newline> extracellular space ; GO:0005615 | located_in inferred from direct assay <newline> extracellular region ; GO:0005576 | located_in non-traceable author statement <newline> extracellular region ; GO:0005576 | <newline> extracellular space ; GO:0005615 |	-	Dso1
FBgn0040729	FBgn0040729	-	-	-	CG15126
FBgn0040736	FBgn0040736	response to bacterium ; GO:0009617 | involved_in inferred from high throughput expression pattern <newline> defense response ; GO:0006952 | involved_in inferred from electronic annotation with InterPro:IPR013172 <newline> response to mycotoxin ; GO:0010046 | involved_in inferred from expression pattern <newline> antibacterial humoral response ; GO:0019731 | involved_in inferred from direct assay …	extracellular region ; GO:0005576 | located_in inferred from direct assay <newline> extracellular region ; GO:0005576 |	molecular_function ; GO:0003674 | enables no biological data available <newline> molecular_function ; GO:0003674 |	BomS3
FBgn0040759	FBgn0040759	-	-	-	CG13177
FBgn0041156	FBgn0041156	axon target recognition ; GO:0007412 | involved_in inferred from mutant phenotype <newline> neuron projection morphogenesis ; GO:0048812 | involved_in inferred from biological aspect of ancestor with PANTHER:PTN000677913 <newline> neuroendocrine cell differentiation ; GO:0061101 | involved_in inferred from mutant phenotype <newline> central nervous system development ; GO:0007417 | involved_in in…	nucleus ; GO:0005634 | is_active_in inferred from biological aspect of ancestor with PANTHER:PTN000677913 <newline> nucleus ; GO:0005634 |	DNA binding ; GO:0003677 | enables inferred from electronic annotation with InterPro:IPR001356, InterPro:IPR020479 <newline> DNA-binding transcription factor activity, RNA polymerase II-specific ; GO:0000981 | enables inferred from electronic annotation with InterPro:IPR017970 <newline> sequence-specific double-stranded DNA binding ; GO:1990837 | enables inferred from biological aspect of ancesto…	exex
FBgn0041579	FBgn0041579	antibacterial humoral response ; GO:0019731 | involved_in inferred from direct assay <newline> defense response ; GO:0006952 | involved_in inferred from direct assay <newline> response to bacterium ; GO:0009617 | involved_in inferred from high throughput expression pattern <newline> defense response to bacterium ; GO:0042742 | involved_in inferred from electronic annotation with InterPro:IPR00552…	extracellular region ; GO:0005576 | located_in inferred from electronic annotation with InterPro:IPR005520, InterPro:IPR005521 <newline> extracellular region ; GO:0005576 | located_in inferred from direct assay <newline> extracellular space ; GO:0005615 | located_in inferred from direct assay <newline> extracellular region ; GO:0005576 | <newline> extracellular space ; GO:0005615 |	-	AttC
FBgn0041581	FBgn0041581	humoral immune response ; GO:0006959 | involved_in inferred from expression pattern <newline> defense response to Gram-positive bacterium ; GO:0050830 | involved_in inferred from expression pattern <newline> defense response to bacterium ; GO:0042742 | involved_in inferred from electronic annotation with InterPro:IPR005521 <newline> antibacterial humoral response ; GO:0019731 | involved_in inferr…	extracellular region ; GO:0005576 | located_in traceable author statement <newline> extracellular space ; GO:0005615 | located_in inferred from direct assay <newline> extracellular region ; GO:0005576 | located_in inferred from electronic annotation with InterPro:IPR005520, InterPro:IPR005521 <newline> extracellular region ; GO:0005576 | <newline> extracellular space ; GO:0005615 |	-	AttB
FBgn0043903	FBgn0043903	receptor signaling pathway via JAK-STAT ; GO:0007259 | involved_in inferred from genetic interaction with upd1 inferred from genetic interaction with Stat92E <newline> border follicle cell migration ; GO:0007298 | involved_in inferred from mutant phenotype <newline> open tracheal system development ; GO:0007424 | involved_in inferred from mutant phenotype <newline> defense response to Gram-negati…	apical plasma membrane ; GO:0016324 | located_in inferred from direct assay <newline> apical plasma membrane ; GO:0016324 |	protein heterodimerization activity ; GO:0046982 | enables inferred from physical interaction with et <newline> cytokine receptor activity ; GO:0004896 | enables inferred from genetic interaction with upd1 inferred from genetic interaction with upd2 <newline> protein binding ; GO:0005515 | enables inferred from physical interaction with UniProtKB:Q9W266 <newline> protein tyrosine kinase binding ;…	dome
FBgn0045823	FBgn0045823	regulation of cell population proliferation ; GO:0042127 | involved_in inferred from mutant phenotype <newline> behavioral response to ethanol ; GO:0048149 | involved_in inferred from mutant phenotype <newline> long-term memory ; GO:0007616 | involved_in inferred from mutant phenotype <newline> regulation of cell population proliferation ; GO:0042127 | <newline> behavioral response to ethanol ; G…	cytoplasmic vesicle ; GO:0031410 | is_active_in inferred from biological aspect of ancestor with PANTHER:PTN000140840 <newline> female germline ring canal ; GO:0035324 | located_in inferred from direct assay <newline> somatic ring canal ; GO:0098549 | located_in inferred from direct assay <newline> cytoplasmic vesicle ; GO:0031410 | located_in inferred from direct assay <newline> cytoplasmic vesi…	molecular_function ; GO:0003674 | enables no biological data available <newline> molecular_function ; GO:0003674 |	vsg
FBgn0050026	FBgn0050026	biological_process ; GO:0008150 | involved_in no biological data available <newline> biological_process ; GO:0008150 |	cellular_component ; GO:0005575 | is_active_in no biological data available <newline> cellular_component ; GO:0005575 |	molecular_function ; GO:0003674 | enables no biological data available <newline> molecular_function ; GO:0003674 |	CG30026
FBgn0050151	FBgn0050151	biological_process ; GO:0008150 | involved_in no biological data available <newline> biological_process ; GO:0008150 |	cellular_component ; GO:0005575 | is_active_in no biological data available <newline> cellular_component ; GO:0005575 |	molecular_function ; GO:0003674 | enables no biological data available <newline> molecular_function ; GO:0003674 |	CG30151
FBgn0050154	FBgn0050154	biological_process ; GO:0008150 | involved_in no biological data available <newline> biological_process ; GO:0008150 |	cellular_component ; GO:0005575 | is_active_in no biological data available <newline> cellular_component ; GO:0005575 |	molecular_function ; GO:0003674 | enables no biological data available <newline> molecular_function ; GO:0003674 |	CG30154
FBgn0051176	FBgn0051176	-	-	-	CG31176
FBgn0051324	FBgn0051324	negative regulation of DNA-templated transcription ; GO:0045892 | involved_in inferred from mutant phenotype <newline> negative regulation of circadian rhythm ; GO:0042754 | involved_in inferred from mutant phenotype <newline> negative regulation of DNA-templated transcription ; GO:0045892 | <newline> negative regulation of circadian rhythm ; GO:0042754 |	-	-	Cipc
FBgn0051809	FBgn0051809	-	endoplasmic reticulum ; GO:0005783 | is_active_in inferred from biological aspect of ancestor with PANTHER:PTN000671707 <newline> endoplasmic reticulum ; GO:0005783 |	oxidoreductase activity ; GO:0016491 | enables inferred from biological aspect of ancestor with PANTHER:PTN002537555 <newline> oxidoreductase activity ; GO:0016491 |	CG31809
FBgn0051869	FBgn0051869	positive regulation of BMP signaling pathway ; GO:0030513 | involved_in inferred from biological aspect of ancestor with PANTHER:PTN005316928 <newline> positive regulation of BMP signaling pathway ; GO:0030513 |	extracellular region ; GO:0005576 | is_active_in inferred from biological aspect of ancestor with PANTHER:PTN005316910 <newline> extracellular region ; GO:0005576 |	BMP binding ; GO:0036122 | enables inferred from biological aspect of ancestor with PANTHER:PTN005316928 <newline> BMP binding ; GO:0036122 |	CG31869
FBgn0052027	FBgn0052027	biological_process ; GO:0008150 | involved_in no biological data available <newline> biological_process ; GO:0008150 |	cellular_component ; GO:0005575 | is_active_in no biological data available <newline> cellular_component ; GO:0005575 |	molecular_function ; GO:0003674 | enables no biological data available <newline> molecular_function ; GO:0003674 |	lncRNA:CR32027
FBgn0052091	FBgn0052091	transmembrane transport ; GO:0055085 | involved_in inferred from biological aspect of ancestor with PANTHER:PTN008283605 <newline> transmembrane transport ; GO:0055085 |	membrane ; GO:0016020 | located_in inferred from electronic annotation with InterPro:IPR013525 <newline> plasma membrane ; GO:0005886 | is_active_in inferred from biological aspect of ancestor with PANTHER:PTN000443095 <newline> membrane ; GO:0016020 | <newline> plasma membrane ; GO:0005886 |	ATP binding ; GO:0005524 | enables inferred from electronic annotation with InterPro:IPR003439 inferred from electronic annotation with InterPro:IPR003439, InterPro:IPR017871 <newline> ATPase-coupled transmembrane transporter activity ; GO:0042626 | enables inferred from biological aspect of ancestor with PANTHER:PTN008283605 <newline> ABC-type transporter activity ; GO:0140359 | enables inferred…	CG32091
FBgn0052283	FBgn0052283	defense response to fungus ; GO:0050832 | involved_in inferred from direct assay <newline> defense response to fungus ; GO:0050832 | involved_in inferred from sequence or structural similarity with Drs <newline> defense response ; GO:0006952 | involved_in inferred from electronic annotation with InterPro:IPR003614 <newline> defense response ; GO:0006952 | involved_in inferred from biological aspe…	extracellular region ; GO:0005576 | located_in inferred from sequence or structural similarity with Drs inferred from sequence model <newline> extracellular region ; GO:0005576 |	molecular_function ; GO:0003674 | enables no biological data available <newline> molecular_function ; GO:0003674 |	Drsl3
FBgn0052572	FBgn0052572	-	-	-	CG32572
FBgn0052791	FBgn0052791	synapse organization ; GO:0050808 | involved_in inferred from expression pattern <newline> synapse organization ; GO:0050808 |	neuron projection ; GO:0043005 | is_active_in inferred from biological aspect of ancestor with PANTHER:PTN000456776 <newline> neuron projection membrane ; GO:0032589 | located_in inferred from direct assay <newline> plasma membrane ; GO:0005886 | located_in inferred from sequence model <newline> neuron projection ; GO:0043005 | <newline> neuron projection membrane ; GO:0032589 | <newline> plasma …	-	DIP-alpha
FBgn0052982	FBgn0052982	actin cytoskeleton reorganization ; GO:0031532 | involved_in inferred from biological aspect of ancestor with PANTHER:PTN000949534 <newline> actin cytoskeleton reorganization ; GO:0031532 |	plasma membrane ; GO:0005886 | is_active_in inferred from biological aspect of ancestor with PANTHER:PTN000949534 <newline> plasma membrane ; GO:0005886 |	-	CG32982
FBgn0053300	FBgn0053300	biological_process ; GO:0008150 | involved_in no biological data available <newline> biological_process ; GO:0008150 |	extracellular matrix ; GO:0031012 | located_in inferred from sequence model <newline> extracellular matrix ; GO:0031012 |	extracellular matrix structural constituent ; GO:0005201 | enables inferred from sequence model <newline> extracellular matrix structural constituent ; GO:0005201 |	Muc30E
FBgn0053696	FBgn0053696	G protein-coupled receptor signaling pathway ; GO:0007186 | involved_in inferred from electronic annotation with InterPro:IPR000276 <newline> G protein-coupled receptor signaling pathway ; GO:0007186 | involved_in inferred from sequence model <newline> neuropeptide signaling pathway ; GO:0007218 | involved_in inferred from direct assay <newline> G protein-coupled receptor signaling pathway ; GO:0…	membrane ; GO:0016020 | located_in inferred by curator from GO:0008188 <newline> membrane ; GO:0016020 | located_in inferred from sequence model <newline> membrane ; GO:0016020 | located_in inferred from electronic annotation with InterPro:IPR000276, InterPro:IPR017452 <newline> membrane ; GO:0016020 |	neuropeptide receptor activity ; GO:0008188 | enables inferred from sequence model <newline> neuropeptide receptor activity ; GO:0008188 | enables inferred from direct assay <newline> G protein-coupled receptor activity ; GO:0004930 | enables inferred from electronic annotation with InterPro:IPR000276 <newline> neuropeptide receptor activity ; GO:0008188 | <newline> G protein-coupled receptor act…	CNMaR
FBgn0065098	FBgn0065098	rRNA processing ; GO:0006364 | involved_in inferred from electronic annotation with Rfam:RF00030 <newline> endonucleolytic cleavage of tetracistronic rRNA transcript (SSU-rRNA, 5.8S rRNA, 2S rRNA, LSU-rRNA) ; GO:0000483 | involved_in inferred from mutant phenotype <newline> rRNA processing ; GO:0006364 | <newline> endonucleolytic cleavage of tetracistronic rRNA transcript (SSU-rRNA, 5.8S rRNA, 2S…	ribonuclease MRP complex ; GO:0000172 | part_of traceable author statement <newline> nucleolus ; GO:0005730 | located_in inferred from direct assay <newline> ribonuclease MRP complex ; GO:0000172 | part_of inferred from electronic annotation with Rfam:RF00030 <newline> ribonuclease MRP complex ; GO:0000172 | <newline> nucleolus ; GO:0005730 |	ribonuclease MRP activity ; GO:0000171 | enables traceable author statement <newline> ribonuclease MRP activity ; GO:0000171 | enables inferred from electronic annotation with Rfam:RF00030 <newline> ribonuclease MRP activity ; GO:0000171 |	RNaseMRP:RNA
FBgn0067905	FBgn0067905	defense response ; GO:0006952 | involved_in inferred from direct assay <newline> antifungal humoral response ; GO:0019732 | involved_in inferred from direct assay <newline> response to bacterium ; GO:0009617 | involved_in inferred from high throughput expression pattern <newline> defense response ; GO:0006952 | <newline> antifungal humoral response ; GO:0019732 | <newline> response to bacterium ;…	extracellular space ; GO:0005615 | located_in inferred from direct assay <newline> extracellular region ; GO:0005576 | located_in inferred from direct assay <newline> extracellular space ; GO:0005615 | <newline> extracellular region ; GO:0005576 |	molecular_function ; GO:0003674 | enables no biological data available <newline> molecular_function ; GO:0003674 |	Dso2
FBgn0083120	FBgn0083120	-	-	-	Uhg8
FBgn0085285	FBgn0085285	biological_process ; GO:0008150 | involved_in no biological data available <newline> biological_process ; GO:0008150 |	cellular_component ; GO:0005575 | is_active_in no biological data available <newline> cellular_component ; GO:0005575 |	molecular_function ; GO:0003674 | enables no biological data available <newline> molecular_function ; GO:0003674 |	CG34256
FBgn0085364	FBgn0267910	-	-	-	lncRNA:CR34335
FBgn0250816	FBgn0250816	secondary piRNA processing ; GO:0140965 | involved_in inferred from mutant phenotype <newline> RNA-mediated gene silencing ; GO:0031047 | involved_in inferred from biological aspect of ancestor with PANTHER:PTN007716312 <newline> piRNA-mediated retrotransposon silencing by mRNA destabilization ; GO:0141009 | involved_in inferred from mutant phenotype <newline> positive regulation of nuclear-trans…	P granule ; GO:0043186 | is_active_in inferred from direct assay <newline> P granule ; GO:0043186 | located_in inferred from direct assay <newline> P granule ; GO:0043186 | is_active_in inferred from biological aspect of ancestor with PANTHER:PTN007716312 <newline> cytoplasm ; GO:0005737 | located_in inferred from direct assay <newline> extrinsic component of mitochondrial outer membrane ; GO:003…	piRNA binding ; GO:0034584 | enables inferred from direct assay <newline> RNA binding ; GO:0003723 | enables inferred from direct assay <newline> RNA endonuclease activity ; GO:0004521 | enables inferred from sequence or structural similarity with UniProtKB:A8D8P8 <newline> nucleic acid binding ; GO:0003676 | enables inferred from electronic annotation with InterPro:IPR003165, InterPro:IPR036397 …	AGO3
FBgn0250835	FBgn0250835	-	-	-	CG15394
FBgn0259964	FBgn0259964	sexual reproduction ; GO:0019953 | involved_in inferred from high throughput expression pattern <newline> negative regulation of catalytic activity ; GO:0043086 | involved_in inferred from sequence model <newline> sexual reproduction ; GO:0019953 | <newline> negative regulation of catalytic activity ; GO:0043086 |	extracellular space ; GO:0005615 | located_in inferred from high throughput direct assay <newline> extracellular space ; GO:0005615 |	enzyme inhibitor activity ; GO:0004857 | enables inferred from sequence model <newline> enzyme inhibitor activity ; GO:0004857 |	Sfp33A3
FBgn0259994	FBgn0259994	detection of chemical stimulus involved in sensory perception of sour taste ; GO:0001581 | involved_in inferred from mutant phenotype <newline> proton transmembrane transport ; GO:1902600 | involved_in inferred from biological aspect of ancestor with PANTHER:PTN001088999 <newline> proton transmembrane transport ; GO:1902600 | involved_in inferred from electronic annotation with InterPro:IPR004878…	membrane ; GO:0016020 | located_in inferred from electronic annotation with InterPro:IPR004878 <newline> membrane ; GO:0016020 |	proton channel activity ; GO:0015252 | enables inferred from biological aspect of ancestor with PANTHER:PTN001088999 <newline> proton channel activity ; GO:0015252 | enables inferred from electronic annotation with InterPro:IPR004878 <newline> sour taste receptor activity ; GO:0033040 | enables inferred from mutant phenotype <newline> proton channel activity ; GO:0015252 | <newline> sour taste re…	OtopLa
FBgn0260005	FBgn0260005	calcium ion transport ; GO:0006816 | involved_in inferred from sequence or structural similarity <newline> sensory perception of sound ; GO:0007605 | involved_in inferred from mutant phenotype <newline> monoatomic ion transport ; GO:0006811 | involved_in inferred from electronic annotation with InterPro:IPR005821 <newline> transmembrane transport ; GO:0055085 | involved_in inferred from electroni…	membrane ; GO:0016020 | located_in inferred from electronic annotation with InterPro:IPR005821 <newline> cation channel complex ; GO:0034703 | part_of inferred from sequence or structural similarity with pyx <newline> membrane ; GO:0016020 | <newline> cation channel complex ; GO:0034703 |	monoatomic cation channel activity ; GO:0005261 | enables inferred from sequence or structural similarity with pyx <newline> calcium channel activity ; GO:0005262 | enables inferred from sequence or structural similarity <newline> monoatomic ion channel activity ; GO:0005216 | enables inferred from electronic annotation with InterPro:IPR005821 <newline> monoatomic cation channel activity ; GO:000…	wtrw
FBgn0260399	FBgn0260399	intracellular signal transduction ; GO:0035556 | involved_in inferred from biological aspect of ancestor with PANTHER:PTN000683254 <newline> regulation of meiotic nuclear division ; GO:0040020 | involved_in inferred from mutant phenotype <newline> female meiotic nuclear division ; GO:0007143 | involved_in inferred from mutant phenotype <newline> regulation of mitotic centrosome separation ; GO:00…	nuclear envelope ; GO:0005635 | located_in inferred from direct assay <newline> nucleus ; GO:0005634 | located_in inferred from direct assay <newline> cytoplasm ; GO:0005737 | located_in inferred from direct assay <newline> nuclear envelope ; GO:0005635 | <newline> nucleus ; GO:0005634 | <newline> cytoplasm ; GO:0005737 |	protein binding ; GO:0005515 | enables inferred from physical interaction with polo <newline> ATP binding ; GO:0005524 | enables inferred from electronic annotation with InterPro:IPR000719, InterPro:IPR000961 <newline> protein serine/threonine kinase activity ; GO:0004674 | enables inferred from biological aspect of ancestor with PANTHER:PTN000683254 <newline> protein kinase activity ; GO:0004672…	gwl
FBgn0260795	FBgn0260795	phosphate ion transport ; GO:0006817 | involved_in inferred from electronic annotation with InterPro:IPR001204 <newline> sodium-dependent phosphate transport ; GO:0044341 | involved_in inferred from mutant phenotype <newline> phosphate ion transmembrane transport ; GO:0035435 | involved_in inferred from biological aspect of ancestor with PANTHER:PTN000120970 <newline> phosphate ion transport ; GO…	membrane ; GO:0016020 | located_in inferred from electronic annotation with InterPro:IPR001204 <newline> membrane ; GO:0016020 |	sodium:phosphate symporter activity ; GO:0005436 | enables inferred from mutant phenotype <newline> inorganic phosphate transmembrane transporter activity ; GO:0005315 | enables inferred from electronic annotation with InterPro:IPR001204 <newline> inorganic phosphate transmembrane transporter activity ; GO:0005315 | enables inferred from biological aspect of ancestor with PANTHER:PTN000120970 <ne…	NaPi-III
FBgn0261258	FBgn0261258	tissue regeneration ; GO:0042246 | involved_in inferred from expression pattern inferred from mutant phenotype <newline> tissue regeneration ; GO:0042246 |	trans-Golgi network transport vesicle ; GO:0030140 | is_active_in inferred from biological aspect of ancestor with PANTHER:PTN000575073 <newline> trans-Golgi network ; GO:0005802 | is_active_in inferred from biological aspect of ancestor with PANTHER:PTN000575073 <newline> endosome ; GO:0005768 | is_active_in inferred from biological aspect of ancestor with PANTHER:PTN000575073 <newline> trans-Go…	carbohydrate binding ; GO:0030246 | enables inferred from sequence or structural similarity with Lectin-galC1 <newline> carbohydrate binding ; GO:0030246 |	rgn
FBgn0261504	FBgn0261504	SRP-dependent cotranslational protein targeting to membrane ; GO:0006614 | involved_in traceable author statement <newline> SRP-dependent cotranslational protein targeting to membrane, signal sequence recognition ; GO:0006617 | involved_in inferred from electronic annotation with Rfam:RF00017 <newline> SRP-dependent cotranslational protein targeting to membrane ; GO:0006614 | <newline> SRP-depend…	signal recognition particle, endoplasmic reticulum targeting ; GO:0005786 | part_of traceable author statement <newline> signal recognition particle, endoplasmic reticulum targeting ; GO:0005786 | part_of inferred from electronic annotation with Rfam:RF00017 <newline> signal recognition particle, endoplasmic reticulum targeting ; GO:0005786 |	-	7SLRNA:CR42652
FBgn0261561	FBgn0261561	biological_process ; GO:0008150 | involved_in no biological data available <newline> biological_process ; GO:0008150 |	cellular_component ; GO:0005575 | is_active_in no biological data available <newline> cellular_component ; GO:0005575 |	molecular_function ; GO:0003674 | enables no biological data available <newline> molecular_function ; GO:0003674 |	CG42675
FBgn0261928	FBgn0261928	activation of GTPase activity ; GO:0090630 | involved_in inferred from biological aspect of ancestor with PANTHER:PTN000537561 <newline> regulation of GTPase activity ; GO:0043087 | involved_in inferred from sequence or structural similarity with Evi5 <newline> activation of GTPase activity ; GO:0090630 | <newline> regulation of GTPase activity ; GO:0043087 |	-	GTPase activator activity ; GO:0005096 | enables inferred from biological aspect of ancestor with PANTHER:PTN000537561 <newline> GTPase activator activity ; GO:0005096 | enables inferred from sequence or structural similarity with Evi5 <newline> GTPase activator activity ; GO:0005096 |	CG42795
FBgn0262108	FBgn0262108	-	-	-	lncRNA:CR42861
FBgn0262563	FBgn0262563	biological_process ; GO:0008150 | involved_in no biological data available <newline> biological_process ; GO:0008150 |	cellular_component ; GO:0005575 | is_active_in no biological data available <newline> cellular_component ; GO:0005575 |	molecular_function ; GO:0003674 | enables no biological data available <newline> molecular_function ; GO:0003674 |	CG43103
FBgn0262579	FBgn0262579	NAD catabolic process ; GO:0019677 | involved_in inferred from direct assay <newline> response to axon injury ; GO:0048678 | involved_in inferred from mutant phenotype <newline> defense response to virus ; GO:0051607 | involved_in inferred from mutant phenotype <newline> regulation of neuron death ; GO:1901214 | involved_in inferred from biological aspect of ancestor with PANTHER:PTN000543268 <ne…	neuronal cell body ; GO:0043025 | located_in inferred from direct assay <newline> neuron projection ; GO:0043005 | located_in inferred from direct assay <newline> dendrite ; GO:0030425 | is_active_in inferred from biological aspect of ancestor with PANTHER:PTN000543268 <newline> neuronal cell body ; GO:0043025 | <newline> neuron projection ; GO:0043005 | <newline> dendrite ; GO:0030425 |	NAD+ nucleosidase activity ; GO:0003953 | enables inferred from direct assay <newline> signaling adaptor activity ; GO:0035591 | enables inferred from electronic annotation with InterPro:IPR039184 <newline> NAD+ nucleosidase activity ; GO:0003953 | enables inferred from electronic annotation with InterPro:IPR039184 <newline> NAD+ nucleosidase activity ; GO:0003953 | <newline> signaling adaptor ac…	Sarm
FBgn0262979	FBgn0262979	biological_process ; GO:0008150 | involved_in no biological data available <newline> biological_process ; GO:0008150 |	cellular_component ; GO:0005575 | is_active_in no biological data available <newline> cellular_component ; GO:0005575 |	molecular_function ; GO:0003674 | enables no biological data available <newline> molecular_function ; GO:0003674 |	lncRNA:CR43287
FBgn0263019	FBgn0263019	miRNA-mediated gene silencing ; GO:0035195 | involved_in inferred from electronic annotation with Rfam:RF00706 <newline> miRNA-mediated gene silencing ; GO:0035195 |	-	-	lncRNA:CR43314
FBgn0263081	FBgn0263081	biological_process ; GO:0008150 | involved_in no biological data available <newline> biological_process ; GO:0008150 |	cellular_component ; GO:0005575 | is_active_in no biological data available <newline> cellular_component ; GO:0005575 |	molecular_function ; GO:0003674 | enables no biological data available <newline> molecular_function ; GO:0003674 |	CG43349
FBgn0263321	FBgn0263321	biological_process ; GO:0008150 | involved_in no biological data available <newline> biological_process ; GO:0008150 |	cellular_component ; GO:0005575 | is_active_in no biological data available <newline> cellular_component ; GO:0005575 |	molecular_function ; GO:0003674 | enables no biological data available <newline> molecular_function ; GO:0003674 |	CG43402
FBgn0263413	FBgn0263413	miRNA-mediated gene silencing ; GO:0035195 | involved_in inferred from electronic annotation with Rfam:RF00730 inferred from electronic annotation with Rfam:RF00711, Rfam:RF00730 <newline> miRNA-mediated gene silencing ; GO:0035195 |	RISC complex ; GO:0016442 | part_of inferred from electronic annotation with Rfam:RF00730 <newline> RISC complex ; GO:0016442 |	-	lncRNA:CR43459
FBgn0263988	FBgn0263988	cilium movement ; GO:0003341 | involved_in inferred from direct assay <newline> spermatogenesis ; GO:0007283 | involved_in inferred from mutant phenotype <newline> cilium movement ; GO:0003341 | involved_in inferred from biological aspect of ancestor with PANTHER:PTN000277911 <newline> cilium movement ; GO:0003341 | <newline> spermatogenesis ; GO:0007283 |	axonemal dynein complex ; GO:0005858 | part_of inferred from biological aspect of ancestor with PANTHER:PTN000277911 <newline> axonemal dynein complex ; GO:0005858 | part_of inferred from direct assay <newline> axonemal dynein complex ; GO:0005858 |	dynein heavy chain binding ; GO:0045504 | enables inferred from biological aspect of ancestor with PANTHER:PTN000277823 <newline> dynein light chain binding ; GO:0045503 | enables inferred from biological aspect of ancestor with PANTHER:PTN000277823 <newline> dynein heavy chain binding ; GO:0045504 | <newline> dynein light chain binding ; GO:0045503 |	Dic61B
FBgn0264078	FBgn0264078	regulation of myoblast differentiation ; GO:0045661 | involved_in inferred from biological aspect of ancestor with PANTHER:PTN001013390 <newline> protein localization to plasma membrane ; GO:0072659 | involved_in inferred from biological aspect of ancestor with PANTHER:PTN000351686 <newline> positive regulation of filopodium assembly ; GO:0051491 | involved_in inferred from direct assay <newline>…	cytosol ; GO:0005829 | located_in inferred from high throughput direct assay <newline> cytoplasm ; GO:0005737 | located_in inferred from high throughput direct assay <newline> flotillin complex ; GO:0016600 | part_of non-traceable author statement <newline> flotillin complex ; GO:0016600 | part_of inferred from biological aspect of ancestor with PANTHER:PTN001013390 <newline> cytoplasmic vesicle …	structural molecule activity ; GO:0005198 | enables non-traceable author statement <newline> structural molecule activity ; GO:0005198 |	Flo2
FBgn0264501	FBgn0264501	-	-	-	lncRNA:CR43900
FBgn0264511	FBgn0264511	-	-	-	lncRNA:CR43910
FBgn0264541	FBgn0264541	biological_process ; GO:0008150 | involved_in no biological data available <newline> biological_process ; GO:0008150 |	cellular_component ; GO:0005575 | is_active_in no biological data available <newline> cellular_component ; GO:0005575 |	molecular_function ; GO:0003674 | enables no biological data available <newline> molecular_function ; GO:0003674 |	CG43920
FBgn0264678	FBgn0264678	-	-	-	lncRNA:CR43963
FBgn0264998	FBgn0264998	-	-	-	lncRNA:CR44149
FBgn0265048	FBgn0265048	imaginal disc-derived wing vein specification ; GO:0007474 | involved_in inferred from mutant phenotype <newline> lipid transport ; GO:0006869 | involved_in inferred from electronic annotation with InterPro:IPR001747, InterPro:IPR015255, InterPro:IPR015816, InterPro:IPR015819 <newline> positive regulation of BMP signaling pathway ; GO:0030513 | involved_in inferred from mutant phenotype <newline>…	extracellular space ; GO:0005615 | located_in inferred from direct assay <newline> extracellular space ; GO:0005615 |	lipid transporter activity ; GO:0005319 | enables inferred from biological aspect of ancestor with PANTHER:PTN001155829 <newline> BMP binding ; GO:0036122 | enables inferred from physical interaction with dpp inferred from physical interaction with gbb <newline> lipid transporter activity ; GO:0005319 | enables inferred from electronic annotation with InterPro:IPR001747, InterPro:IPR015255, Inter…	cv-d
FBgn0265532	FBgn0265532	-	-	-	asRNA:CR44382
FBgn0265577	FBgn0265577	positive regulation of female receptivity ; GO:0045925 | involved_in inferred from mutant phenotype <newline> response to insect ; GO:0009625 | involved_in inferred from expression pattern <newline> positive regulation of female receptivity ; GO:0045925 | <newline> response to insect ; GO:0009625 |	extracellular space ; GO:0005615 | is_active_in inferred from sequence model <newline> extracellular space ; GO:0005615 |	-	IBIN
FBgn0265699	FBgn0265699	-	-	-	lncRNA:CR44506
FBgn0265991	FBgn0265991	actin cytoskeleton organization ; GO:0030036 | involved_in inferred from biological aspect of ancestor with PANTHER:PTN001198141 <newline> muscle structure development ; GO:0061061 | involved_in inferred from biological aspect of ancestor with PANTHER:PTN001198141 <newline> proteolysis ; GO:0006508 | involved_in inferred from electronic annotation with InterPro:IPR008915 <newline> myofibril assem…	Z disc ; GO:0030018 | located_in inferred from direct assay <newline> basolateral plasma membrane ; GO:0016323 | located_in inferred from direct assay <newline> adherens junction ; GO:0005912 | is_active_in inferred from biological aspect of ancestor with PANTHER:PTN001198141 <newline> filamentous actin ; GO:0031941 | part_of inferred from biological aspect of ancestor with PANTHER:PTN001198141 <…	actin binding ; GO:0003779 | enables inferred from biological aspect of ancestor with PANTHER:PTN001198141 <newline> muscle alpha-actinin binding ; GO:0051371 | enables inferred from mutant phenotype <newline> actin binding ; GO:0003779 | enables inferred from physical interaction with UniProtKB:P18091 <newline> muscle alpha-actinin binding ; GO:0051371 | enables inferred from physical interactio…	Zasp52
FBgn0266117	FBgn0266117	-	-	-	asRNA:CR44843
FBgn0266622	FBgn0266622	-	-	-	asRNA:CR45129
FBgn0266802	FBgn0266802	-	-	-	asRNA:CR45264
FBgn0266956	FBgn0266956	-	-	-	lncRNA:CR45407
FBgn0267195	FBgn0267195	-	-	-	lncRNA:CR45635
FBgn0267668	FBgn0267668	miRNA-mediated gene silencing ; GO:0035195 | involved_in inferred from electronic annotation with Rfam:RF00637 <newline> miRNA-mediated gene silencing ; GO:0035195 |	RISC complex ; GO:0016442 | part_of inferred from electronic annotation with Rfam:RF00637 <newline> RISC complex ; GO:0016442 |	-	lncRNA:CR46006
