# Supplementary material for: Neural control of redox response and microbiota-triggered inflammation in Drosophila gut
Source: Front Immunol. 2023 Oct 26;14:1268611. doi: 10.3389/fimmu.2023.1268611 (PMC10642236; doi:10.3389/fimmu.2023.1268611)
Supplement: Supplementary Data Sheet 3 — List of the group 7-2 genes. Flybase Gene ID on RNA-seq data (#SUBMITTED), Flybase Gene ID on Flybase (FB2023_03) (FBID_KEY), GO terms (Biological Process), GO terms (Cellular Component), GO terms (Molecular Function) and gene symbol are listed for group 7-2 genes. [file DataSheet_3.csv]

#SUBMITTED ID	FBID_KEY	GO_BIOLOGICAL_PROCESS	GO_CELLULAR_COMPONENT	GO_MOLECULAR_FUNCTION	SYMBOL
FBgn0001089	FBgn0001089	galactose metabolic process ; GO:0006012 | involved_in inferred from direct assay <newline> carbohydrate metabolic process ; GO:0005975 | involved_in inferred from electronic annotation with InterPro:IPR001944 <newline> galactose metabolic process ; GO:0006012 | <newline> carbohydrate metabolic process ; GO:0005975 |	vacuole ; GO:0005773 | is_active_in inferred from biological aspect of ancestor with PANTHER:PTN000602923 <newline> vacuole ; GO:0005773 |	beta-galactosidase activity ; GO:0004565 | enables inferred from direct assay <newline> beta-galactosidase activity ; GO:0004565 | enables inferred from electronic annotation with InterPro:IPR026283 <newline> hydrolase activity, hydrolyzing O-glycosyl compounds ; GO:0004553 | enables inferred from electronic annotation with InterPro:IPR001944 <newline> beta-galactosidase activity ; GO:0004565 | e…	Gal
FBgn0010357	FBgn0010357	proteolysis ; GO:0006508 | involved_in inferred from sequence model <newline> proteolysis ; GO:0006508 | involved_in inferred from electronic annotation with InterPro:IPR001254, InterPro:IPR001314, InterPro:IPR018114 <newline> proteolysis ; GO:0006508 |	-	serine-type endopeptidase activity ; GO:0004252 | enables inferred from sequence model <newline> serine hydrolase activity ; GO:0017171 | enables inferred from high throughput direct assay <newline> serine-type endopeptidase activity ; GO:0004252 | enables inferred from biological aspect of ancestor with PANTHER:PTN001208729 <newline> serine-type endopeptidase activity ; GO:0004252 | enables infe…	betaTry
FBgn0024289	FBgn0024289	sorbitol catabolic process ; GO:0006062 | involved_in inferred from biological aspect of ancestor with PANTHER:PTN000190705 <newline> sorbitol catabolic process ; GO:0006062 |	-	oxidoreductase activity, acting on the CH-OH group of donors, NAD or NADP as acceptor ; GO:0016616 | enables inferred from electronic annotation with InterPro:IPR045306 <newline> oxidoreductase activity ; GO:0016491 | enables inferred from electronic annotation with InterPro:IPR002328, InterPro:IPR020843 <newline> zinc ion binding ; GO:0008270 | enables inferred from electronic annotation with In…	Sodh1
FBgn0030737	FBgn0286508	fatty acid metabolic process ; GO:0006631 | involved_in inferred from electronic annotation with InterPro:IPR006108, InterPro:IPR006176, InterPro:IPR006180, InterPro:IPR022694 <newline> fatty acid metabolic process ; GO:0006631 |	-	L-gulonate 3-dehydrogenase activity ; GO:0050104 | enables inferred from biological aspect of ancestor with PANTHER:PTN000592731 <newline> oxidoreductase activity ; GO:0016491 | enables inferred from electronic annotation with InterPro:IPR006108, InterPro:IPR006180, InterPro:IPR013328 <newline> NAD+ binding ; GO:0070403 | enables inferred from electronic annotation with InterPro:IPR006176, InterP…	Had1
FBgn0031184	FBgn0031184	-	-	acyltransferase activity, transferring groups other than amino-acyl groups ; GO:0016747 | enables inferred from electronic annotation with InterPro:IPR013653 <newline> acyltransferase activity, transferring groups other than amino-acyl groups ; GO:0016747 |	CG14615
FBgn0031245	FBgn0031245	-	endomembrane system ; GO:0012505 | is_active_in inferred from biological aspect of ancestor with PANTHER:PTN001659973 <newline> membrane ; GO:0016020 | located_in inferred from electronic annotation with InterPro:IPR006838 <newline> endomembrane system ; GO:0012505 | <newline> membrane ; GO:0016020 |	-	CG3625
FBgn0031432	FBgn0031432	-	-	iron ion binding ; GO:0005506 | enables inferred from electronic annotation with InterPro:IPR001128, InterPro:IPR002401, InterPro:IPR017972, InterPro:IPR036396 <newline> monooxygenase activity ; GO:0004497 | enables inferred from electronic annotation with InterPro:IPR001128, InterPro:IPR002401, InterPro:IPR036396 <newline> heme binding ; GO:0020037 | enables inferred from electronic annotation w…	Cyp309a1
FBgn0031860	FBgn0031860	D-amino acid metabolic process ; GO:0046416 | involved_in inferred from electronic annotation with InterPro:IPR023209 <newline> D-amino acid catabolic process ; GO:0019478 | involved_in inferred from sequence or structural similarity with UniProtKB:P14920 <newline> D-amino acid catabolic process ; GO:0019478 | involved_in inferred from biological aspect of ancestor with PANTHER:PTN007512548 <newl…	cytoplasm ; GO:0005737 | is_active_in inferred from biological aspect of ancestor with PANTHER:PTN007512548 <newline> peroxisome ; GO:0005777 | located_in inferred from sequence model <newline> cytoplasm ; GO:0005737 | <newline> peroxisome ; GO:0005777 |	D-amino-acid oxidase activity ; GO:0003884 | enables inferred from biological aspect of ancestor with PANTHER:PTN007512548 <newline> D-amino-acid oxidase activity ; GO:0003884 | enables inferred from sequence or structural similarity with UniProtKB:P14920 <newline> oxidoreductase activity ; GO:0016491 | enables inferred from electronic annotation with InterPro:IPR006076 <newline> D-amino-acid oxi…	Daao2
FBgn0032449	FBgn0032449	vitamin transport ; GO:0051180 | involved_in inferred from electronic annotation with InterPro:IPR002666 <newline> transmembrane transport ; GO:0055085 | involved_in inferred from biological aspect of ancestor with PANTHER:PTN000841430 <newline> vitamin transport ; GO:0051180 | <newline> transmembrane transport ; GO:0055085 |	membrane ; GO:0016020 | located_in inferred from electronic annotation with InterPro:IPR002666 <newline> plasma membrane ; GO:0005886 | is_active_in inferred from biological aspect of ancestor with PANTHER:PTN000841430 <newline> membrane ; GO:0016020 | <newline> plasma membrane ; GO:0005886 |	vitamin transmembrane transporter activity ; GO:0090482 | enables inferred from electronic annotation with InterPro:IPR002666 <newline> vitamin transmembrane transporter activity ; GO:0090482 |	CG17036
FBgn0032869	FBgn0032869	mesoderm development ; GO:0007498 | involved_in inferred from expression pattern <newline> mesoderm development ; GO:0007498 |	-	-	CG17470
FBgn0033093	FBgn0033093	mitochondrial respiratory chain complex I assembly ; GO:0032981 | involved_in inferred from biological aspect of ancestor with PANTHER:PTN001419340 <newline> mitochondrial respiratory chain complex I assembly ; GO:0032981 |	cytoplasm ; GO:0005737 | is_active_in inferred from biological aspect of ancestor with PANTHER:PTN000354057 <newline> cytoplasm ; GO:0005737 |	oxidoreductase activity ; GO:0016491 | enables inferred from electronic annotation with InterPro:IPR006076 <newline> oxidoreductase activity ; GO:0016491 | enables inferred from biological aspect of ancestor with PANTHER:PTN000354057 <newline> oxidoreductase activity ; GO:0016491 |	CG3270
FBgn0033297	FBgn0033297	carbohydrate metabolic process ; GO:0005975 | involved_in inferred from electronic annotation with InterPro:IPR006047 <newline> carbohydrate metabolic process ; GO:0005975 |	-	maltose alpha-glucosidase activity ; GO:0032450 | enables inferred from sequence or structural similarity with UniProtKB:P38158 <newline> maltose alpha-glucosidase activity ; GO:0032450 |	Mal-A8
FBgn0033320	FBgn0033320	proteolysis ; GO:0006508 | involved_in inferred from electronic annotation with InterPro:IPR001254, InterPro:IPR001314 <newline> proteolysis ; GO:0006508 | involved_in inferred from biological aspect of ancestor with PANTHER:PTN001207268 <newline> proteolysis ; GO:0006508 |	extracellular region ; GO:0005576 | located_in inferred from high throughput direct assay <newline> extracellular space ; GO:0005615 | is_active_in inferred from biological aspect of ancestor with PANTHER:PTN001207268 <newline> extracellular region ; GO:0005576 | <newline> extracellular space ; GO:0005615 |	peptidase activity ; GO:0008233 | NOT enables inferred from key residues with MEROPS:S01.936 <newline> serine-type endopeptidase activity ; GO:0004252 | NOT enables inferred from key residues <newline> peptidase activity ; GO:0008233 | NOT <newline> serine-type endopeptidase activity ; GO:0004252 | NOT	CG8586
FBgn0034440	FBgn0034440	proteolysis ; GO:0006508 | involved_in inferred from biological aspect of ancestor with PANTHER:PTN000254534 <newline> proteolysis ; GO:0006508 | involved_in inferred from electronic annotation with InterPro:IPR045175 <newline> proteolysis ; GO:0006508 |	-	metalloexopeptidase activity ; GO:0008235 | enables inferred from electronic annotation with InterPro:IPR045175 <newline> metalloexopeptidase activity ; GO:0008235 |	CG10073
FBgn0034885	FBgn0034885	transmembrane transport ; GO:0055085 | involved_in inferred from electronic annotation with InterPro:IPR000425 <newline> transmembrane transport ; GO:0055085 | involved_in inferred from sequence or structural similarity with Drip <newline> renal system process ; GO:0003014 | involved_in inferred from expression pattern <newline> transmembrane transport ; GO:0055085 | <newline> renal system proces…	plasma membrane ; GO:0005886 | is_active_in inferred from biological aspect of ancestor with PANTHER:PTN002709492 <newline> apical plasma membrane ; GO:0016324 | located_in inferred from direct assay <newline> basolateral plasma membrane ; GO:0016323 | located_in inferred from direct assay <newline> membrane ; GO:0016020 | located_in inferred from electronic annotation with InterPro:IPR000425 <ne…	channel activity ; GO:0015267 | enables inferred from electronic annotation with InterPro:IPR000425 <newline> channel activity ; GO:0015267 | enables inferred from sequence or structural similarity with Drip <newline> channel activity ; GO:0015267 |	Eglp4
FBgn0036146	FBgn0036146	-	-	-	nkt
FBgn0037601	FBgn0037601	-	-	heme binding ; GO:0020037 | enables inferred from electronic annotation with InterPro:IPR001128, InterPro:IPR002401, InterPro:IPR036396 <newline> iron ion binding ; GO:0005506 | enables inferred from electronic annotation with InterPro:IPR001128, InterPro:IPR002401, InterPro:IPR036396 <newline> monooxygenase activity ; GO:0004497 | enables inferred from electronic annotation with InterPro:IPR0011…	Cyp313b1
FBgn0037934	FBgn0037934	-	-	ecdysteroid 22-kinase activity ; GO:0106389 | enables traceable author statement <newline> ecdysteroid 22-kinase activity ; GO:0106389 |	CG6830
FBgn0038194	FBgn0038194	-	-	iron ion binding ; GO:0005506 | enables inferred from electronic annotation with InterPro:IPR001128, InterPro:IPR002401, InterPro:IPR017972, InterPro:IPR036396 <newline> monooxygenase activity ; GO:0004497 | enables inferred from electronic annotation with InterPro:IPR001128, InterPro:IPR002401, InterPro:IPR036396 <newline> oxidoreductase activity, acting on paired donors, with incorporation or r…	Cyp6d5
FBgn0039151	FBgn0039151	-	-	-	CG13607
FBgn0039152	FBgn0039152	sensory perception of sound ; GO:0007605 | involved_in inferred from mutant phenotype <newline> auditory behavior ; GO:0031223 | involved_in inferred from mutant phenotype <newline> sensory perception of touch ; GO:0050975 | involved_in inferred from mutant phenotype <newline> ciliary basal body organization ; GO:0032053 | involved_in inferred from mutant phenotype <newline> mechanosensory behavi…	ciliary rootlet ; GO:0035253 | colocalizes_with inferred from direct assay <newline> ciliary rootlet ; GO:0035253 | located_in inferred from direct assay <newline> ciliary rootlet ; GO:0035253 |	-	Root
FBgn0040398	FBgn0040398	-	-	-	CG14629
FBgn0051076	FBgn0051076	-	-	-	CG31076
FBgn0052750	FBgn0052750	nitrogen compound metabolic process ; GO:0006807 | involved_in inferred from electronic annotation with InterPro:IPR003010 <newline> biological_process ; GO:0008150 | involved_in no biological data available <newline> nitrogen compound metabolic process ; GO:0006807 | <newline> biological_process ; GO:0008150 |	cellular_component ; GO:0005575 | is_active_in no biological data available <newline> cellular_component ; GO:0005575 |	hydrolase activity, acting on carbon-nitrogen (but not peptide) bonds, in linear amides ; GO:0016811 | enables inferred from electronic annotation with InterPro:IPR012101 <newline> hydrolase activity, acting on carbon-nitrogen (but not peptide) bonds, in linear amides ; GO:0016811 |	CG32750
FBgn0053514	FBgn0053514	intermembrane lipid transfer ; GO:0120009 | involved_in inferred from sequence or structural similarity with UniProtKB:Q8BWP5 <newline> intermembrane lipid transfer ; GO:0120009 |	late endosome ; GO:0005770 | located_in inferred from sequence or structural similarity with UniProtKB:P41034 <newline> late endosome ; GO:0005770 |	phosphatidylinositol bisphosphate binding ; GO:1902936 | enables inferred from sequence or structural similarity with UniProtKB:Q8BWP5 <newline> lipid transfer activity ; GO:0120013 | enables inferred from sequence or structural similarity with UniProtKB:Q8BWP5 <newline> phosphatidylinositol bisphosphate binding ; GO:1902936 | enables inferred from biological aspect of ancestor with PANTHER:PTN00…	CG33514
FBgn0054010	FBgn0054010	biological_process ; GO:0008150 | involved_in no biological data available <newline> biological_process ; GO:0008150 |	cellular_component ; GO:0005575 | is_active_in no biological data available <newline> cellular_component ; GO:0005575 |	acyltransferase activity, transferring groups other than amino-acyl groups ; GO:0016747 | enables inferred from electronic annotation with InterPro:IPR000182, InterPro:IPR013653 <newline> glycine N-acyltransferase activity ; GO:0047961 | enables inferred from sequence or structural similarity with UniProtKB:E9Q5L8 <newline> acyltransferase activity, transferring groups other than amino-acyl group…	Glyat
FBgn0063491	FBgn0063491	glutathione metabolic process ; GO:0006749 | involved_in inferred from biological aspect of ancestor with PANTHER:PTN001679864 <newline> glutathione metabolic process ; GO:0006749 | involved_in inferred from direct assay <newline> glutathione metabolic process ; GO:0006749 |	cytoplasm ; GO:0005737 | located_in inferred from sequence or structural similarity with RGD:70952 <newline> cytoplasm ; GO:0005737 |	glutathione transferase activity ; GO:0004364 | enables inferred from direct assay <newline> glutathione transferase activity ; GO:0004364 | enables inferred from biological aspect of ancestor with PANTHER:PTN001679864 <newline> glutathione transferase activity ; GO:0004364 |	GstE9
FBgn0063494	FBgn0063494	glutathione metabolic process ; GO:0006749 | involved_in inferred from biological aspect of ancestor with PANTHER:PTN001679864 <newline> glutathione metabolic process ; GO:0006749 | involved_in inferred from direct assay <newline> glutathione metabolic process ; GO:0006749 |	cytoplasm ; GO:0005737 | located_in inferred from sequence or structural similarity with RGD:70952 <newline> cytoplasm ; GO:0005737 |	glutathione transferase activity ; GO:0004364 | enables inferred from direct assay <newline> glutathione transferase activity ; GO:0004364 | enables inferred from biological aspect of ancestor with PANTHER:PTN001679864 <newline> glutathione peroxidase activity ; GO:0004602 | enables inferred from direct assay <newline> glutathione transferase activity ; GO:0004364 | <newline> glutathione peroxida…	GstE6
