# Supplementary material for: Neural control of redox response and microbiota-triggered inflammation in Drosophila gut
Source: Front Immunol. 2023 Oct 26;14:1268611. doi: 10.3389/fimmu.2023.1268611 (PMC10642236; doi:10.3389/fimmu.2023.1268611)
Supplement: Supplementary Data Sheet 4 — RNA-seq data (EXP2). Normalized count data (cpm) of RNA-seq (EXP2) for all genes (Flybase Gene ID) and all samples (label in Table S3 ). [file DataSheet_4.csv]

gene	GCR1	GCR2	GCR3	GGF1	GGF2	GGF3	KCR1	KCR2	KCR3	KGF1	KGF2	KGF3
FBgn0000008	5.002804193	2.179464875	3.846162674	4.582438082	4.149078379	5.168455626	12.56463233	10.40207226	12.72241221	6.037711924	10.07730604	9.811922168
FBgn0000014	9.380257862	7.891165925	8.431972017	7.988304224	8.298156758	9.37978984	6.621900823	7.249929152	7.585663616	7.762772474	8.203960687	8.456327658
FBgn0000015	5.906088283	2.329772797	2.736692672	5.201686471	5.343510034	6.380809415	5.263562192	1.576071555	2.209996487	2.803223393	5.297045483	6.326107714
FBgn0000017	42.17641868	39.00490586	44.60069409	41.1800179	43.81678228	43.19807974	44.37239526	39.0235317	37.56994027	38.45447475	44.83109226	43.70178492
FBgn0000018	18.62154894	16.68417938	15.97636803	16.65778168	14.96182809	13.91016453	14.65873772	16.8324442	17.26186445	19.98195137	17.05390253	18.5264583
FBgn0000024	51.69564333	57.34247239	62.42617879	67.55999929	58.65288072	60.80911373	102.5545666	83.09049237	96.94119724	75.327644	104.9073398	77.52709555
FBgn0000028	0.555867133	0.450923767	0.221894	0.247699356	0.125729648	0.319040471	0.169792329	0.56738576	0.358377809	0.431265137	0.581383041	0.387312717
FBgn0000032	34.32479543	40.43283112	36.46458074	38.6410995	36.5244627	31.71262279	38.42966375	40.91481756	42.70668886	41.83271833	32.16986159	43.24992008
FBgn0000037	0.208450175	0.150307922	0.295858667	0.495398712	0.31432412	0.319040471	0.3961821	0.945642933	0.836214887	0.359387615	0.581383041	0.839177554
FBgn0000038	0.138966783	0	0	0.247699356	0.062864824	0.063808094	0.622571872	0.756514346	0.657025983	0.287510092	0.839775503	0.258208478
FBgn0000043	244.164638	111.9794022	144.526959	113.5701546	101.5266906	80.46200673	689.9228293	840.5504816	1353.115146	304.4013095	442.1741016	503.0546675
FBgn0000044	799.6148702	620.3207957	437.1311809	546.1151546	566.7892525	511.4856827	776.7999042	798.1856782	802.168995	854.6956249	774.4022103	1151.868021
FBgn0000045	23.69383652	16.08294769	23.52076405	35.66870723	20.7453919	27.18224811	16.01707635	16.45418703	11.28890097	20.77260412	18.28126673	28.33838047
FBgn0000046	144.1085541	104.3136981	67.60370547	66.81690122	71.03725103	59.53295184	207.3164334	232.6912043	236.0515166	211.6074274	167.9551007	283.9002217
FBgn0000047	0.138966783	0	0.147929334	0.247699356	0.377188944	0.382848565	0.339584658	0.378257173	0.238918539	0.359387615	1.098167966	0.645521195
FBgn0000052	51.9040935	56.21516297	38.23973274	58.45704796	46.70856418	47.72845443	59.76689973	43.81478922	44.43884827	47.72667521	46.31684892	43.6372328
FBgn0000053	32.1013269	27.65665772	26.55331539	59.57169506	39.91916319	51.93978864	51.84325772	29.75623095	34.04589182	37.80757705	41.98877517	35.6973221
FBgn0000054	38.42431554	35.99874741	37.57405074	25.760733	32.94116774	27.62890477	30.8456064	29.63014523	35.59886232	36.15439402	32.42825405	26.7891296
FBgn0000055	2.987785837	1.87884903	2.440834005	1.919670007	2.451728133	2.488515672	1.188546301	1.44998583	1.075133426	1.509427981	1.356560429	1.678355108
FBgn0000057	30.64217568	41.48498658	29.65983139	20.9925204	22.56847179	20.92905488	27.22337005	29.12580233	25.26563551	30.1166821	27.38960103	27.82196352
FBgn0000063	7.573689681	9.46939911	10.20712402	9.598350036	7.732373343	9.762638405	1.584728402	1.513028693	1.672429774	1.150040366	1.808747238	1.678355108
FBgn0000064	1091.167181	1034.043352	1018.271568	1016.062757	943.8524664	930.8324775	999.11466	957.9993338	819.669778	934.5515528	992.614645	1003.398146
FBgn0000071	0.277933566	0	0.073964667	0	0.062864824	0.127616188	0.282987215	0.315214311	0.776485252	0.359387615	0.322990578	0.129104239
FBgn0000075	3.057269229	2.404926758	3.402374674	3.405866142	3.143241196	3.318020896	1.811118174	2.710843074	2.448915026	2.22820321	3.423700129	2.259324183
FBgn0000077	11.95114335	11.94947983	10.28108869	8.79332713	8.675345702	8.039819863	11.2062937	11.34771519	11.64727878	13.08170917	10.85248343	9.811922168
FBgn0000078	1562.264576	1971.43871	2104.368736	1040.02767	1042.110186	966.7564345	2695.849402	3070.061303	2686.818161	2854.472067	2019.207899	2293.084942
FBgn0000083	135.9789973	66.51125565	97.8552542	105.2103014	130.1301855	108.1547196	266.1211766	248.9562628	427.8433739	163.2338545	233.5221881	282.9319399
FBgn0000084	17.37084789	12.85132736	12.94381669	12.38496779	16.40771904	12.44257836	35.31680439	31.0170882	58.65450135	20.48509403	27.84178784	27.24099444
FBgn0000092	0.416900349	0.676385651	0.369823334	1.300421618	0.440053767	0.319040471	0.565974429	0.378257173	0.657025983	0.575020183	0.904373619	0.774625434
FBgn0000097	108.6720244	109.0483977	112.7961169	124.4689263	102.9097168	131.1256335	153.6054601	112.090209	140.6632899	105.3005711	119.8295045	112.7725528
FBgn0000099	2.64036888	0	0.517752668	0.928872584	1.383026126	0.638080942	1.075351416	0.126085724	0.657025983	0.431265137	0.45218681	0.710073315
FBgn0000100	1944.145296	2245.60036	2171.750547	2674.409944	2656.227405	2697.359564	1929.520024	1927.661597	1777.73312	2091.060896	2082.25566	1997.178026
FBgn0000108	9.032840904	16.15810166	13.53553403	15.35736006	14.20745021	13.78254834	8.998993426	12.1672724	10.27349718	15.88493256	15.05136095	14.26601842
FBgn0000109	19.31638286	21.79464875	20.48821271	14.49041231	17.47642105	16.65391257	13.01741187	16.32810131	15.17132723	15.30991238	14.92216471	15.55706081
FBgn0000114	15.56427971	0.826693573	1.997046004	45.26705727	17.03636728	23.48137865	14.31915306	0.945642933	1.732159408	2.012570641	14.79296848	7.423493746
FBgn0000115	52.25151046	61.02501649	55.91728811	51.70724052	54.62953199	47.09037348	54.55993498	58.12551894	60.14774222	57.21450823	51.16170759	51.5771435
FBgn0000116	2109.237834	2584.168956	2589.946773	1619.210689	1772.536575	1578.548441	1408.427367	1928.16594	1715.6143	1704.216068	1428.199739	1852.710383
FBgn0000117	309.1316091	320.3061826	302.8113459	313.9589334	286.9779212	313.6167828	328.0953767	344.2770704	374.50481	330.9241155	335.1996221	338.1240021
FBgn0000119	51.9040935	52.90838868	61.31670879	48.79677309	58.08709731	58.44821424	50.82450375	50.11907544	53.09964531	47.94230778	53.6810341	46.2838697
FBgn0000120	0.277933566	0.826693573	1.109470002	15.91468361	2.891781901	1.85043473	0.113194886	0.252171449	0	1.078162844	0.775177388	0.516416956
FBgn0000121	0	0.375769806	0.369823334	19.81594846	0.880107535	0	0	0.189128587	0.11945927	0.071877523	0	0
FBgn0000139	42.94073599	46.52030198	48.74271543	46.62940372	41.11359485	44.15520115	53.42798612	45.13868933	51.54667481	49.23610319	48.06099804	44.86372307
FBgn0000140	1.042250874	0.60123169	0.517752668	3.034317108	0.377188944	1.084737601	2.150702831	2.836928799	5.196478225	1.437550458	3.100709551	2.259324183
FBgn0000146	1.389667831	1.127309418	0.517752668	8.607552613	1.571620598	4.083718026	0.96215653	0.882600071	0.477837078	1.221917889	1.227364197	0.903729673
FBgn0000147	0.347416958	0.150307922	0.073964667	0.681173228	0.377188944	0.382848565	0.452779543	0.756514346	0.836214887	0.50314266	0.516784925	0.193656359
FBgn0000150	312.1193949	398.1656864	351.184238	444.0010952	417.5481605	419.4106029	308.3994665	332.1728409	347.9848522	297.7885774	316.2077761	315.0788954
FBgn0000152	3.752103145	4.058313904	3.698233341	4.70628776	4.714861794	4.657990873	3.848626119	3.908657456	5.674315303	4.45640642	4.909456789	5.809690757
FBgn0000153	0.347416958	0.300615845	0.295858667	0.681173228	0.817242711	0.574272847	0.339584658	0.630428622	0.418107443	0.431265137	0.387588694	0.258208478
FBgn0000163	61.07590119	54.26115998	77.29307682	57.59010022	67.95687466	61.76623514	138.4939428	105.4707084	132.3608707	77.12458208	126.9998954	109.6740511
FBgn0000173	159.3254169	162.5580181	161.6867617	145.7710709	137.799694	144.4615252	133.400173	150.5463549	148.2489535	159.2087132	141.6636676	153.3112839
FBgn0000180	2.015018355	0.526077728	1.62722267	0.990797423	0.817242711	1.212353789	2.716677261	4.60212894	3.285129913	2.587590825	2.713120857	3.679470813
FBgn0000181	774.8787828	769.8020245	821.3036603	988.6919786	907.5165982	967.2030912	788.7985621	709.3582854	727.7458701	768.7301075	813.7424628	784.179148
FBgn0000183	151.1958601	166.1654082	165.0891363	161.4380551	154.7103317	157.3507602	150.4926007	155.8419553	147.4127386	159.7837334	150.9657963	194.5600883
FBgn0000210	1.737084789	1.127309418	2.071010671	4.210889048	1.194431655	1.85043473	2.263897717	1.828243004	2.448915026	2.156325687	0.839775503	2.452980542
FBgn0000212	127.6409903	129.0393514	109.9114949	125.1500995	119.8832192	113.6422157	120.7789432	135.9834537	113.4863061	140.2330472	139.3381354	122.0035059
FBgn0000221	5.489187934	6.914164429	5.251491344	6.811732284	8.863940173	7.593163204	6.282316165	6.871671979	7.76485252	7.547139905	7.428783299	7.294389506
FBgn0000228	78.23829891	69.21679826	79.88184016	58.95244667	69.59136008	61.38338658	73.52007836	67.64499113	79.79879206	71.59001281	71.89770271	78.55992946
FBgn0000229	79.62796674	68.39010468	71.74572681	71.27548962	69.84281938	72.35837877	66.89817754	81.1992065	82.30743672	79.49654033	69.50757243	78.6890337
FBgn0000239	80.32280065	80.48989243	80.99131016	106.1391739	91.90837258	101.5186778	90.27292147	88.51217852	92.10309682	78.92152015	87.98263351	97.28004413
FBgn0000241	1.32018444	1.87884903	2.144975338	1.671970651	1.44589095	2.679939954	3.226054247	1.702157279	1.3737816	2.803223393	2.002541585	3.292158096
FBgn0000244	150.5705095	140.1621376	159.9855743	107.4395956	144.7148247	146.4395761	153.9450448	139.3247254	163.0021733	162.2994467	146.2501338	150.6000949
FBgn0000246	6.809372374	7.665704041	5.769244012	11.64186972	6.286482392	6.76365798	5.489951964	8.699914982	6.51053019	9.631588069	8.526951265	8.972744614
FBgn0000247	95.40069662	101.0069238	93.19548019	84.52740516	80.96989322	80.65343101	93.6121706	94.24907897	84.81608138	94.15955501	90.04977321	86.88715288
FBgn0000250	138.1329824	123.928882	156.1394117	143.9133257	148.6124438	157.4145683	162.8308433	126.6531101	156.7902913	117.3041174	143.8600035	153.6985966
FBgn0000251	111.2429099	123.2524964	111.0949296	94.31152971	105.0471208	113.0679428	68.4263085	75.21013459	75.13988054	100.0535119	88.69321278	62.1636911
FBgn0000253	1917.602641	2118.815628	2000.226485	1504.278188	1814.593143	1672.410148	1598.877763	2049.145193	2018.02544	1820.010757	1560.948866	1983.234768
FBgn0000256	211.3684772	211.1826309	231.8792305	113.3224553	145.0291488	104.8366987	143.9272974	221.5326177	189.4624015	243.5929251	183.781639	152.9239712
FBgn0000257	30.71165907	32.16589539	27.73675006	26.81345526	27.72338735	28.3307938	30.39282685	33.03445979	30.2231952	29.61353944	30.81330116	33.82531063
FBgn0000259	168.0803242	162.3325562	155.3258003	176.4238661	169.1063764	169.3466819	146.8703644	152.3745979	153.9232688	157.8430403	156.4566361	163.0586539
FBgn0000261	689.7616281	930.5563475	906.7328505	603.64333	712.1955902	711.7154822	547.3538706	677.2064256	576.6896237	755.0015006	589.0702166	662.2401942
FBgn0000273	204.6285882	219.2241048	215.6809684	208.7486321	217.7008853	226.3911181	223.5598996	202.9349734	200.6318432	180.8438476	215.62851	224.8350323
FBgn0000276	0.138966783	0	0	0	0.125729648	0	2.263897717	5.673857597	5.614585669	2.587590825	0.581383041	0.903729673
FBgn0000279	0	0	0	0	0	0	2.150702831	1.513028693	1.194592695	1.150040366	0	0.129104239
FBgn0000283	143.552687	155.8693155	132.5446829	161.49998	158.5450859	156.3936388	147.3797414	144.3051116	144.6054458	143.6831683	155.29387	139.2389218
FBgn0000286	73.3744615	82.44389543	77.58893549	71.58511382	76.82081484	63.87190225	72.21833718	66.1950053	74.96069164	63.75536282	68.66779693	55.12751008
FBgn0000287	1.250701048	0.150307922	0.147929334	1.238496779	0.628648239	1.148545695	1.075351416	0.063042862	0.059729635	0.287510092	0.710579272	1.226490271
FBgn0000289	117.7743487	120.7724156	128.5505909	158.5895125	153.9559538	160.2221244	146.813767	121.231424	152.1313798	119.6041981	144.0537979	138.27064
FBgn0000299	34.67221239	7.365088197	13.01778136	64.64953186	36.14727376	39.17816981	22.75217206	9.267300742	15.46997541	9.990975684	15.30975341	17.55817651
FBgn0000303	0.347416958	0.150307922	0.739646668	0.309624195	0.502918591	1.148545695	0.282987215	0.378257173	0.059729635	0.359387615	0.322990578	0.710073315
FBgn0000307	50.16700871	52.30715699	47.63324543	46.25785469	45.4512677	43.6447364	58.012379	52.76687565	57.45990865	48.87671558	54.65000583	42.15253405
FBgn0000308	758.2027688	693.9716776	766.1260189	572.2474367	608.3429011	621.1717966	883.8256688	985.9903647	1208.390241	774.5521868	720.7857744	909.7975726
FBgn0000316	36.13136362	38.70429001	35.87286341	39.38419757	45.1998084	40.83718026	39.73140494	39.33874601	39.89939603	41.40145319	39.46944866	37.56933356
FBgn0000317	87.82700694	86.65251725	73.37294948	72.94746027	68.14546913	66.16899364	70.0110369	82.27093516	52.26343043	79.20903024	77.84072935	81.52932696
FBgn0000318	186.7713565	196.3773006	181.7311864	183.6071475	190.1032275	184.4692002	272.1205056	271.9038646	288.7330545	244.5992104	257.2942946	250.1394632
FBgn0000319	753.8947985	747.3309901	840.0906857	721.4862985	741.0505444	748.5965606	867.1294231	902.8998723	1018.86811	795.2529134	790.1641506	972.4776807
FBgn0000320	0.138966783	0.075153961	0	1.857745168	0	0.446656659	0	0	0	0	0.064598116	0
FBgn0000326	30.08630855	39.53098359	31.73084206	27.12307946	38.47327224	35.66872463	21.56362576	27.42364505	34.16535109	30.26043714	24.54728394	31.75964281
FBgn0000330	21.74830156	20.29156952	18.19530804	18.08205297	16.53344869	14.03778071	20.77126155	21.43457314	22.33888341	21.56325687	17.50608934	19.68839646
FBgn0000339	53.43272812	63.20448136	61.24274412	60.31479313	71.10011586	69.93367119	44.14600548	53.90164717	59.13233843	50.45802108	43.60372806	52.15811258
FBgn0000346	0.625350524	0.526077728	0.665682001	1.362346457	0.691513063	0.893313318	1.811118174	2.206500177	1.732159408	1.078162844	1.162766082	0.710073315
FBgn0000351	0.416900349	0.300615845	0.369823334	0.805022906	0.188594472	0.510464753	0.452779543	0.252171449	0.179188904	0.359387615	0.581383041	0.645521195
FBgn0000352	15.14737936	16.53387146	11.98227602	13.56153973	9.492588413	8.933133181	12.11185279	14.12160113	11.1694417	16.3161977	13.95319298	8.327223419
FBgn0000357	1.042250874	0.901847534	0.517752668	0.55732355	0.125729648	0.319040471	0.282987215	0.630428622	0.358377809	0.575020183	0.516784925	0.322760598
FBgn0000370	701.5738047	688.5605924	746.6733115	770.530771	767.265176	779.352062	748.2181955	698.8301274	765.9728363	702.8902965	745.8498432	756.615393
FBgn0000376	19.38586625	24.80080719	23.15094071	17.77242878	18.73371753	16.65391257	19.69591014	18.84981579	19.17321276	21.85076696	19.31483658	16.91265532
FBgn0000377	29.94734177	33.21805085	31.13912473	32.94401432	35.58149034	32.60593611	36.10916859	34.86270279	40.79534055	34.14182338	34.6891881	29.24211015
FBgn0000382	71.08150957	75.60488496	74.70431349	66.01187831	77.95238167	64.95663985	68.19991873	63.92546226	64.26908702	70.94311511	68.99078751	60.93720083
FBgn0000384	30.01682516	33.81928254	29.51190206	29.78584753	26.84327982	27.56509667	33.05290667	31.5214311	35.8975105	32.70427292	33.52642202	28.46748471
FBgn0000394	7.365239506	4.809853516	5.991138012	8.17407874	7.858102991	8.231244146	9.84795507	6.934714841	8.302419233	6.18146697	8.01016634	8.13356706
FBgn0000395	32.86564421	12.47555756	16.2722267	23.77913815	19.80241954	19.84431728	26.82718795	47.15606092	57.69882719	19.69444128	26.16223684	35.24545726
FBgn0000404	4.307970277	1.87884903	1.775152004	25.14148461	2.07453919	5.99796085	6.055926393	5.862986184	10.39295645	3.234488531	4.586466211	5.164169562
FBgn0000405	2.501402096	0.300615845	0.739646668	35.79255691	1.068702007	7.146506545	5.093769864	4.097786042	6.928637634	2.659468347	4.780260558	5.357825921
FBgn0000406	46.83180592	13.67802094	33.80185274	49.10639728	50.22899432	42.81523118	16.63964822	5.1695147	16.4853792	13.87236192	36.17494476	22.72234607
FBgn0000409	413.9125636	514.0530945	447.4122696	496.0179599	567.4807656	529.1605248	287.2320229	319.8164399	293.8698031	316.4048558	325.2515123	419.2660163
FBgn0000411	1.945534964	0	0	0.495398712	2.011674366	0.191424282	3.622236347	0	0.059729635	0.071877523	0.258392463	0
FBgn0000412	82.47678579	92.73998811	85.72504884	112.1458833	100.5208535	117.0240447	96.44204275	97.02296491	109.7830687	98.18469629	95.7990055	100.9595149
FBgn0000413	86.22888894	87.70467271	99.55644154	87.06632355	81.9757304	80.7172391	82.63226668	85.92742117	92.52120426	74.96825639	78.55130862	85.14424566
FBgn0000414	43.01021938	35.02174591	31.80480673	44.15241017	51.42342597	47.72845443	37.5807021	22.12804463	19.65104984	28.96664173	34.04320694	28.27382835
FBgn0000416	1883.625262	1702.763299	1896.823881	1419.503083	1369.761648	1380.551925	1798.893126	1892.92498	1950.769872	1854.152581	1523.869548	1638.784658
FBgn0000422	17.23188111	19.84064575	17.23376737	19.32054975	16.59631352	18.95100396	8.546213882	20.48893021	18.93429422	17.17872797	18.47506107	18.01004135
FBgn0000426	9.102324295	10.74701645	7.248537348	13.68538941	13.83026126	12.95304311	9.28198064	11.78901523	13.08079002	10.997261	11.5630627	10.45744336
FBgn0000442	5.7671215	1.728541107	2.071010671	6.749807445	6.663671336	6.380809415	4.980574978	1.323900106	1.134863061	2.515713302	4.328073748	3.808575052
FBgn0000447	44.26092043	53.50962037	47.63324543	65.26878025	58.21282695	64.19094272	48.33421626	44.69738929	46.76830403	47.43916512	47.35041877	47.18759937
FBgn0000448	3.126752621	2.179464875	1.997046004	1.857745168	1.257296478	2.488515672	2.32049516	3.215185972	2.62810393	3.162611008	1.421158544	3.744022933
FBgn0000451	55.44774647	4.509237671	10.35505335	40.37499499	50.22899432	46.70752492	73.85966302	3.656486007	2.986481739	8.840935317	61.17441552	28.91934955
FBgn0000454	351.4469946	501.9533068	405.6961975	472.6722957	408.6842203	431.8531812	330.5290667	455.2955507	334.1873066	381.8134017	367.3048856	360.6526918
FBgn0000455	203.2389203	228.1674262	209.0241484	169.7979084	188.2801477	196.0822733	131.6456523	168.8918278	175.0078299	169.487199	147.2837037	161.0575382
FBgn0000459	6.045055066	6.087470856	5.029597344	5.325536149	5.217780386	6.76365798	4.414600548	6.871671979	4.360263338	6.325222016	4.521868095	6.197003475
FBgn0000463	10.35302534	6.31293274	5.991138012	7.988304224	5.532104505	6.444617509	11.37608603	15.38245837	12.00565659	10.42224082	12.59663255	6.971628909
FBgn0000464	47.66560662	46.82091782	50.96165544	44.40010952	42.24516168	47.02656539	47.71164439	46.77780375	51.72586371	45.21096191	51.03251136	54.28833252
FBgn0000473	75.52844664	19.76549179	13.97932203	129.4848382	101.5895555	105.2195473	32.37373736	8.195572085	8.063500694	104.1505307	42.9577469	96.05355386
FBgn0000477	34.88066257	28.78396714	28.10657339	17.27703007	23.51144415	20.92905488	30.56261918	14.81507261	5.25620786	22.2820321	12.85502501	13.29773662
FBgn0000479	134.4503627	136.1789777	143.9352416	120.2580372	127.3012684	125.0000564	98.13996604	100.4903223	86.84688896	100.484777	101.4190416	107.995696
FBgn0000482	33.69944491	37.50182663	34.68942874	29.72392269	29.60933207	29.35172331	42.10849754	41.54524618	42.04966288	38.95761741	35.39976737	36.27829117
FBgn0000489	38.21586536	18.33756653	17.3816967	37.09297853	36.58732752	35.41349225	58.97453553	30.82795961	33.03048803	23.43207247	40.0508317	35.6973221
FBgn0000490	23.27693618	30.51250824	23.81662272	30.71472012	25.58598334	28.84125856	21.28063854	26.98234502	21.38320925	17.8975032	24.22429337	24.65890966
FBgn0000492	0.625350524	0.300615845	0.813611335	1.424271296	1.885944718	0.446656659	0.905559087	0.063042862	0.238918539	0	0.322990578	0.193656359
FBgn0000497	6.114538458	5.110469361	5.621314678	10.03182391	8.801075349	9.762638405	6.735095708	7.880357774	5.674315303	4.240773851	7.299587068	8.779088256
FBgn0000499	30.71165907	29.31004486	28.32846739	29.47622334	24.89447027	25.77847004	32.26054247	30.26057385	30.93995081	30.97921237	28.55236711	34.40627971
FBgn0000504	65.87025521	67.71371903	62.57410813	83.72238225	61.4817978	77.4630263	31.58137315	34.6735742	23.89185391	34.42933347	38.62967316	50.41520535
FBgn0000520	13.47977796	19.46487595	15.75447403	14.55233715	14.58463915	10.97499219	12.73442466	14.62594403	11.64727878	14.01611697	13.50100617	11.10296456
FBgn0000524	19.38586625	21.86980271	15.75447403	18.20590265	15.33901704	13.91016453	18.22437662	18.66068721	18.15780897	18.40064586	16.60171572	11.36117304
FBgn0000527	0.069483392	0.075153961	0	0	0	0.063808094	3.28265169	1.197814382	1.25432233	0.50314266	0.322990578	0.129104239
FBgn0000533	5.211254368	1.728541107	2.884622006	6.997506801	7.04086028	5.934152756	6.395511051	2.206500177	2.209996487	2.443835779	5.555437945	3.679470813
FBgn0000535	0.764317307	0.751539612	0.665682001	1.17657194	0.565783415	0.446656659	0.565974429	0.56738576	0.418107443	1.006285321	1.03356985	0.710073315
FBgn0000536	203.0304702	223.8084964	221.4502124	342.2585848	303.9514237	322.9965726	223.5033021	187.0481721	189.1040237	202.478982	233.7805805	198.1750069
FBgn0000541	213.5224623	211.107477	190.7548757	208.9963314	218.6438576	216.5646716	213.3157624	196.3785157	185.5799752	221.9577907	232.1656276	186.6201776
FBgn0000542	7.851623247	3.757698059	2.736692672	7.245206156	7.669508519	7.146506545	5.942731507	3.908657456	2.7475632	2.73134587	6.201419102	4.13133565
FBgn0000543	29.46095803	33.36835877	26.84917405	24.89378526	23.88863309	24.56611625	29.94004731	28.74754516	26.81860601	28.31974402	27.97098407	21.8186164
FBgn0000546	32.86564421	30.13673844	31.13912473	32.32476593	32.68970844	29.22410712	21.05424877	24.39758767	19.77050911	29.11039678	31.7822729	24.01338846
FBgn0000547	29.59992481	25.77780869	24.26041072	37.03105369	29.23214313	34.52017894	31.46817827	26.66713071	25.68374295	21.56325687	30.68410493	35.76187422
FBgn0000551	0.069483392	0	0.073964667	0.185774517	0.565783415	0.510464753	0	0.252171449	0.179188904	0.359387615	0.064598116	0.387312717
FBgn0000557	2.153985139	2.029156952	2.662728005	2.91046743	3.709024612	2.488515672	1.92431306	2.206500177	2.687833565	2.300080733	1.162766082	2.323876303
FBgn0000559	4962.295376	5514.647364	5530.929855	6244.00536	6188.601862	6406.141229	5445.862556	4969.353612	5031.624433	5183.303809	5328.569363	5097.164462
FBgn0000562	172.5967447	172.8541107	189.9412644	173.8849478	196.0753858	193.5299496	204.2601715	190.8937867	226.3753158	177.6812366	183.8462371	211.2790872
FBgn0000565	337.3418661	343.9796804	240.6810258	147.628816	233.0399023	263.1445803	52.69221937	128.8596103	61.76044236	256.9621444	83.20237295	217.3469864
FBgn0000566	135.4926136	137.9826727	137.7222096	127.6890179	117.6200856	134.5712706	159.3218018	139.072554	142.27599	176.0280536	144.3121903	173.3224409
FBgn0000567	48.08250697	43.66445145	50.8137261	50.59259342	41.30218932	57.23586046	53.42798612	45.13868933	50.17289321	42.69524861	52.25987556	51.8999041
FBgn0000568	147.5827237	110.9272467	153.180825	221.3812992	162.0026513	139.2930695	151.6245496	162.0201558	122.5054809	126.6481954	198.1870188	141.2400375
FBgn0000575	165.7178889	210.3559374	164.941207	75.85792771	84.17599924	91.11795845	58.57835343	76.09273466	50.47154138	84.52796694	59.10727581	35.82642634
FBgn0000576	0.555867133	0.225461884	0.221894	0.371549034	0.125729648	0.446656659	0.282987215	0.189128587	0.179188904	0.575020183	0.193794347	0.710073315
FBgn0000577	0.277933566	0.751539612	0.295858667	0.55732355	0.188594472	0.191424282	0	0.063042862	0.11945927	0.359387615	0.387588694	0.322760598
FBgn0000578	38.84121589	31.11373993	42.01193075	40.18922047	34.57565316	43.77235259	56.31445571	59.1972476	77.94717338	40.03578026	48.64238108	64.48756741
FBgn0000579	556.0060993	531.7894294	543.9361598	635.1011482	673.4708587	633.1039102	642.3809772	543.933815	588.1577136	503.9333131	594.367262	593.2985306
FBgn0000581	119.0250498	123.853728	134.9115523	152.5828032	142.3259614	150.7785265	139.3429045	108.8119801	122.5652106	110.9070178	136.3666221	119.5505254
FBgn0000588	3.682619753	3.682544098	2.588763339	4.025114531	4.023348731	3.126596613	4.64099032	4.223871767	5.315937495	2.587590825	5.103251136	5.035065323
FBgn0000592	55.16981291	0.526077728	2.218940005	1.857745168	2.325998485	2.041859013	59.31412019	8.447743534	1.791889043	0.718775229	1.679551007	1.742907227
FBgn0000611	114.2306957	122.9518805	111.9085409	119.1433901	124.598081	121.6820355	107.8181288	112.4684661	109.6636094	117.3041174	117.2455799	112.7725528
FBgn0000615	12.92391083	11.27309418	12.35209936	18.70130136	10.62415524	11.03880029	15.33790703	18.72373007	18.0383497	17.46623807	14.66377225	13.10408026
FBgn0000617	13.68822814	12.47555756	9.911265353	12.19919327	14.14458538	13.33589168	17.14902521	16.26505845	15.76862358	15.74117752	15.50354775	14.00780994
FBgn0000618	5.419704542	6.839010468	6.434926013	6.068634216	4.96632109	4.466566591	6.112523836	6.304286219	7.107826538	6.253344493	7.428783299	5.874242877
FBgn0000625	1.459151223	0	0	0	0	0	2.32049516	0.063042862	0	0	0	0
FBgn0000629	35.4365297	43.21352768	39.34920275	29.53814818	30.7408989	29.16029903	24.78968	29.63014523	27.95346907	30.7635798	29.19834827	27.95106775
FBgn0000633	1.598118006	1.728541107	2.662728005	2.538918397	3.646159788	4.083718026	2.263897717	2.58475735	2.269726121	2.443835779	2.777718973	2.77574114
FBgn0000635	73.65239506	57.86855012	69.30489281	71.77088833	84.67891783	85.82188664	91.6312601	94.05995039	120.8927808	77.77147978	83.07317672	93.47146907
FBgn0000636	80.80918439	68.1646428	74.70431349	68.055398	74.74627565	71.65648973	94.06495015	100.9946652	137.9754563	73.96197107	74.86921603	95.02071994
FBgn0000640	0.347416958	0.300615845	1.109470002	0.866947745	0.691513063	0.76569713	0.282987215	1.197814382	1.075133426	0.934407798	1.03356985	1.678355108
FBgn0000644	2.431918705	1.728541107	2.810657339	1.17657194	1.257296478	1.020929506	1.188546301	1.639114417	1.25432233	2.371958256	1.421158544	2.904845379
FBgn0000658	0.138966783	0.450923767	0.295858667	0.433473873	0.565783415	0.446656659	0.3961821	0	0.238918539	0.143755046	0.064598116	0.129104239
FBgn0000659	143.4832036	86.72767121	114.7931629	129.7325376	139.1198553	114.0888723	172.509006	117.4488523	131.5843854	112.4164458	143.7308073	142.7247363
FBgn0000662	73.86084524	79.28742906	75.00017215	78.45877094	79.77546156	74.01738922	73.35028604	70.48191993	68.86826889	76.40580685	71.70390837	70.87822724
FBgn0000667	112.4936109	104.9149298	83.3581795	116.2329227	106.3672821	114.9821857	100.8000459	105.5967942	97.41903431	114.0696288	112.3361231	135.043034
FBgn0000709	92.89929453	91.08660096	109.8375302	85.45627774	90.52534645	91.18176654	122.0806844	120.2857811	141.9176122	91.6438417	99.86868679	106.4464451
FBgn0000711	86.08992215	71.77203294	78.10668816	83.35083322	80.46697462	74.78308635	128.3064031	129.2378675	140.0659935	98.32845133	107.0390776	116.129263
FBgn0000719	32.03184351	31.03858597	31.50894806	34.12058626	28.66635971	30.5640771	28.58170868	27.1714736	29.38698031	26.88219357	28.74616146	31.43688221
FBgn0000721	227.141207	220.2762602	236.9827925	239.7729764	239.0749254	221.0950462	211.3914493	215.4174601	168.6764886	208.1573063	205.2928115	238.1973211
FBgn0000723	99.56970012	99.80446046	108.4322016	94.06383035	104.4813374	105.1557392	186.3187821	148.5289833	119.5189992	140.0892921	155.1646738	152.5366584
FBgn0000810	21.67881817	23.37288193	22.78111738	27.86617752	17.09923211	17.67484208	21.11084621	20.29980163	17.20213481	24.43835779	22.48014424	17.88093711
FBgn0000826	0.555867133	0.751539612	0.665682001	1.17657194	0.377188944	0.446656659	0.113194886	0.252171449	0.238918539	0.646897706	0.129196231	0.322760598
FBgn0000927	0.555867133	1.87884903	1.109470002	4.953987115	1.76021507	2.041859013	0.792364201	0.819557208	1.015403791	1.437550458	1.291962313	1.742907227
FBgn0000928	0.208450175	0.075153961	0	0.309624195	0.125729648	0.382848565	0.3961821	0.378257173	0.238918539	0.718775229	0.516784925	0.322760598
FBgn0000964	0.486383741	0.150307922	0.073964667	4.210889048	0.125729648	1.020929506	0.056597443	0	0.059729635	0.071877523	0.064598116	0.06455212
FBgn0000996	7.99059003	10.59670853	8.949724685	8.483702935	6.663671336	6.061768945	9.621565298	9.834686502	11.94592695	9.775343115	8.462353149	8.972744614
FBgn0001075	1.806568181	1.803695069	2.514798672	2.786617752	3.080376372	3.892293743	1.92431306	1.197814382	1.851618678	1.72506055	1.808747238	3.679470813
FBgn0001078	74.48619576	64.93302247	79.36408749	109.0496414	86.56486254	96.15879789	70.06763435	67.26673396	59.96855331	66.91797382	83.97755034	69.00621577
FBgn0001079	12.22907692	14.80533035	11.16866469	12.32304295	10.4984256	8.869325087	9.168785754	11.34771519	8.481608138	11.71603623	10.3356985	7.810806463
FBgn0001083	0.555867133	0.150307922	0.369823334	0.55732355	0.628648239	0.701889036	0.735766758	0.126085724	0.11945927	0	0.581383041	0.258208478
FBgn0001084	2.848819054	2.855850525	2.514798672	1.857745168	2.011674366	2.29709139	2.32049516	2.836928799	2.150266852	3.521998622	2.583924626	2.065667825
FBgn0001085	8.129556814	7.515396119	8.949724685	9.907974231	5.532104505	6.76365798	8.206629225	8.63687212	10.81106389	8.050282565	8.656147496	11.16751668
FBgn0001086	1.598118006	0.901847534	1.257399336	1.981594846	0.691513063	2.041859013	2.490287489	3.46735742	3.404589182	1.437550458	2.777718973	3.163053857
FBgn0001087	67.81579017	71.24595521	76.33153616	57.15662634	76.12930177	64.25475081	59.37071763	56.42336166	56.62369376	62.96471006	64.27512507	55.96668763
FBgn0001089	156.337631	293.7016803	258.2106519	195.4967165	196.2639803	197.1670109	106.5163876	214.7870315	119.7579177	182.3532756	155.6814587	143.8221223
FBgn0001090	63.36885311	2.179464875	5.473385344	54.37000859	50.48045361	42.68761499	46.63629297	1.765200141	5.614585669	6.900242199	40.30922416	35.24545726
FBgn0001091	294.4011301	310.4610137	277.4414652	292.0994653	313.6954714	275.842391	327.9255843	278.6494509	296.7965552	270.1157311	298.830883	284.8685035
FBgn0001092	626.1843248	573.8004937	566.4953832	709.782504	715.7788852	695.3806101	675.3772865	617.5048352	699.7326714	649.3415419	711.4836457	653.2028975
FBgn0001098	579.7694192	605.2900034	511.8354944	560.1101682	640.2782317	582.121243	541.4111391	394.6483173	215.5045223	397.8420893	514.459393	434.1775559
FBgn0001099	1.250701048	0.826693573	0.887576002	0.928872584	1.194431655	0.829505224	1.075351416	1.197814382	1.075133426	1.150040366	0.645981156	0.903729673
FBgn0001104	82.19885223	81.54204789	83.43214417	70.71816607	69.15130632	67.44515552	114.1570424	118.7097095	146.4570645	86.82804767	104.0675643	114.9027728
FBgn0001105	207.0605069	189.9892139	186.8347484	216.4892369	191.0461999	182.2359169	228.9366566	224.0543322	253.0147329	212.9731004	230.5506747	219.2189979
FBgn0001108	141.3292185	136.8553633	142.1600896	119.948413	123.529379	113.3869833	145.285636	159.5614842	168.7959479	133.2609275	133.1367163	140.9172769
FBgn0001112	2.987785837	0.300615845	0.147929334	3.52971582	2.954646724	2.61613186	28.29872146	0.945642933	0.895944522	1.150040366	10.59409097	5.035065323
FBgn0001114	25.91730506	2.329772797	6.952678681	13.74731425	14.39604468	9.762638405	6.735095708	0.252171449	3.942155895	5.247059172	5.49083983	5.42237804
FBgn0001120	0.069483392	0	0.221894	3.591640659	0.188594472	0.574272847	0.056597443	0.126085724	0	0.143755046	0	0
FBgn0001122	67.05147286	65.15848435	56.06521745	67.37422477	68.20833396	77.4630263	74.36904001	78.23619198	86.01067407	69.43368713	75.70899153	93.92333391
FBgn0001123	86.02043876	84.32274445	78.10668816	75.36252899	78.14097614	74.46404588	81.33052549	86.11654975	91.62525974	79.28090776	84.17134468	81.52932696
FBgn0001124	299.8208346	317.60064	285.5036139	277.2994288	289.3039197	259.8265594	294.023716	278.9646652	282.2225243	285.2100109	280.0974294	262.6625744
FBgn0001125	197.0548985	194.4232976	158.4323163	254.9445619	212.6716993	188.425302	248.0665924	208.9870882	241.2479948	226.9173398	235.2017391	216.0559441
FBgn0001128	502.0869875	507.289238	552.8858845	642.1605798	575.4645982	529.7986058	531.2235993	559.3162734	537.9250908	515.1462067	577.2487614	541.3986265
FBgn0001133	28.07129019	27.5063498	26.33142139	25.26533429	23.88863309	22.26902486	28.29872146	29.88231668	27.35617273	27.3134587	27.00201234	24.33614906
FBgn0001134	7.782139856	9.619707032	8.727830684	8.855251969	8.046697462	8.614092711	5.546549407	3.971700318	4.00188553	3.665753668	5.749232292	5.293273801
FBgn0001137	4.44693706	2.329772797	3.846162674	6.564032928	5.343510034	5.934152756	5.772939179	6.493414806	9.13863412	5.606446787	6.072222871	6.003347116
FBgn0001139	97.76313194	97.24922578	96.59785486	103.3525562	107.6874434	102.2843749	94.4045348	90.65563583	92.46147463	93.87204491	96.89717347	94.95616782
FBgn0001142	183.5751205	211.032323	173.595073	172.5226013	210.4714305	231.4319575	95.87606832	148.655069	136.721134	166.468343	137.3355939	129.8143124
FBgn0001145	703.1024393	812.2640125	595.7114265	615.1613501	524.1040371	602.5398331	555.5604998	743.4644738	400.6066604	772.6833712	650.1154358	618.925722
FBgn0001149	572.8905635	470.7644129	712.4276708	451.6797753	679.2544225	500.7021148	796.7222041	966.9514203	1195.48864	995.0724271	779.0532747	1102.421097
FBgn0001150	2.987785837	2.404926758	2.071010671	2.786617752	3.017511548	3.254212802	1.471533516	1.513028693	2.150266852	2.22820321	2.777718973	3.550366574
FBgn0001168	269.3176257	164.512021	270.3408572	212.4021976	196.5783044	151.5442236	192.7708906	311.053482	189.2832126	307.0607778	266.7256195	177.131016
FBgn0001169	30.01682516	32.16589539	27.95864406	25.82265784	24.9573351	25.076581	23.77092603	25.46931632	26.40049857	29.46978439	23.06152728	20.01115705
FBgn0001170	4.44693706	6.688702546	5.177526677	7.05943164	5.154915562	7.465547016	4.980574978	5.358643286	4.240804069	4.45640642	4.780260558	6.390659833
FBgn0001179	22.51261887	23.97411362	17.67755537	19.56824911	22.81993108	22.14140867	26.3744084	28.74754516	28.19238761	25.66027568	27.06661045	23.04510667
FBgn0001180	3.752103145	5.937162934	3.25444534	4.458588404	2.703187429	4.402758497	2.546884932	3.215185972	1.732159408	3.737631191	2.777718973	2.840293259
FBgn0001185	19.38586625	23.52318985	18.0473787	21.98331782	16.09339492	16.3986802	20.77126155	20.61501594	18.87456459	22.21015458	20.67139701	14.71788325
FBgn0001186	317.6085829	265.218329	444.2317889	215.4365147	273.5877137	305.1941143	464.8347988	388.3440311	383.4642552	301.7418412	347.2148716	392.4123346
FBgn0001187	34.25531204	60.49893876	50.51786744	33.81096206	50.04039984	50.47220247	23.94071836	18.28243004	17.38132372	18.61627843	19.50863092	27.7574114
FBgn0001189	74.41671237	84.54820634	79.43805216	75.48637867	67.95687466	62.91478083	79.68919964	86.93610696	90.25147814	95.0939628	84.68812961	77.97896039
FBgn0001197	62.81298598	57.41762635	57.32261678	82.23618612	67.89400984	73.25169209	101.4226177	92.10562166	114.5614395	73.17131832	90.37276379	85.53155837
FBgn0001202	59.13036622	53.96054413	51.92319611	52.20263923	52.86931692	46.51610064	58.52175599	59.26029046	65.70259825	56.56761053	59.0426777	60.87264871
FBgn0001206	7.156789332	9.168783265	6.139067346	5.8828597	4.589132147	3.573253273	7.867044567	8.762957844	7.585663616	8.769057794	7.880970109	4.002231411
FBgn0001208	10.00560839	0.60123169	3.328410007	7.369055834	7.795238167	6.636041792	5.60314685	0.252171449	3.046211373	1.868815596	3.294503898	2.323876303
FBgn0001215	367.497658	322.6359554	338.980068	437.7466865	354.6833366	414.4973796	330.698859	313.4491108	255.7025665	328.6240347	349.4758056	384.8597366
FBgn0001216	1.32018444	1.503079224	0.961540669	1.795820329	1.44589095	1.722818542	1.188546301	1.008685795	0.358377809	1.221917889	0.968971735	1.742907227
FBgn0001217	10.42250874	8.793013459	6.434926013	4.70628776	3.268970844	4.466566591	10.69691671	13.55421537	10.09430828	10.3503633	7.105792721	14.58877901
FBgn0001218	1737.779623	2785.957341	1450.299187	1201.52765	802.1551533	761.1029471	1162.228491	1711.550666	726.2526292	1765.024452	1329.881407	1971.744491
FBgn0001220	327.2667743	308.4318567	280.1041932	393.2846521	334.7551874	344.0532437	284.0625661	312.3143393	267.887412	290.3851925	309.6187683	366.9142474
FBgn0001222	81.85143527	71.47141709	94.37891486	72.69976092	86.31340325	96.73307074	64.29469517	69.59931986	72.21312844	70.94311511	63.88753637	90.43751946
FBgn0001224	17.85723163	12.62586548	58.21019278	5.325536149	9.052534645	13.91016453	25.35565443	44.25608926	30.99968045	43.70153393	14.98676283	83.40133843
FBgn0001225	43.14918616	22.77165024	193.9353564	17.83435362	22.31701249	52.96071815	34.46784274	51.31688982	34.94183634	86.10927244	17.05390253	115.7419503
FBgn0001226	26.89007254	17.58602692	134.4677643	8.112153902	8.675345702	33.43544134	11.9986579	18.84981579	10.57214535	48.9485931	5.813830408	69.07076789
FBgn0001229	2.64036888	0.901847534	3.920127341	0.805022906	0.817242711	0.829505224	1.131948859	2.836928799	1.552970504	4.672038989	0.387588694	6.907076789
FBgn0001230	48.15199036	14.88048432	229.5123611	11.02262133	12.19577584	36.94488651	38.71265096	55.79293304	37.39075137	99.76600179	23.1261254	85.53155837
FBgn0001233	1217.626954	919.3584072	979.662012	926.3336657	551.9531541	1132.848904	750.5952881	1795.838972	304.8600559	2265.292012	1089.576417	1996.209744
FBgn0001234	195.1788469	117.8414111	373.0777794	132.3333808	162.6312995	196.8479705	310.9463514	386.7049167	335.3818992	263.3592439	238.6900373	211.4081914
FBgn0001235	68.78855765	66.51125565	70.41436281	68.24117252	64.43644452	74.40023778	45.27795434	49.3625611	41.98993325	46.64851237	50.25733397	56.80586518
FBgn0001247	88.59132425	92.73998811	88.31381218	92.94918325	95.99458613	89.84179657	83.82081298	82.52310661	87.98175202	85.6780073	82.42719556	74.42859381
FBgn0001248	887.6503273	1470.312097	1136.245212	702.0418991	713.0756978	764.9952408	845.7355897	898.0455719	722.9674993	776.1334923	779.1178728	726.7277616
FBgn0001250	45.58110487	39.38067566	35.05925207	53.13151181	53.56082998	56.85301189	52.01305005	49.80386113	55.66801961	36.15439402	53.48723975	62.29279534
FBgn0001253	0.277933566	0.075153961	0.073964667	0.123849678	0.251459296	0.063808094	0.96215653	0.063042862	1.25432233	0.143755046	0.064598116	0.322760598
FBgn0001255	1.459151223	2.029156952	1.183434669	1.238496779	1.44589095	1.148545695	2.094105388	1.702157279	3.046211373	2.803223393	1.48575666	2.323876303
FBgn0001257	43.21866956	32.5416652	32.1006654	32.20091625	53.49796516	34.83921941	751.0480677	714.2756286	1048.31482	340.627581	448.8923056	441.1491848
FBgn0001258	111.3818767	100.631154	133.4322589	90.71988905	91.40545399	88.75705897	270.1395951	241.0128622	306.1741078	110.4757527	128.9378388	105.4136112
FBgn0001259	2.362435313	1.87884903	2.366869338	2.167369363	2.325998485	3.445637084	0.96215653	1.260857244	1.314051965	1.940693118	1.48575666	1.742907227
FBgn0001263	0.833800699	0.075153961	0.295858667	3.096241947	0.817242711	1.276161883	0.056597443	0.630428622	0.11945927	1.365672935	0.45218681	0.903729673
FBgn0001269	0.138966783	0.450923767	0.221894	0.309624195	0.125729648	0.127616188	0.169792329	0.315214311	0.179188904	0.215632569	0.193794347	0.451864837
FBgn0001276	8.963357512	11.34824814	9.541442019	8.359853257	8.48675123	8.039819863	8.433018996	8.447743534	7.705122886	10.20660825	9.366726768	8.391775538
FBgn0001280	18.55206555	19.23941406	19.60063671	25.32725913	23.70003862	22.07760058	23.65773114	24.20845908	29.26752104	26.95407109	27.00201234	26.40181689
FBgn0001285	322.8198372	415.0001737	307.8409433	84.52740516	98.13199015	71.9755302	76.63293773	180.9330145	75.61771762	404.0954338	82.62098991	238.6491859
FBgn0001291	99.43073333	85.52520783	125.3701103	86.69477452	85.87334948	89.90560466	141.7199971	152.8158979	168.8556775	99.4784917	115.4368327	139.6907867
FBgn0001296	36.89568092	43.43898957	50.3699381	47.8679005	43.69105263	48.68557584	21.56362576	25.72148777	18.33699788	23.07268485	22.15715367	24.72346178
FBgn0001297	475.8917489	248.9850734	853.3303611	258.7219771	360.2783059	412.2640963	779.7429712	713.3299857	802.2287246	416.0271026	591.3957487	1027.540639
FBgn0001301	33.49099474	35.47266968	36.02079274	26.25613171	31.49527679	28.3946019	43.6366285	35.30400283	38.70480333	34.78872109	35.72275795	29.30666226
FBgn0001308	294.0537131	283.4055876	292.3083633	251.1052219	267.426961	255.6152252	352.8850567	369.7463867	428.5003999	316.2611008	306.4534606	386.2153311
FBgn0001311	0.555867133	0.526077728	0.221894	0.55732355	1.257296478	1.020929506	1.075351416	1.008685795	0.776485252	0.646897706	1.356560429	1.226490271
FBgn0001316	509.452227	591.9877523	656.8062413	494.3459893	534.7281923	565.1482899	509.8297659	548.977244	561.5182965	504.5802108	486.4884089	598.9791171
FBgn0001319	0.347416958	0.676385651	0.739646668	0.371549034	0.754377887	0.510464753	0.622571872	0.126085724	0.358377809	0.143755046	0.45218681	0.516416956
FBgn0001320	4.933320801	3.983159943	4.955632677	5.26361131	4.840591442	4.211334214	3.735431233	3.089100247	2.926752104	2.803223393	4.521868095	3.550366574
FBgn0001321	4.238486886	0.751539612	1.553258003	1.857745168	2.954646724	4.211334214	4.131613334	1.639114417	1.552970504	1.078162844	2.906915204	2.065667825
FBgn0001323	7.365239506	5.636547089	7.914219349	6.502108089	10.30983112	6.827466074	7.357667581	5.421686148	5.913233843	4.097018806	6.911998374	8.908192495
FBgn0001324	81.92091866	79.28742906	81.3611335	68.42694703	67.39109125	61.83004323	78.27426357	85.36003541	75.49825835	84.95923207	80.03706528	73.52486414
FBgn0001330	22.51261887	23.07226609	25.29591605	35.66870723	27.97484665	32.15927945	23.37474393	20.42588735	15.76862358	20.84448164	24.99947075	20.07570917
FBgn0001332	106.1706223	111.3030165	107.8404842	98.2747194	127.4269981	106.9423658	77.93467891	68.65367693	78.8431179	100.8441646	80.61844832	84.56327658
FBgn0001341	21.74830156	24.72565323	21.67164738	35.48293271	33.69554562	33.8182899	18.50736384	19.41720155	18.63564605	23.00080733	22.93233105	18.97832314
FBgn0001404	319.0677341	318.5024875	456.2880296	240.6399241	280.5028444	281.5851195	362.2236347	367.9811866	360.5280755	239.3521513	294.8257998	335.8001258
FBgn0001491	23.76331992	24.95111511	21.59768271	23.77913815	24.39155168	22.46044914	24.3934979	24.52367339	23.77239464	26.95407109	24.67648018	23.88428422
FBgn0001565	105.5452718	88.6816742	111.6126822	100.9374875	103.0983112	111.7279729	118.0056685	93.11430746	99.80821971	112.7039559	127.3228859	105.4781633
FBgn0001612	8.129556814	7.365088197	7.026643348	7.430980673	10.68702007	12.05972979	8.772603654	8.63687212	9.317823025	8.337792657	9.818913578	8.843640375
FBgn0001624	109.1584082	102.3596951	104.2162155	123.1065798	119.8203544	123.4048541	114.2702373	106.5424371	107.9911797	103.0004903	119.7649064	117.0329927
FBgn0001941	506.7423747	515.7064817	595.6374619	323.2476593	424.4632911	366.3860766	653.3608812	702.5496563	845.8910877	580.6985075	564.5875307	612.0831973
FBgn0001942	1978.609058	2064.855084	2165.019762	2527.214602	2456.002941	2626.979236	2267.180369	1996.819617	2092.269376	2152.300546	2286.321107	2155.911688
FBgn0001961	211.0905436	202.4647714	227.1454918	176.7334903	187.9029587	183.5120788	291.4768311	345.7900991	414.0458282	233.673827	243.2765035	269.505099
FBgn0001965	70.38667566	68.5404126	63.68357813	60.99596636	54.50380234	59.21391137	67.6339443	72.18407721	63.97043884	69.00242199	68.40940447	66.10137039
FBgn0001970	0.277933566	0.60123169	0.295858667	0.55732355	0.502918591	0.319040471	0.339584658	0.315214311	0.298648174	0.287510092	0.258392463	0.580969076
FBgn0001974	7.99059003	8.943321382	9.393512686	6.130559055	8.046697462	6.061768945	10.58372183	9.77164364	11.04998243	8.337792657	8.268558802	7.229837387
FBgn0001977	35.57549648	31.71497162	32.9882414	31.6435927	33.56981598	31.58500661	38.42966375	37.510503	44.08047046	42.26398347	35.07677679	39.05403231
FBgn0001978	101.0288513	104.2385442	121.0061949	124.8404753	118.877382	129.0199664	135.6640707	128.1661388	131.0468187	106.7381215	127.7750727	134.0102001
FBgn0001981	42.8712526	32.46651123	29.14207873	31.39589334	24.9573351	22.65187342	41.76891288	38.5191888	33.20967693	49.73924585	46.12305457	38.86037595
FBgn0001986	32.1013269	33.81928254	36.09475741	49.41602148	41.49078379	43.32569593	36.22236347	32.78228834	31.65670643	30.90733485	35.5289636	29.17755803
FBgn0001987	238.1890663	189.9140599	362.2049734	223.2390444	256.2370223	302.3865582	366.8080276	345.853142	458.4846765	209.5948568	301.4794057	464.9689169
FBgn0001989	76.15379716	96.19707032	79.06822883	70.53239156	70.97438621	75.74020776	56.59744293	66.1950053	61.82017199	71.59001281	61.56200421	63.90659833
FBgn0001990	12.09011013	12.32524964	11.16866469	9.412575519	10.05837183	8.103627957	12.67782722	13.1759582	13.08079002	12.00354633	13.56560429	11.68393363
FBgn0001991	30.22527533	30.06158448	25.88763339	37.40260272	31.55814161	37.45535127	25.92162886	24.33454481	19.94969801	28.60725412	29.3275445	33.30889368
FBgn0001992	3.196236012	1.954002991	2.292904671	2.229294202	2.07453919	2.169475201	1.245143744	1.513028693	1.552970504	2.012570641	1.356560429	2.582084781
FBgn0001994	66.14818877	53.65992829	82.17474483	76.41525126	96.87469367	108.0271034	80.87774594	63.29503364	87.14553713	66.91797382	85.20491453	84.69238082
FBgn0001995	28.97457428	36.5999791	29.43793739	36.78335433	33.19262703	33.56305752	23.2049516	27.36060219	24.7280688	29.39790687	32.29905782	28.66114107
FBgn0002021	21.26191782	22.69649628	22.04147071	26.75153042	28.47776524	27.3098643	26.88378539	23.57803046	25.02671697	23.8633376	26.16223684	21.62496004
FBgn0002022	110.200659	169.6976444	137.0565276	117.1617953	120.1346785	105.4747796	97.17780951	124.6987814	107.93145	128.3732559	111.2379551	115.548294
FBgn0002023	29.18302446	37.35151871	37.86990941	30.03354689	35.2043014	30.30884472	21.28063854	29.69318809	25.0864466	35.1481087	35.14137491	31.37233009
FBgn0002031	110.1311756	128.0623499	120.1186189	153.5116757	156.5962764	150.2042536	103.5733206	113.6662805	112.351443	108.9663247	109.493806	108.3830087
FBgn0002036	11.534243	13.22709717	10.87280602	8.421778096	8.361021582	8.039819863	10.13094228	11.15858661	9.437282294	10.56599587	9.754315462	7.939910702
FBgn0002044	134.0334623	145.3477609	120.1925836	125.1500995	119.1288413	109.3670734	123.6088154	130.9400248	104.1087534	143.7550458	134.1056881	112.0624795
FBgn0002069	110.3396258	105.5161615	127.4411209	116.9140959	129.8787262	128.8285421	139.6258917	128.9226532	149.9213833	117.3759949	122.6718216	146.4042071
FBgn0002121	523.835289	420.7118747	570.7113692	498.309179	574.83595	549.1962664	685.2252415	712.3212999	984.1054625	609.8807818	620.2711064	713.946442
FBgn0002174	45.23368791	56.96670258	52.21905477	65.5164796	61.85898674	67.95562027	43.69322594	49.67777541	47.12668184	46.00161466	49.28836224	47.89767269
FBgn0002183	78.58571586	81.16627808	86.39073084	114.0655533	102.5325278	102.5396073	93.55557316	88.13392134	92.04336718	83.09041648	95.66980927	82.75581723
FBgn0002283	15.21686275	14.65502243	14.20121603	17.89627845	13.26447785	13.59112405	14.60214028	17.90417286	15.46997541	15.3817899	17.82907992	20.20481341
FBgn0002284	62.32660224	63.50509721	55.10367678	67.80769864	67.07676713	71.9755302	74.87841699	88.63826424	110.9776614	75.75890914	69.70136678	70.68457088
FBgn0002306	14.31357866	11.19794022	12.42606403	17.02933071	16.47058387	15.05871022	17.54520731	10.8433723	12.12511586	7.978405042	17.05390253	16.13802988
FBgn0002354	9.588708036	10.0706308	7.914219349	9.598350036	10.81274972	10.78356791	7.527459909	8.447743534	8.720526677	8.769057794	9.431324884	9.037296734
FBgn0002413	101.9321354	112.9564037	100.9617702	115.0563508	110.7678198	102.5396073	125.1369463	112.7836805	133.0776263	103.3598779	116.3412063	98.63563864
FBgn0002431	350.9606108	327.220347	328.9208733	374.892975	361.9127913	371.4907242	342.0749451	330.3445979	304.8003262	346.4496604	349.0236188	327.795663
FBgn0002441	60.45055066	67.71371903	61.61256746	54.98925698	56.13828776	56.53397142	45.39114923	48.79517534	44.49857791	58.93956878	53.16424918	52.60997741
FBgn0002466	1.737084789	0.901847534	1.109470002	1.671970651	0.502918591	2.041859013	5.433354521	4.665171802	7.287015442	3.378243577	5.684634177	5.616034399
FBgn0002521	47.8045734	47.27184159	50.3699381	40.99424338	41.74224309	39.68863456	46.35330576	46.08433226	54.41369728	44.85157429	49.28836224	49.83423627
FBgn0002522	25.15298775	31.26404785	33.50599407	29.35237366	34.76424763	29.28791522	17.37541498	25.46931632	16.4853792	25.37276559	21.76956497	21.56040792
FBgn0002524	147.2353067	133.8492049	244.0094358	173.8849478	194.8809542	227.1568152	480.8518751	342.5118703	439.7295712	158.8493256	261.1055834	329.0867053
FBgn0002525	42.24590207	40.88375489	32.9882414	51.8310902	43.75391745	49.51508106	47.76824183	48.79517534	52.44261933	45.71410457	49.28836224	43.89544128
FBgn0002526	91.64859348	106.8689328	84.76350817	99.3893665	94.17150624	94.81882791	136.0036554	107.3619943	140.5438306	111.1945279	135.7852391	133.945648
FBgn0002531	0.90328409	0.60123169	0.961540669	0.866947745	0.502918591	0.957121412	0.452779543	1.197814382	0.597296348	1.221917889	1.162766082	1.097386032
FBgn0002542	6.878855765	5.0353154	5.843208679	9.660274875	7.103725103	9.635022217	11.43268347	10.71728657	13.61835673	11.64415871	12.53203443	11.29662092
FBgn0002543	16.53704719	12.17494171	15.68050937	10.52722262	12.95015373	15.37775069	18.16777918	15.76071555	14.33511235	15.30991238	18.73345354	21.4958558
FBgn0002552	20.84501747	28.70881317	24.48230472	22.54064138	25.90030746	22.71568152	20.88445644	23.70411618	23.29455756	23.28831742	25.83924626	21.30219944
FBgn0002563	7.643173073	0.375769806	0.369823334	2.538918397	0.125729648	0.191424282	0.452779543	0	1.015403791	0.646897706	0	0.193656359
FBgn0002564	2.084501747	1.87884903	2.144975338	1.548120974	2.011674366	1.978050919	3.339249133	6.367329081	4.658911512	7.619017428	4.457269979	8.456327658
FBgn0002566	78.79416604	72.52357255	70.41436281	79.26379385	72.98606058	80.27058244	79.17982266	73.31884873	83.97986649	81.43723345	82.03960687	73.78307262
FBgn0002567	113.4663784	148.8048432	152.8849663	163.9150487	160.68249	182.5549574	75.95376841	91.28606445	72.57150625	85.46237473	91.08334306	121.6161932
FBgn0002569	456.6448494	424.018649	524.2615584	585.561277	566.7263877	550.5362364	1206.431093	1178.775437	1279.289318	764.0580685	932.7967899	731.3109621
FBgn0002571	428.5735592	479.5574264	554.6610365	500.7242477	444.8314941	407.0318326	849.1314363	962.0971199	706.9002275	711.2999667	677.2466444	487.2393982
FBgn0002573	1.598118006	0	0	0	0	0	1.811118174	0.630428622	0	0	0	0
FBgn0002577	1.111734265	0.901847534	0.665682001	0.805022906	1.131566831	0.76569713	0.3961821	0.693471484	0.477837078	1.078162844	1.162766082	0.774625434
FBgn0002578	215.7459308	289.0421347	243.6396125	145.7710709	169.232106	164.8163072	199.0532068	299.7057669	268.1860601	271.9126691	179.7765558	221.2846657
FBgn0002579	1324.214477	1516.531783	1471.970834	1659.276059	1737.960922	1805.769065	1101.952214	1118.506461	1097.890417	1230.543192	1215.155153	1168.135155
FBgn0002590	1554.76037	1903.123759	1807.10474	2044.572407	2128.728668	2144.590044	1390.372783	1346.910751	1323.787895	1406.068103	1480.976399	1375.218354
FBgn0002592	0.277933566	0.075153961	0	0.247699356	0.691513063	0.255232377	0.169792329	0.315214311	0.179188904	0.359387615	0.129196231	0.258208478
FBgn0002593	2623.414932	3097.84628	2970.051196	3478.751677	3568.081676	3555.897471	2379.356501	2275.910368	2205.815412	2559.342958	2441.679575	2357.120645
FBgn0002607	1533.567935	1746.953828	1709.249485	2016.272756	2067.812653	1973.32912	1459.138676	1369.164881	1421.1472	1520.137732	1576.129424	1492.186795
FBgn0002609	7.573689681	3.908005982	5.917173345	5.139761632	4.023348731	4.019909932	8.602811325	7.943400636	10.69160462	7.547139905	10.46489473	5.874242877
FBgn0002622	1506.052512	1712.533314	1689.426955	2006.364782	2029.213651	2104.709986	1584.33222	1483.90289	1435.721231	1652.823639	1659.848581	1569.068369
FBgn0002626	924.6154916	1075.904108	1029.736091	1236.08171	1224.355311	1279.735136	867.0162282	836.8309527	792.2538756	936.779756	849.077632	830.5275698
FBgn0002632	2.918302446	2.931004486	0.369823334	1.238496779	0.31432412	0.191424282	0.169792329	1.260857244	0.059729635	1.437550458	0.129196231	0.258208478
FBgn0002638	31.47597638	34.64597611	34.9852874	65.33070508	51.10910185	52.57786958	41.76891288	40.41047466	43.54290375	38.45447475	38.69427127	41.76522133
FBgn0002641	96.72088106	64.10632889	78.10668816	53.62691052	64.31071488	61.76623514	83.36803343	66.63630534	94.49228221	81.94037611	76.35497269	99.21660771
FBgn0002643	26.89007254	25.32688492	26.99710339	27.80425269	30.7408989	33.11640087	31.80776293	27.1714736	27.17698382	27.09782614	36.17494476	30.53315254
FBgn0002645	133.1996616	127.9871959	137.1304923	106.2630236	125.2267293	126.7866831	188.4128875	167.883142	230.4966606	135.8485183	156.392038	175.0653482
FBgn0002673	0.416900349	0.375769806	0.443788001	0.866947745	0.440053767	0.510464753	0.3961821	0.504342898	0.657025983	0.431265137	0.645981156	0.451864837
FBgn0002707	11.534243	13.37740509	12.72192269	17.3389549	16.91063764	14.54824547	13.75317863	15.76071555	15.76862358	16.53183027	15.56814587	13.81415358
FBgn0002709	0.555867133	0.526077728	0.443788001	0.805022906	0.565783415	0.574272847	0.282987215	0.882600071	0.358377809	0.50314266	0.839775503	0.193656359
FBgn0002715	4.655387235	4.208621827	4.215986009	3.282016464	3.457565316	2.679939954	2.546884932	3.971700318	3.285129913	3.090733485	3.682092592	4.13133565
FBgn0002716	1.667601398	1.352771301	1.553258003	0.55732355	1.44589095	0.957121412	1.131948859	1.197814382	1.493240869	0.359387615	1.162766082	1.549250869
FBgn0002719	316.9832323	281.9776624	304.808392	266.462582	265.0380977	267.036874	522.1680085	342.7009989	595.623918	285.0662558	344.6955451	387.5063735
FBgn0002723	32.51822725	36.67513306	32.3225594	25.20340945	31.49527679	30.18122853	31.01539872	30.19753099	29.74535812	34.78872109	28.42317088	26.66002536
FBgn0002732	5.489187934	3.983159943	5.029597344	3.901264853	3.143241196	2.871364237	5.829536622	4.917343251	7.406474712	6.68460963	7.493381415	6.067899235
FBgn0002733	7.782139856	5.0353154	5.621314678	6.502108089	4.023348731	4.657990873	8.546213882	7.754272049	10.75133426	9.487833023	10.59409097	9.360057331
FBgn0002736	21.53985139	25.5523468	24.26041072	27.86617752	27.47192806	22.58806533	24.11051069	26.41495926	28.01319871	26.37905091	25.12866699	23.81973211
FBgn0002772	228.8088084	206.2976235	155.0299416	212.2164231	219.7125596	235.834716	183.998287	176.6460999	161.9270399	198.5975958	191.7272072	243.8133555
FBgn0002773	490.4137777	415.6014054	321.006654	429.5106829	446.8431685	477.4759685	384.749417	388.407074	388.9593816	431.8401576	397.9889905	549.1448808
FBgn0002774	46.90128931	58.31947388	45.78412876	49.47794632	43.43959333	44.09139306	45.90052621	49.99298972	42.04966288	48.22981787	46.70443761	35.50366574
FBgn0002775	12.64597727	14.57986847	13.53553403	9.722199714	11.12707383	11.10260838	13.07400932	14.75202975	14.15592344	13.36921926	13.82399675	9.48916157
FBgn0002778	6.809372374	4.358929749	5.399420678	12.69459198	6.789400984	9.571214123	6.678498266	5.610814735	6.868907999	4.097018806	6.072222871	5.228721682
FBgn0002780	234.228513	248.3838417	240.5330965	417.559189	367.1934365	413.0297935	248.3495796	216.3000602	223.8666711	214.1231407	244.8914564	235.8734447
FBgn0002783	84.49180415	82.06812562	79.51201683	93.01110809	90.21102233	91.24557464	91.12188311	98.78816505	85.83148517	102.7129802	96.12199608	85.66066261
FBgn0002787	114.5781127	122.5761107	113.9055869	112.5793572	115.9856001	107.6442548	130.9664829	142.0986114	167.3624366	116.9447298	129.9068106	121.4870889
FBgn0002789	267.0246738	261.385477	198.5211657	230.4842505	200.9159773	222.8178648	235.1623754	274.7407934	251.8201402	267.6718953	228.8711237	323.7934315
FBgn0002791	17.92671502	19.61518387	16.56808537	17.83435362	17.16209693	14.29301309	19.18653315	22.12804463	23.47374647	19.7663188	21.64036874	21.1730952
FBgn0002868	31.75390995	34.19505234	24.92609272	18.82515104	23.51144415	15.88821544	77.76488658	19.35415869	29.80508775	4.312651374	5.620036061	3.937679291
FBgn0002869	57.04586448	102.2845412	57.84036945	5.449385827	18.04220447	2.233283295	22.07300274	65.56457668	18.21753861	7.619017428	2.906915204	11.29662092
FBgn0002872	7.573689681	6.463240662	6.878714014	15.97660845	8.423886406	10.59214363	8.772603654	10.52815799	11.04998243	12.43481146	11.62766082	11.49027728
FBgn0002873	1.737084789	1.578233185	0.961540669	15.1096607	2.263133661	6.380809415	4.754185206	5.862986184	6.211882016	2.371958256	4.586466211	4.970513204
FBgn0002878	4.516420452	5.71170105	4.068056675	2.229294202	2.703187429	2.679939954	3.67883379	5.1695147	3.762966991	5.606446787	4.00508317	2.517532662
FBgn0002887	12.78494405	15.33140808	11.98227602	8.855251969	7.543778871	8.741708899	11.43268347	12.29335813	12.78214184	12.8660766	12.20904386	6.648868311
FBgn0002891	10.7004423	13.52771301	11.16866469	13.87116392	20.30533813	19.01481206	18.28097407	17.08461565	19.83023874	15.66929999	15.63274399	14.52422689
FBgn0002899	1.389667831	0.676385651	1.553258003	1.857745168	2.137404013	1.148545695	2.32049516	2.080414452	4.061615165	2.587590825	3.036111435	2.646636901
FBgn0002901	7.226272723	6.463240662	6.139067346	7.183281317	6.475076864	5.615112285	6.452108494	8.321657809	7.048096903	7.762772474	8.268558802	7.165285267
FBgn0002905	11.18682604	11.04763229	10.50298269	10.15567359	6.097887921	7.018890357	7.357667581	9.015129293	7.287015442	10.49411834	9.172932421	8.779088256
FBgn0002906	5.072287585	4.960161439	4.215986009	4.520513243	3.709024612	4.14752612	6.282316165	6.241243357	6.62998946	6.253344493	6.52440968	4.841408964
FBgn0002914	76.6401809	75.9055008	89.34931751	83.84623193	75.18632941	83.01433049	84.49998229	74.07536307	78.8431179	74.82450134	80.9414389	81.85208756
FBgn0002917	0.416900349	0.375769806	0.221894	0.309624195	0.188594472	0.574272847	0.3961821	0.630428622	0.597296348	0.50314266	0.322990578	0.451864837
FBgn0002921	1403.425543	1030.58627	992.0141113	1298.563873	1274.269981	1289.051118	1329.813519	884.9956994	663.9546201	980.2656574	1437.566466	1145.477361
FBgn0002924	2.848819054	2.179464875	2.588763339	3.343941303	2.828917077	4.14752612	5.376757078	5.799943322	9.25809339	4.95954908	4.780260558	5.42237804
FBgn0002926	0	0	0	3.343941303	0	0.957121412	0	0.126085724	0.059729635	0.071877523	0	0
FBgn0002930	11.11734265	3.682544098	4.88166801	11.51802004	14.89896327	9.06074937	10.92330649	4.854300389	9.317823025	4.240773851	8.462353149	6.907076789
FBgn0002931	4.377453669	10.0706308	3.624268674	2.538918397	2.137404013	1.467586166	1.811118174	1.197814382	0.537566713	1.365672935	1.937943469	0.645521195
FBgn0002932	76.84863107	53.35931244	104.4381095	35.11138368	54.81812646	57.61870902	66.8415801	76.15577753	84.75635174	66.05544355	67.63422708	131.1053548
FBgn0002938	0.555867133	0.225461884	0.147929334	9.96989907	0.062864824	0.319040471	0.282987215	0	0.238918539	0.215632569	0.710579272	0.258208478
FBgn0002939	310.2433434	540.8079047	461.3176269	604.4483529	514.9886376	452.4631956	10.52712438	200.4132589	40.0188553	414.158287	267.4361988	168.0937192
FBgn0002940	0.069483392	0.826693573	0.517752668	90.78181389	1.508755774	0.574272847	0.056597443	0.126085724	0.059729635	0.575020183	0.129196231	0.193656359
FBgn0002945	21.05346765	18.56302841	20.56217738	19.38247459	24.64301098	25.39562147	16.86603799	15.94984413	12.90160111	19.33505366	18.73345354	15.49250869
FBgn0002948	1.667601398	0.977001495	1.40532867	1.424271296	1.194431655	0.76569713	1.018753973	2.01737159	2.090537217	1.796938073	1.48575666	1.291042391
FBgn0002962	0	0	0.073964667	2.786617752	0	0.382848565	0.056597443	0	0.11945927	0	0	0.06455212
FBgn0002973	109.9922089	113.1067116	145.5624643	95.85965068	109.1961992	107.5166386	173.1881754	155.7789125	173.9924261	111.6976706	132.8783239	144.7904041
FBgn0002985	127.6409903	225.6121915	99.33454754	154.0070745	85.87334948	62.27669989	47.9946316	67.14064823	41.98993325	104.9411834	61.88499479	37.56933356
FBgn0002989	4.44693706	5.185623322	5.547350011	4.025114531	3.331835668	4.083718026	5.037172421	5.358643286	6.271611651	4.815794035	5.620036061	4.583200486
FBgn0003002	1.737084789	2.55523468	1.331364003	1.919670007	1.823079894	1.978050919	0.905559087	1.071728657	1.314051965	1.078162844	1.227364197	1.42014663
FBgn0003008	10.42250874	11.4234021	10.72487669	8.669477452	9.555453237	9.507406029	12.56463233	12.6716153	14.51430125	13.8004844	11.95065139	12.65221543
FBgn0003015	0	0	0	89.79101647	0.188594472	9.315981746	0	0	0.059729635	0	0.064598116	0
FBgn0003016	36.47878057	26.30388642	33.72788807	44.64780888	33.56981598	41.60287739	43.91961571	36.88007438	31.83589533	42.69524861	47.54421311	51.64169562
FBgn0003023	1.598118006	1.27761734	1.62722267	12.75651682	0.754377887	1.722818542	0.509376986	0.315214311	0.358377809	0.215632569	0.322990578	0.580969076
FBgn0003028	5.697638109	1.578233185	2.884622006	18.20590265	7.858102991	8.933133181	5.60314685	2.01737159	2.090537217	1.796938073	4.263475633	2.452980542
FBgn0003041	15.84221328	13.07678925	13.68346336	21.17829492	15.52761151	19.71670109	23.9973158	14.75202975	20.24834619	11.14101605	16.79551007	15.81526928
FBgn0003042	8.338006988	11.04763229	9.245583352	8.669477452	9.93264218	9.124557464	9.678162741	10.08685795	9.556741564	10.49411834	9.689717347	6.261555594
FBgn0003044	24.24970366	22.62134232	20.85803604	28.73312527	24.89447027	22.01379248	24.61988767	29.12580233	23.29455756	29.25415182	24.48268583	25.04622238
FBgn0003048	84.28335397	80.03896867	78.84633483	70.78009091	67.32822642	65.14806413	93.95175526	92.5469217	97.00092687	86.32490501	87.98263351	78.62448158
FBgn0003053	477.0729665	426.8744996	539.6462091	423.5039735	348.9626376	391.6540819	471.4566996	507.8102549	399.3523381	417.6802856	509.42074	504.8621268
FBgn0003062	49.33320801	47.87307328	55.69539411	117.5952692	99.82934039	112.6850943	56.8238327	46.39954657	53.39829349	41.83271833	56.5879493	51.83535198
FBgn0003068	28.55767393	28.70881317	48.44685677	28.73312527	36.46159788	31.71262279	39.44841772	34.23227417	30.04400629	25.87590825	29.06915204	31.50143433
FBgn0003071	91.02324295	77.48373399	73.89070215	95.61195133	98.63490874	93.7978984	121.7410997	74.2014488	88.93742618	73.17131832	111.173357	78.62448158
FBgn0003074	208.1722411	189.1625203	189.8672997	209.6775047	207.0138652	193.4023334	275.233365	166.8114134	172.6783741	169.5590765	216.726678	200.6925396
FBgn0003076	90.32840904	64.70756058	80.39959283	107.0061217	98.44631427	101.646294	110.8743907	73.31884873	84.45770357	78.49025501	99.9332849	83.9823075
FBgn0003079	34.88066257	38.47882813	35.13321674	39.69382176	33.75841045	36.37061367	38.93904073	36.1866029	34.58345853	34.57308852	36.36873911	34.72904031
FBgn0003082	0.625350524	0.375769806	0.369823334	1.238496779	0.691513063	1.148545695	1.471533516	2.080414452	2.448915026	1.365672935	1.550354775	1.291042391
FBgn0003087	0.208450175	0.150307922	0.221894	0.619248389	0.188594472	0.319040471	0.282987215	0.378257173	0.716755617	0	0.387588694	0.387312717
FBgn0003089	0.347416958	0.225461884	0.443788001	0.309624195	0.377188944	0.638080942	0.282987215	0.504342898	0.298648174	0.431265137	0.322990578	0.839177554
FBgn0003090	6.948339157	8.793013459	9.245583352	8.421778096	8.046697462	8.869325087	5.320159635	6.241243357	8.899715581	8.481547703	7.880970109	9.230953092
FBgn0003091	9.171807687	7.289934235	7.322502015	12.94229134	19.42523059	18.18530683	17.37541498	4.980386113	4.539452243	8.40967018	11.75685705	10.19923489
FBgn0003093	72.47117741	73.04965028	65.16287147	66.32150251	69.84281938	69.04035787	67.97352896	62.79069074	65.34422044	68.28364676	65.63168549	56.74131306
FBgn0003116	20.84501747	16.83448731	20.63614204	18.7632262	18.85944718	20.7376306	16.07367379	20.74110166	16.4853792	23.50394999	20.86519135	20.20481341
FBgn0003118	74.2082622	66.21063981	74.92620749	52.88381246	69.77995456	75.61259157	90.66910357	68.90584837	75.55798799	70.72748254	67.37583462	77.52709555
FBgn0003124	1.667601398	1.052155457	1.109470002	9.102951325	1.005837183	2.743748049	6.055926393	5.673857597	8.839985946	2.803223393	4.715662442	6.648868311
FBgn0003129	2.292951922	2.480080719	2.292904671	1.857745168	1.885944718	2.488515672	0.565974429	0.882600071	1.194592695	1.078162844	0.904373619	1.936563586
FBgn0003130	0.972767482	0.901847534	0.887576002	1.17657194	0.942972359	1.020929506	1.075351416	1.071728657	1.134863061	1.006285321	0.775177388	1.097386032
FBgn0003134	87.89649033	73.42542008	68.49128147	78.95416965	78.70675955	74.33642969	80.31177152	71.17539141	76.51366214	69.72119722	74.99841226	65.19764072
FBgn0003137	144.0390707	140.9136772	115.9765976	124.8404753	122.460677	134.9541191	147.4363388	174.6917711	178.1735005	117.1603623	146.1855357	182.553394
FBgn0003139	43.21866956	49.67676835	43.26933009	50.46874374	55.82396365	47.40941396	45.67413644	48.03866099	49.09775978	48.15794035	45.86466211	43.3144722
FBgn0003141	45.58110487	50.95438569	42.30778942	41.48964209	37.78175918	34.00971418	36.10916859	39.21266028	35.35994379	45.498472	37.78989765	34.79359242
FBgn0003149	330.5324937	303.5468492	225.5922338	299.6542956	276.9195494	306.7893167	286.609451	327.9489691	312.8638269	340.7713361	302.0607888	398.2220254
FBgn0003159	330.949394	338.944365	345.7108527	363.6226543	352.4830677	326.3145935	309.0220384	286.0885086	324.1527279	291.0320902	299.9936491	253.1088607
FBgn0003162	10.14457517	10.59670853	12.64795803	12.50881747	9.93264218	10.84737601	9.84795507	29.18884519	25.56428368	17.8975032	19.96081773	28.01561987
FBgn0003165	46.48438896	48.47430497	54.65988878	64.95915605	57.77277319	71.33744926	54.89951964	54.65816152	63.7315203	58.65205869	66.34226477	68.1024861
FBgn0003169	59.61674997	63.88086701	60.79895612	60.25286829	66.00806512	56.91681998	71.48257042	61.65591922	74.00501748	64.76164814	69.63676866	56.09579187
FBgn0003174	1.042250874	0.526077728	0.887576002	0.990797423	0.942972359	0.76569713	0.735766758	0.882600071	1.015403791	0.790652752	0.581383041	1.097386032
FBgn0003175	266.0519063	257.1017012	266.1988359	220.5762763	197.3326823	213.8847316	179.6402839	205.5827736	133.6749226	211.8949375	224.0262651	242.6514173
FBgn0003187	3.821586536	2.480080719	3.106516006	4.148964209	3.960483907	3.254212802	4.697587763	6.682543392	6.032693112	4.600161466	5.426241714	4.970513204
FBgn0003189	31.47597638	23.22257401	33.6539234	141.9317309	108.1274972	101.3910616	47.25886485	30.95404534	49.27694869	37.87945457	54.9083983	37.6984378
FBgn0003204	90.675826	89.88413758	96.67181953	130.4137108	111.8365218	132.5932196	113.6476654	97.33817922	96.58281943	99.11910409	105.6825172	99.47481619
FBgn0003205	73.3049781	66.51125565	70.78418614	64.83530637	69.77995456	65.84995317	87.21665955	91.5382359	122.5652106	72.8119307	76.03198211	86.30618381
FBgn0003206	42.38486886	37.27636475	31.06516006	40.31307015	37.27884059	40.3267155	39.73140494	40.91481756	41.27317763	37.30443439	38.11288823	44.08909764
FBgn0003209	169.1920585	104.6894679	215.6809684	116.6663966	151.5042257	157.8612249	219.3150913	170.0896422	288.2552174	149.6490027	157.9423928	335.92923
FBgn0003210	31.54545977	38.47882813	32.39652407	33.25363851	33.75841045	28.01175333	32.99630923	32.53011689	32.31373241	32.48864035	31.45928232	27.24099444
FBgn0003218	37.65999823	35.47266968	33.72788807	38.70302434	39.16478531	40.96479645	28.07233169	29.50405951	31.05941008	39.46076007	34.81838433	31.75964281
FBgn0003227	0.833800699	0.676385651	0.591717335	1.424271296	0.440053767	1.148545695	1.245143744	1.386942968	1.3737816	0.862530275	0.839775503	0.774625434
FBgn0003231	1191.292748	983.5398901	1417.606804	677.0242642	833.9647542	877.2336784	1173.830966	1384.358211	1510.323545	1010.022952	906.05317	1297.11029
FBgn0003250	0.069483392	0	0.221894	2.476993558	0	0.063808094	0.113194886	0.063042862	0.059729635	0.071877523	0	0
FBgn0003255	0.347416958	0.450923767	0.665682001	0.619248389	0.628648239	0.701889036	0.622571872	0.756514346	0.597296348	0.934407798	0.645981156	0.645521195
FBgn0003256	78.72468265	72.89934235	79.36408749	71.15163995	77.76378719	81.92959289	81.10413572	76.40794897	92.28228572	73.38695089	76.74256139	80.43194093
FBgn0003257	9.72767482	9.394245149	10.94677069	44.15241017	28.10057629	27.62890477	15.33790703	13.11291534	18.33699788	14.66301467	20.34840643	15.62161293
FBgn0003261	924.9629086	889.9732084	1168.567771	1249.333626	1409.743677	1512.63468	1158.096877	968.3383632	1156.963026	853.4018294	959.2820173	1036.319727
FBgn0003268	5.836604892	4.584391633	5.325456011	6.687882606	4.400537675	5.99796085	9.055590869	9.519472191	11.04998243	9.919098161	11.04627778	10.78020396
FBgn0003274	1722.56276	2303.694372	2066.350897	2457.425309	2458.517534	2721.032367	1585.294376	1586.851884	1655.765206	1789.390933	2013.910853	1811.397026
FBgn0003275	27.93232341	31.18889389	26.92313872	32.63439012	31.62100643	31.01073376	27.56295471	27.04538788	27.11725419	25.87590825	27.2604048	24.20704482
FBgn0003277	155.5038303	156.1699314	175.0743664	152.9543522	147.1665528	160.4773568	165.7739103	168.8918278	170.6475665	153.817899	155.875253	150.664647
FBgn0003278	31.12855942	34.42051422	36.46458074	53.93653472	43.56532298	48.0474949	30.10983964	30.82795961	28.01319871	28.03223393	34.10780506	26.59547324
FBgn0003279	2052.469904	2449.718519	2367.53502	2955.734488	2897.628329	2988.005433	2014.529384	1948.780956	1900.835897	2215.121501	2132.190003	2050.433525
FBgn0003285	1.737084789	0.150307922	0.517752668	2.167369363	1.823079894	0.701889036	0.622571872	0.441300035	0.298648174	0.50314266	0.710579272	0.580969076
FBgn0003300	0.347416958	0	0.295858667	0.123849678	0.188594472	0.382848565	0.452779543	0.063042862	0.477837078	0.143755046	0.193794347	0.258208478
FBgn0003301	89.28615817	101.8336174	81.5830275	86.75669936	54.81812646	48.68557584	84.16039763	68.96889124	48.85884124	81.00596831	87.40125047	71.26553996
FBgn0003302	6.392472024	6.688702546	6.582855347	4.892062276	6.097887921	4.721798967	5.716341736	6.115157632	5.614585669	6.612732107	6.007624755	5.228721682
FBgn0003308	61.21486797	72.59872651	57.91433412	142.0555805	86.4391329	101.5186778	95.87606832	88.51217852	65.58313898	83.59355914	108.9770211	69.00621577
FBgn0003310	41.55106816	32.24104935	41.86400142	38.9507237	38.72473154	41.85810976	56.48424804	50.74950406	67.49448729	40.1795353	44.96028849	62.93831654
FBgn0003312	0.208450175	0.075153961	0.443788001	0.247699356	0.062864824	0.382848565	0.282987215	0.126085724	0.179188904	0.143755046	0.129196231	0.193656359
FBgn0003317	35.15859613	34.34536026	36.61251007	31.33396851	32.68970844	31.45739042	34.92062229	35.11487424	42.46777032	36.65753668	33.72021637	35.11635302
FBgn0003319	0.138966783	0	0.147929334	0.309624195	0.188594472	0.191424282	0.96215653	0.126085724	0.238918539	0.143755046	0.45218681	0.322760598
FBgn0003321	127.1546066	130.6175845	128.7724849	121.3107595	113.533872	126.5314507	103.4601257	102.8229082	95.02984892	134.1234577	128.0334652	110.5132286
FBgn0003328	526.7535915	373.1394173	647.11687	389.9407108	447.2203574	482.7082323	968.7218332	928.4322315	1381.188074	546.4129291	687.1947542	936.1993895
FBgn0003330	16.12014684	16.08294769	13.31364003	15.66698425	13.1387482	13.33589168	16.52645334	16.64331562	14.75321979	16.10056513	15.37435152	13.42684086
FBgn0003334	41.62055155	39.68129151	41.05039008	44.40010952	41.55364861	43.32569593	45.44774667	44.00391781	42.70668886	41.04206558	43.40993371	43.18536796
FBgn0003345	133.3386284	124.0791899	138.0920329	124.0973772	125.9182423	124.4257836	205.9580948	175.4482855	220.9996487	146.4863917	159.5573456	168.7392404
FBgn0003346	16.60653058	18.03695069	17.3816967	20.62097137	19.42523059	20.09954966	25.07266722	24.20845908	28.78968396	19.83819632	25.77464814	23.94883634
FBgn0003353	0.764317307	1.27761734	2.144975338	1.857745168	1.823079894	1.53139426	1.92431306	1.260857244	3.464318817	2.012570641	2.002541585	2.388428422
FBgn0003356	8477.599122	11816.1567	11406.90488	2873.622151	3380.241582	2829.250895	1150.229833	3430.477346	1164.548689	6210.936754	1507.33243	3202.817962
FBgn0003357	10357.8197	11701.47176	10976.65241	2544.615482	3109.67138	2538.285985	1099.688316	3217.770729	1116.346874	5872.968642	1478.19868	3280.926027
FBgn0003358	2329.639153	3248.755434	2985.731705	1018.725525	1185.819174	951.8891486	665.2463442	1297.926447	473.8949223	2144.322141	1171.422229	1417.499993
FBgn0003360	1872.160502	2413.719772	1979.220519	2418.164961	2438.023601	2344.756036	1253.463569	1438.512029	1139.94008	1486.211541	1508.947383	1641.366743
FBgn0003366	5.697638109	5.110469361	5.547350011	7.183281317	4.714861794	4.91322325	2.094105388	4.917343251	4.718641147	5.031426603	2.97151332	4.970513204
FBgn0003371	177.8774824	168.495181	172.5595677	169.17866	179.227613	189.9566963	176.980204	168.0722706	164.5551438	170.4216068	168.7948762	186.6201776
FBgn0003372	0.486383741	0.075153961	0.073964667	0.185774517	0.502918591	0.127616188	0	0.252171449	0.11945927	0.143755046	0.516784925	0.387312717
FBgn0003375	0.208450175	0.375769806	0.073964667	0.247699356	0.125729648	0.127616188	0.113194886	1.513028693	0.955674156	0.646897706	0.775177388	0.322760598
FBgn0003380	9.588708036	8.717859498	5.917173345	12.94229134	10.30983112	13.20827549	9.168785754	8.510786396	7.227285808	11.85979128	10.91708154	11.87758999
FBgn0003382	1.806568181	2.630388642	0.887576002	1.300421618	1.131566831	1.020929506	1.245143744	0.819557208	0.895944522	1.72506055	1.550354775	1.42014663
FBgn0003386	22.99900261	23.29772797	21.00596538	30.77664495	27.91198182	39.56101837	34.35464786	36.94311724	37.39075137	26.73843852	27.13120857	36.27829117
FBgn0003388	14.93892919	19.23941406	13.60949869	6.935581962	7.04086028	8.677900805	0.848961644	3.341271696	1.791889043	3.95326376	1.03356985	2.77574114
FBgn0003390	34.11634526	55.91454713	42.75157742	19.93979814	31.36954714	26.03370241	14.60214028	17.08461565	16.6645681	19.83819632	14.14698733	17.23541591
FBgn0003391	122.5687027	101.4578476	102.2191695	99.3893665	95.24020825	93.47885793	127.5706364	138.3160396	152.4897576	116.8009747	128.3564558	114.9027728
FBgn0003392	151.9601774	157.5227027	161.9826203	141.9317309	153.9559538	147.8433542	175.6218654	188.6872865	206.2464289	165.2464252	158.3945796	185.9101042
FBgn0003396	220.748735	205.320622	272.1899739	292.3471647	243.4754631	255.2961847	288.4205692	217.4978746	215.0864148	174.3748706	256.7775097	289.3871518
FBgn0003401	0.972767482	0.225461884	0.443788001	2.291219041	0.062864824	0.76569713	1.867715617	1.576071555	2.448915026	0.934407798	1.162766082	1.872011466
FBgn0003410	24.11073687	24.95111511	24.55626938	21.61176879	20.61966225	23.28995437	25.07266722	22.63238753	26.34076893	19.69444128	22.86773294	21.4958558
FBgn0003411	0.555867133	1.052155457	0.443788001	0.123849678	0.440053767	0.510464753	0.113194886	0.630428622	0.298648174	0.431265137	0.129196231	0.322760598
FBgn0003415	74.27774559	70.26895371	90.45878752	100.8755626	93.22853388	107.8994872	94.80071691	70.41887707	82.42689599	63.89911786	76.93635573	85.20879777
FBgn0003416	45.65058826	51.02953965	46.59774009	45.82438082	47.52580689	43.32569593	47.14566996	47.66040382	44.43884827	46.72038989	49.99894151	45.38014003
FBgn0003423	74.48619576	13.15194321	16.7160147	78.45877094	94.29723589	84.09906809	54.10715544	13.61725823	12.84187148	15.16615733	54.45621149	40.6678353
FBgn0003429	72.67962758	85.52520783	113.0919756	59.07629635	81.47281181	66.5518422	26.94038283	55.8559759	32.25400278	78.70588758	39.01726185	58.03235545
FBgn0003430	0.625350524	0.60123169	0.443788001	0.681173228	0.188594472	0.382848565	0	0.378257173	0.418107443	0.359387615	0.387588694	0.580969076
FBgn0003435	25.91730506	29.08458298	29.14207873	32.26284109	31.93533055	35.86014891	25.9782263	27.80190223	26.4602282	31.19484494	32.6220484	33.95441487
FBgn0003444	9.171807687	13.60286698	7.322502015	8.979101647	7.166589927	8.103627957	8.489616439	8.573829258	7.287015442	7.834649997	7.622577646	4.13133565
FBgn0003447	20.98398425	26.30388642	26.62728005	24.95571009	24.20295721	28.64983427	17.77159708	30.70187389	30.04400629	29.1822743	31.71767478	33.95441487
FBgn0003448	0.555867133	0	0.073964667	0.247699356	0.062864824	0	0.735766758	0.189128587	0.776485252	0.215632569	0.387588694	0.710073315
FBgn0003449	33.28254456	30.28704636	24.18644605	32.07706657	29.4207376	29.79837997	28.86469589	31.14317392	34.64318817	32.99178301	29.06915204	28.40293259
FBgn0003459	15.84221328	18.11210465	23.66869338	20.37327201	19.23663612	18.37673112	17.43201242	17.39982996	17.8591608	18.68815596	16.73091195	15.04064385
FBgn0003460	1.737084789	1.503079224	1.553258003	2.229294202	2.640322605	3.637061367	1.811118174	2.332585901	2.209996487	1.509427981	2.002541585	3.421262335
FBgn0003462	722.3493387	845.8578332	756.5845769	704.5188927	725.145744	726.9018086	359.5635549	434.4914062	355.5107862	507.3115567	397.6014018	417.3940049
FBgn0003463	30.5032089	29.53550675	33.94978207	32.63439012	32.0610602	34.20113847	42.73106941	34.92574565	38.58534406	33.71055824	45.92926022	44.67006671
FBgn0003464	104.7114711	110.4763229	127.4411209	120.5676614	111.1450087	125.5105212	153.0960831	135.416068	160.9116361	106.9537541	123.3178028	122.5199229
FBgn0003475	162.3132027	157.2220868	201.8495757	164.4104474	173.6326437	191.7433229	174.6031114	179.9873716	181.1002526	160.3587536	154.6478889	201.0153002
FBgn0003479	5.975571675	7.139626313	5.399420678	5.26361131	4.589132147	5.296071815	5.886134065	5.736900459	5.614585669	5.750201832	7.105792721	4.195887769
FBgn0003480	0.764317307	0.751539612	1.331364003	1.919670007	1.823079894	1.595202354	0.96215653	1.702157279	0.895944522	1.940693118	1.421158544	2.065667825
FBgn0003482	0.277933566	0.075153961	0.073964667	0.55732355	0.251459296	0.319040471	0.622571872	0.504342898	0.537566713	0.50314266	0.775177388	1.161938151
FBgn0003483	0.138966783	0.300615845	0.369823334	5.26361131	0.251459296	1.339969977	1.414936073	1.639114417	2.867022469	1.221917889	1.614952891	2.194772064
FBgn0003486	0.555867133	0	0.221894	1.486196135	0.942972359	0.382848565	1.528130959	0.945642933	0	2.012570641	2.002541585	0.129104239
FBgn0003495	4.585903844	1.352771301	1.997046004	3.653565498	3.52043014	3.637061367	6.508705937	4.223871767	9.437282294	2.659468347	3.746690707	4.06678353
FBgn0003499	2.64036888	1.578233185	1.84911667	2.848542591	2.325998485	2.29709139	6.96148548	6.05211477	4.838100417	3.593876145	2.906915204	10.32833912
FBgn0003502	30.85062586	24.50019135	24.03851672	25.760733	24.01436274	23.73661102	19.12993571	23.64107332	17.8591608	24.43835779	22.54474236	26.85368172
FBgn0003507	18.41309877	24.80080719	17.30773204	26.62768075	25.71171299	22.46044914	11.77226813	10.40207226	11.40836024	10.997261	14.27618356	8.843640375
FBgn0003512	30.22527533	30.28704636	29.51190206	31.02434431	21.43690496	25.58704576	25.69523909	27.10843074	19.47186094	30.7635798	29.65053508	27.7574114
FBgn0003514	229.6426091	191.5674471	230.6218311	165.2773951	178.2846407	168.1343281	440.1017162	466.5171802	575.8534088	292.8290283	318.9208969	348.7105497
FBgn0003515	0.833800699	0.676385651	1.035505335	3.096241947	2.954646724	6.125577039	5.829536622	0.441300035	1.015403791	0.646897706	0.775177388	1.097386032
FBgn0003517	2434.906491	3054.106675	2901.042162	3952.66247	3924.713822	3827.400912	2763.992723	2564.520591	2387.990798	2649.764882	2854.009347	2621.977991
FBgn0003520	68.71907426	72.44841859	71.08004481	63.10141088	70.84865656	65.72233698	76.18015818	72.12103435	84.93554065	70.43997245	74.35243111	74.75135441
FBgn0003525	1.250701048	0.225461884	0.517752668	3.467790981	0.188594472	1.212353789	0.848961644	0.819557208	1.25432233	0.790652752	1.162766082	0.710073315
FBgn0003545	0.555867133	0.075153961	0.221894	0.928872584	0.125729648	0.510464753	1.018753973	1.197814382	1.971077948	1.078162844	1.098167966	1.484698749
FBgn0003557	466.8589079	549.0748405	585.8001612	403.4403257	434.6473926	477.9226252	442.4222114	452.4586219	465.2341252	390.4387044	367.4986799	504.2166056
FBgn0003559	31.68442656	33.66897461	32.39652407	36.78335433	36.08440893	36.11538129	35.37340183	32.40403117	38.76453297	37.37631191	42.31176575	37.76298992
FBgn0003567	54.26652882	55.01269959	46.00602276	54.80348246	38.85046119	41.92191786	41.99530265	48.47996102	43.54290375	47.36728759	47.73800746	44.92827519
FBgn0003575	95.33121323	78.83650529	96.59785486	118.5241417	107.4359841	119.0020956	92.4236243	83.15353523	85.41337773	96.67526831	106.9098814	131.1699069
FBgn0003598	30.98959264	34.64597611	29.51190206	26.81345526	26.08890193	22.71568152	30.22303452	33.3496741	28.07292834	35.07623118	33.13883333	26.07905629
FBgn0003607	67.32940643	71.32110917	69.97057481	83.78430709	76.31789624	83.52479525	84.38678741	77.98402053	91.26688193	78.7777651	84.42973715	82.11029604
FBgn0003612	66.70405591	62.07717194	54.73385344	73.00938511	67.0139023	66.16899364	64.52108494	61.59287636	58.29612354	62.7490775	64.72731188	64.16480681
FBgn0003638	215.606964	274.1616504	263.3881785	287.7647266	276.9195494	286.3069185	277.157678	242.2737194	249.6698734	233.7457045	260.0074155	228.9018158
FBgn0003651	3.057269229	1.127309418	1.923081337	3.963189692	4.714861794	3.062788519	2.490287489	1.260857244	1.134863061	2.156325687	2.131737816	1.742907227
FBgn0003654	82.68523597	79.66319886	79.21615816	69.41774446	69.08844149	72.23076258	110.0254291	103.831594	125.6711516	92.86575959	94.50704319	95.14982418
FBgn0003655	0.972767482	0.977001495	1.40532867	6.192483894	0.942972359	2.105667107	0.282987215	0.315214311	0.298648174	1.078162844	0.45218681	0.710073315
FBgn0003656	101.6542019	130.0163529	134.0239763	114.6228769	116.8657077	118.3640147	234.1436214	207.9153595	281.8044169	161.508794	146.4439282	131.5572196
FBgn0003660	454.4908643	417.5554084	446.1548702	342.0108855	382.8467777	378.2543821	461.8917317	535.4860714	609.5409229	465.2632058	444.0474469	503.1192196
FBgn0003676	191.9131275	175.5596533	180.9915397	224.6633157	183.8167452	191.7433229	214.5043087	240.7606907	220.7010005	196.5131476	198.7684018	235.3570278
FBgn0003687	10.07509178	12.09978775	9.98523002	11.51802004	10.81274972	8.869325087	11.71567069	11.97814382	10.15403791	11.85979128	9.948109809	9.941026407
FBgn0003701	0.833800699	0.375769806	0.591717335	0.990797423	0.754377887	0.638080942	2.037507945	2.01737159	2.687833565	1.365672935	2.002541585	1.032833912
FBgn0003710	0.486383741	0.300615845	0.813611335	0.495398712	0.502918591	0.76569713	0.622571872	0.189128587	0.238918539	0.359387615	0.258392463	1.097386032
FBgn0003714	28.55767393	30.66281617	26.77520939	26.8753801	27.72338735	31.96785517	23.26154904	26.16278781	26.34076893	23.57582751	23.83670467	24.52980542
FBgn0003716	213.3834955	226.3637311	234.0981705	140.5074596	199.8472753	193.84899	203.4112099	193.4785441	219.3869485	193.3505366	196.1844772	148.7280834
FBgn0003719	0.833800699	0	0.147929334	0.123849678	0.251459296	0.063808094	0.905559087	0.126085724	0.11945927	0.431265137	0.258392463	0.129104239
FBgn0003721	799.5453868	736.9597434	709.9128721	713.6837688	703.3316501	703.6756623	927.4622973	951.064619	1173.806783	828.604084	874.8522802	1017.986925
FBgn0003731	63.78575346	55.53877732	53.25456011	55.85620473	49.34888678	54.5559205	63.33253864	57.05379028	54.47342691	59.37083392	70.92873098	54.35288464
FBgn0003732	59.82520014	61.25047837	54.65988878	97.40777166	92.34842635	87.22566471	81.2173306	85.99046403	100.1068679	82.37164125	89.08080147	87.46812196
FBgn0003733	0.486383741	0.225461884	0.221894	2.476993558	0.31432412	0.829505224	0.113194886	0.378257173	0.11945927	0.575020183	0.322990578	0.322760598
FBgn0003741	12.78494405	15.18110016	13.75742803	11.7657194	11.00134419	9.443597935	11.54587836	15.13028693	12.90160111	14.08799449	12.7904269	12.45855907
FBgn0003742	22.86003583	26.30388642	22.70715271	27.92810236	23.57430897	22.52425724	25.35565443	25.02801629	25.56428368	25.87590825	29.45674073	28.08017199
FBgn0003744	80.32280065	79.66319886	73.15105548	72.32821189	64.81363347	67.6365798	74.59542978	85.92742117	84.27851466	84.24045684	81.19983136	86.17707957
FBgn0003748	649.808678	580.3388883	814.942699	403.316476	465.8283453	398.9920127	1103.36715	1136.347591	1179.06299	848.945423	668.0091139	817.7462502
FBgn0003751	0.416900349	0.526077728	0.517752668	0.247699356	0.125729648	0.063808094	0.339584658	0.504342898	0.298648174	0.50314266	0.322990578	0.322760598
FBgn0003861	0.347416958	0.60123169	0.369823334	9.041026486	0.377188944	0.127616188	0.056597443	0.189128587	0	0.287510092	0.064598116	0.451864837
FBgn0003862	107.9077071	100.8566159	129.2162729	118.0906679	124.1580273	137.3788267	112.4591191	90.02520721	97.89687139	87.97808804	99.73949055	107.5438311
FBgn0003866	19.31638286	14.73017639	16.86394403	23.40758912	18.41939341	18.82338778	12.84761954	15.44550124	10.87079353	19.47880871	13.56560429	13.8787057
FBgn0003867	4.516420452	1.352771301	2.366869338	2.662768075	4.777726618	2.679939954	5.150367306	2.269543039	1.552970504	1.653183027	3.359102013	3.033949618
FBgn0003870	87.89649033	82.06812562	85.28126084	79.63534288	83.42162135	84.09906809	81.83990247	86.93610696	91.02796339	85.60612978	85.98009192	77.26888707
FBgn0003882	47.17922288	46.21968613	47.4853161	46.50555405	41.05073002	43.58092831	46.35330576	48.41691816	43.30398521	42.47961604	46.38144703	37.89209416
FBgn0003884	1018.557037	910.039316	979.3661533	949.1839313	967.1124513	890.2505296	1369.431729	1640.753531	1931.238281	1205.817324	1184.471048	1560.160177
FBgn0003885	60.03365032	59.37162934	59.39362745	71.89473801	70.03141385	68.52989312	58.86134065	57.93639035	65.22476117	57.57389585	56.65254742	59.64615844
FBgn0003887	702.6160555	609.4234713	673.300362	530.4481704	589.106265	525.9701201	790.0437058	973.0665779	1169.984086	715.6844956	678.8615973	911.6695841
FBgn0003888	80.80918439	21.26857102	41.34624875	23.77913815	21.31117531	25.52323766	515.9988872	440.4174353	836.5732646	168.2652811	253.4830058	341.4161602
FBgn0003890	227.0717236	255.2980062	258.7284045	283.4919127	296.8476986	293.8362736	223.10712	268.6256358	277.0857757	234.3926022	248.6381471	249.2357335
FBgn0003891	452.4063625	484.5175878	477.8857123	607.0491962	606.0797675	637.698093	527.2617783	490.5995536	428.2614813	598.1647456	608.320455	571.7381226
FBgn0003892	42.73228581	53.43446641	54.43799478	27.80425269	34.9528421	35.79634082	26.54420073	33.72793127	26.87833565	40.89831053	34.43079564	31.24322585
FBgn0003896	13.82719492	16.98479523	19.08288404	13.25191553	14.39604468	15.50536688	7.414265024	16.26505845	16.12700139	16.74746284	15.89113645	10.71565184
FBgn0003900	0.90328409	0.150307922	0.443788001	1.052722262	0.691513063	0.829505224	1.811118174	0.378257173	0.657025983	0.359387615	0.839775503	0.710073315
FBgn0003930	0.208450175	0.150307922	0.295858667	0.371549034	0.188594472	0.127616188	0.3961821	0.126085724	0.298648174	0.143755046	0.129196231	0.322760598
FBgn0003938	0.069483392	0.075153961	0.147929334	0.061924839	0.502918591	0.255232377	0.226389772	0.378257173	0.059729635	0.215632569	0.258392463	0.258208478
FBgn0003941	1163.499392	1308.956542	1255.032467	1581.312687	1534.404622	1581.738846	1051.523892	1020.600896	1017.852706	1123.373805	1076.204607	1013.597381
FBgn0003942	2100.13551	2441.451583	2241.277334	2599.357039	2819.047299	2875.894612	1927.765504	1863.610049	1908.60075	2009.40803	2184.837467	2000.211976
FBgn0003943	235.479214	243.3485263	209.3200071	115.365975	162.3169754	155.8193659	230.8043723	343.5205561	256.0609443	303.7544118	208.7811098	142.2728714
FBgn0003944	2.64036888	1.27761734	1.923081337	2.415068719	3.20610602	1.914242825	1.301741187	0.819557208	1.3737816	1.365672935	1.744149122	1.807459347
FBgn0003950	0.069483392	0.075153961	0	0.309624195	0.251459296	0.319040471	0.169792329	0.56738576	0.298648174	0.359387615	0.45218681	0.193656359
FBgn0003961	0	0	0.887576002	2.229294202	6.663671336	8.486476522	9.508370412	0.063042862	0.657025983	0	0	1.484698749
FBgn0003963	17.09291433	19.1642601	18.63909604	33.19171367	27.53479288	26.86320764	15.39450448	13.30204392	11.52781951	19.83819632	22.54474236	20.39846977
FBgn0003964	53.29376133	58.62008973	58.72794545	47.68212599	53.12077622	45.62278732	52.57902448	54.65816152	56.80288267	52.54246924	54.32701526	54.03012404
FBgn0003965	2.431918705	0.150307922	0.517752668	1.300421618	1.697350246	2.61613186	0.792364201	0	0.11945927	0.071877523	0.581383041	0.580969076
FBgn0003969	53.78014507	40.73344696	40.97642542	37.09297853	33.06689738	30.69169329	71.93534996	74.7057917	90.96823376	60.37711924	57.75071539	59.45250208
FBgn0003977	28.90509089	31.11373993	28.40243206	31.27204367	29.48360242	28.58602618	31.69456804	35.43008855	33.92643255	35.1481087	32.68664652	27.62830716
FBgn0003978	6.531438807	6.839010468	7.766290016	10.58914746	8.298156758	8.231244146	7.92364201	9.834686502	11.34863061	9.128445409	9.754315462	7.875358582
FBgn0003984	3.821586536	3.081312409	3.846162674	5.077836793	4.337672851	5.232263721	8.093434339	10.08685795	14.15592344	5.031426603	7.234988952	8.585431897
FBgn0003996	57.81018179	31.18889389	150.5920616	26.81345526	33.56981598	59.27771947	37.24111745	42.11263194	28.13265798	58.79581374	26.61442365	105.8009239
FBgn0003997	19.94173338	13.82832886	20.93200071	13.06614102	15.96766528	10.27310316	19.97889735	20.6780588	33.74724365	12.79419908	20.73599512	16.78355108
FBgn0004003	1.181217657	1.052155457	1.40532867	0.743098067	1.194431655	1.467586166	0.622571872	2.269543039	1.493240869	2.587590825	2.325532163	2.323876303
FBgn0004009	3.057269229	5.0353154	3.25444534	2.105444524	2.954646724	2.871364237	3.509041462	6.115157632	5.554856034	6.109589447	6.847400258	3.614918693
FBgn0004028	249.9317595	212.3850943	165.4589597	227.8834073	227.5706626	254.0838309	226.3897717	213.7153028	209.5912884	249.343127	245.3436432	316.5635942
FBgn0004045	725.059191	43.36383561	193.6394977	233.2089435	187.8400939	138.910221	104.9316592	1.513028693	70.06286159	118.5260353	63.82293826	81.40022272
FBgn0004047	937.6088858	114.309175	297.6338193	253.4583658	178.2846407	172.6008947	116.8737196	48.73213247	99.4498419	164.9589151	81.26442948	133.4937832
FBgn0004049	82.26833562	74.17695969	77.58893549	76.60102577	72.23168269	72.86884352	81.83990247	86.17959261	89.29580399	81.72474354	85.98009192	88.69461223
FBgn0004050	27.86284002	33.36835877	26.92313872	29.35237366	24.45441651	24.18326768	25.69523909	25.97365922	23.65293537	25.51652063	26.54982553	25.82084781
FBgn0004055	10.21405856	8.642705537	9.467477353	9.474500358	5.783563801	8.486476522	8.093434339	8.889043569	7.227285808	6.325222016	7.687175762	10.07013065
FBgn0004057	93.24671149	78.76135133	72.55933815	85.33242806	62.8019591	64.50998319	62.65336932	66.13196244	55.19018253	43.77341145	52.32447367	60.03347116
FBgn0004066	83.72748684	92.06360246	85.50315484	87.9332713	90.96540022	91.11795845	82.34927946	102.3816082	114.5614395	89.20000592	81.58742006	97.5382526
FBgn0004087	12.15959352	11.49855606	12.27813469	13.00421618	12.32150549	12.12353789	10.13094228	11.34771519	11.10971207	9.919098161	12.7904269	10.52199548
FBgn0004101	21.74830156	20.89280121	23.96455205	17.27703007	20.43106778	19.5890849	20.71466411	21.62370173	25.0864466	20.19758394	18.53965919	22.27048124
FBgn0004103	415.9970653	390.1242125	445.7850469	416.9399406	406.5468163	423.1752804	480.2859007	482.5931101	595.9822958	421.4897943	444.3704375	482.7853019
FBgn0004106	1.32018444	0.375769806	0.221894	1.919670007	0.377188944	1.659010448	1.528130959	1.765200141	2.687833565	1.293795412	1.291962313	1.291042391
FBgn0004107	2.22346853	2.329772797	2.514798672	2.972392269	1.44589095	1.53139426	2.207300274	2.836928799	4.300533704	2.515713302	3.294503898	2.323876303
FBgn0004108	7.782139856	7.365088197	7.692325349	6.502108089	6.600806512	6.444617509	5.546549407	4.917343251	7.167556173	3.593876145	4.392671864	5.035065323
FBgn0004117	266.6772568	254.9973903	192.9738157	259.155451	259.3802635	286.4983427	210.3160979	218.5696032	204.2156213	237.1239481	223.3156858	295.1322905
FBgn0004132	14.38306205	20.21641556	16.86394403	15.66698425	15.65334116	14.1653969	17.99798685	18.03025859	17.8591608	19.04754357	15.11595906	17.68728075
FBgn0004133	10.90889248	2.855850525	3.994092008	15.54313457	14.96182809	17.16437733	14.65873772	2.332585901	3.822696625	3.881386237	13.24261371	10.07013065
FBgn0004167	2362.435313	2068.462474	2361.543882	1755.321485	1997.844104	1970.138715	2923.031537	2849.474328	3225.280818	2659.755858	2332.50876	2983.46986
FBgn0004168	1.111734265	1.578233185	1.257399336	2.105444524	1.823079894	2.360899484	1.018753973	1.386942968	1.791889043	1.221917889	0.839775503	1.678355108
FBgn0004169	408.2844089	391.7024457	293.4917979	408.8277867	392.2765013	427.3866146	397.4272442	409.8416471	391.348567	442.4061535	430.8694313	564.5082853
FBgn0004170	0.555867133	0.450923767	0.221894	0.185774517	0.251459296	0.191424282	1.528130959	0.756514346	1.3737816	0.718775229	0.968971735	0.774625434
FBgn0004177	506.0475408	544.9413726	530.5485551	484.1903157	480.4758493	495.9803159	477.9088081	492.3647537	522.2759265	497.320581	478.6720369	527.3908165
FBgn0004179	316.9137489	315.8720989	316.34688	268.1964775	285.1548413	286.0516861	322.2092426	347.3031278	377.3718325	311.8046944	308.4560022	357.4896379
FBgn0004197	10.90889248	4.734699555	6.804749347	9.96989907	9.61831806	12.25115408	7.470862467	6.682543392	4.838100417	3.665753668	9.495923	7.294389506
FBgn0004198	2.779335663	0.901847534	2.514798672	5.944784539	8.423886406	10.71975982	8.716006211	1.954328728	3.404589182	1.221917889	3.423700129	3.937679291
FBgn0004227	79.07209961	89.95929154	84.31972017	80.56421546	88.70226656	83.01433049	93.49897572	86.05350689	92.28228572	93.00951464	91.79392233	79.07634642
FBgn0004228	354.9906475	284.4577431	410.3559715	149.4865612	202.0475441	232.0700384	360.2993217	421.8828338	470.4903331	351.481087	288.3013901	462.32228
FBgn0004237	115.8288137	107.2447026	119.9706896	123.9116027	145.9092563	153.4584664	144.3800769	165.8027276	185.5202456	142.4612504	132.8137258	156.1515771
FBgn0004240	0.694833916	0.300615845	0.443788001	0.371549034	0.251459296	0.255232377	67.86033407	255.3866347	125.7308812	81.43723345	20.15461208	47.18759937
FBgn0004242	7.712656464	7.064472352	7.914219349	6.068634216	7.292319575	13.97397262	6.395511051	8.258614947	5.674315303	7.90652752	5.943026639	7.617150104
FBgn0004359	2.64036888	3.231620331	2.071010671	3.963189692	4.337672851	4.91322325	3.622236347	2.521714488	2.030807582	2.22820321	3.294503898	3.033949618
FBgn0004360	0.138966783	0	0	0.061924839	0.31432412	0.063808094	1.245143744	0.56738576	1.314051965	0.143755046	0.581383041	0.193656359
FBgn0004362	28.0018068	20.5170314	25.00005738	46.31977953	39.16478531	47.34560586	63.16274631	44.00391781	86.07040371	29.75729448	52.77666048	43.24992008
FBgn0004363	959.5656376	1045.3916	923.0790419	996.8660573	1047.327967	1000.255684	767.4047287	863.245912	845.7118987	843.6983639	887.4489127	909.2166035
FBgn0004364	19.03844929	17.21025711	18.63909604	20.74482105	15.46474669	17.80245827	18.56396128	26.3519164	21.32347961	25.87590825	25.51625568	21.36675156
FBgn0004367	6.948339157	7.365088197	6.286996679	7.245206156	6.72653616	4.657990873	5.60314685	5.673857597	5.077018956	9.487833023	7.428783299	4.712304725
FBgn0004368	53.29376133	30.2118924	36.90836874	54.92733214	63.0534184	57.49109283	61.74781023	37.25833155	41.87047398	38.31071971	54.9083983	48.9305066
FBgn0004369	76.29276394	69.74287598	84.68954351	71.83281317	77.88951684	73.06026781	69.84124457	54.97337583	64.14962775	64.90540318	77.51773877	62.93831654
FBgn0004370	31.89287673	22.02011063	26.18349205	35.73063207	36.39873305	40.83718026	29.71365754	19.10198724	19.47186094	20.05382889	30.87789928	30.79136101
FBgn0004373	175.1676301	153.2389269	190.9028051	152.2112541	175.8957773	186.3196349	208.9011618	178.4743429	190.7167238	146.0551265	173.704333	187.8466678
FBgn0004374	7.851623247	7.891165925	8.727830684	17.89627845	13.07588338	16.84533686	20.88445644	13.86942968	12.66268257	12.21917889	21.38197628	12.07124635
FBgn0004378	3.196236012	0.375769806	1.40532867	2.662768075	2.07453919	2.105667107	5.320159635	5.673857597	8.302419233	3.162611008	4.521868095	4.712304725
FBgn0004379	2.153985139	0.977001495	1.40532867	1.981594846	0.817242711	0.829505224	2.037507945	2.080414452	3.105941008	2.084448164	2.583924626	2.259324183
FBgn0004380	48.84682427	44.56629899	46.07998743	37.09297853	34.26132904	32.66974421	51.73006284	51.44297555	55.96666778	49.02047062	50.12813774	54.74019736
FBgn0004381	14.10512849	11.94947983	13.97932203	9.164876164	10.30983112	7.720779392	33.05290667	25.59540205	45.09587425	14.87864724	17.63528557	16.58989472
FBgn0004387	65.66180503	63.80571305	85.79901351	51.64531568	62.36190533	66.6156503	69.33186759	62.28634784	80.27662913	67.34923896	69.05538562	67.32786067
FBgn0004389	0.486383741	0	0.295858667	0.123849678	0.377188944	0.446656659	1.414936073	0.945642933	0.716755617	0.50314266	0.904373619	1.097386032
FBgn0004390	49.81959175	43.43898957	55.69539411	48.36329921	61.16747368	74.59166206	43.07065407	38.77136025	43.18452594	49.8830009	46.6398395	51.96445622
FBgn0004391	17.64878146	17.51087296	18.19530804	19.93979814	19.42523059	19.46146872	26.26121352	27.73885936	28.49103579	24.51023531	27.71259161	24.72346178
FBgn0004394	21.05346765	17.73633484	24.63023405	12.50881747	20.80825672	19.97193347	20.09209224	25.59540205	29.62589885	25.94778577	22.99692917	40.60328318
FBgn0004395	38.07689858	35.39751572	59.17173345	24.6460859	42.87380992	35.47730035	48.33421626	34.73661707	59.19206806	33.85431329	46.2522508	37.11746873
FBgn0004396	129.7254921	154.892314	138.4618563	103.6621804	114.1625202	109.6223058	96.27225042	109.8837088	93.11850061	120.5386059	111.2379551	97.28004413
FBgn0004397	95.12276306	82.06812562	87.72209484	76.41525126	72.35741234	74.40023778	162.2648689	149.5376691	191.9113165	117.2322399	116.21201	144.0803308
FBgn0004401	176.1403976	179.5428133	167.8997937	259.3412255	244.921354	244.4488087	248.5193719	233.5738044	264.8412006	211.3199173	240.8217751	248.8484208
FBgn0004403	493.4710469	624.5294175	575.0013198	674.0518719	695.9764657	693.9130239	484.0213319	481.0800814	464.9354771	507.8146993	509.42074	489.0468575
FBgn0004404	99.7086669	116.4134859	115.3109156	147.3811167	151.0641719	146.5033842	432.8572435	99.79685085	101.3611902	114.3571389	107.6850588	104.76809
FBgn0004406	11.74269318	13.7531749	11.31659402	12.01341875	11.12707383	10.52833554	11.94206046	14.75202975	13.85727527	13.22546421	14.27618356	13.16863238
FBgn0004419	121.3180017	125.958039	104.6600035	143.5417767	118.9402469	121.299187	121.1185279	131.759582	144.8443643	122.335544	122.7364197	119.873286
FBgn0004425	28.27974037	66.21063981	40.53263742	6.378258411	7.669508519	6.444617509	223.8428868	781.794534	220.7010005	916.3665395	241.9845412	519.1926974
FBgn0004426	3.613136362	4.208621827	3.032551339	0.309624195	0.754377887	0.638080942	34.12825809	85.80133544	31.89562497	141.6705976	37.78989765	86.37073593
FBgn0004427	69.76132513	173.3050345	90.53275218	24.58416106	24.32868686	19.07862015	703.9589951	2256.051866	699.2548343	3677.397827	1138.218798	2201.162724
FBgn0004428	2.848819054	8.943321382	3.920127341	1.424271296	1.068702007	0.701889036	18.79035105	74.07536307	24.07104281	123.9168495	33.78481448	64.74577588
FBgn0004429	76.6401809	1.352771301	0.813611335	0.247699356	0.502918591	0.382848565	89.2541675	13.93247254	0	0	0.064598116	0.129104239
FBgn0004430	1.042250874	2.404926758	1.183434669	0.433473873	0.754377887	0.191424282	0.056597443	0.252171449	0.179188904	0	0.064598116	0
FBgn0004431	58.78294927	15.55686997	37.94387408	4.08703937	10.68702007	5.487496097	44.99496713	105.659837	150.7575982	33.92619081	17.95827615	32.46971612
FBgn0004432	657.5908178	660.302703	615.1641339	733.0662434	740.2961665	740.8757812	588.5002116	676.5129542	735.5107226	654.6604786	631.2527861	685.7371657
FBgn0004435	21.53985139	21.71949478	16.78997937	21.92139299	22.44274214	22.52425724	20.0354948	22.06500177	25.0864466	20.48509403	22.2863499	22.39958548
FBgn0004436	124.931138	132.1206638	132.1008949	115.365975	117.0543021	109.3032653	120.1563713	116.5662522	139.8868046	114.1415064	109.8813947	104.7035379
FBgn0004449	48.15199036	47.49730347	44.82258809	45.26705727	41.93083756	47.79226252	53.37138868	54.97337583	56.26531596	52.90185686	48.06099804	59.96891904
FBgn0004456	103.1828365	96.34737825	92.82565686	73.75248318	69.52849526	72.86884352	133.6831602	116.1249522	139.1103194	92.93763712	115.6952251	103.4124955
FBgn0004462	54.19704542	54.4114679	67.60370547	52.82188762	57.77277319	62.02146752	62.03079745	46.33650371	60.44639039	50.5298986	54.58540772	47.70401633
FBgn0004463	26.4036888	27.5063498	27.07106805	28.85697495	31.62100643	29.22410712	27.90253936	25.3432306	24.42942062	26.16341834	28.22937654	22.78689819
FBgn0004465	40.23088372	45.84391633	43.56518876	47.00095276	47.33721242	54.61972859	50.37172421	54.65816152	60.02828295	49.02047062	51.03251136	47.57491209
FBgn0004507	235.5486974	220.8774919	186.3909604	311.7296392	303.6999644	280.9470386	225.654005	214.09356	220.1634338	224.1859939	264.5292836	232.2585261
FBgn0004509	143.3442368	135.6528999	142.973701	148.4338389	149.8697402	157.2869521	203.7507945	179.5460715	186.3564605	135.0578655	177.7740143	163.9623836
FBgn0004510	11.67320978	12.62586548	10.20712402	9.288725841	8.361021582	7.146506545	11.77226813	13.80638682	11.94592695	13.51297431	12.7904269	8.004462821
FBgn0004512	233.9505794	344.4306041	290.8290699	304.917907	396.8656334	357.7081758	303.9282685	226.5130039	445.3441569	270.2594861	251.0282774	219.1544458
FBgn0004513	1.181217657	0.60123169	1.62722267	1.238496779	2.137404013	1.467586166	1.754520731	1.197814382	1.314051965	1.078162844	2.196335932	1.291042391
FBgn0004514	0.069483392	0.225461884	0.147929334	0.185774517	0.377188944	0.319040471	0.339584658	0.315214311	0.238918539	0.071877523	0.193794347	0.129104239
FBgn0004516	0.277933566	0.901847534	0.221894	0.681173228	0.754377887	0.893313318	0.735766758	0.189128587	0.358377809	0.287510092	0.258392463	0.645521195
FBgn0004552	17.50981468	7.440242158	14.4970747	12.63266714	11.5671276	3.637061367	10.13094228	0.189128587	0.059729635	8.984690363	5.103251136	4.776856845
FBgn0004556	14.45254545	16.15810166	15.31068603	20.1874975	16.21912457	16.97295304	17.09242776	14.18464399	13.61835673	14.66301467	15.76194022	12.20035059
FBgn0004567	0.555867133	0.60123169	0.443788001	0.495398712	0.377188944	0.957121412	0.226389772	0.504342898	0.955674156	0.934407798	0.322990578	0.903729673
FBgn0004569	3.752103145	3.381928254	3.180480673	3.467790981	2.514592957	3.573253273	7.357667581	4.097786042	5.972963477	3.665753668	5.297045483	3.937679291
FBgn0004573	4.794354018	3.983159943	4.215986009	4.458588404	5.092050738	3.190404708	3.452444019	2.521714488	2.150266852	3.737631191	3.229905782	2.452980542
FBgn0004574	196.429548	163.1592497	187.574395	149.4246364	150.1211995	149.757597	222.8807303	262.6996067	278.3998277	197.4475554	215.3055194	248.1383475
FBgn0004575	8.685423946	10.0706308	11.39055869	10.03182391	10.12123665	10.9111841	7.357667581	8.762957844	7.346745077	10.27848578	8.656147496	8.714536136
FBgn0004577	0.555867133	0.075153961	0.517752668	0.55732355	0.565783415	0.638080942	0.056597443	0.189128587	0.179188904	0.071877523	0	0.322760598
FBgn0004580	55.86464682	60.49893876	38.38766208	50.4068189	54.00088375	65.02044794	59.54050996	71.74277717	70.6004283	58.65205869	54.32701526	72.16926963
FBgn0004581	0.486383741	0.225461884	0.295858667	0.495398712	0.31432412	0.255232377	0.509376986	0.378257173	0.597296348	0.575020183	0.387588694	0.516416956
FBgn0004583	81.29556814	76.13096269	76.84928882	79.20186901	73.48897917	83.58860334	96.66843252	101.3098795	90.0125596	85.24674217	79.32648601	97.08638777
FBgn0004584	8.129556814	4.659545594	5.769244012	9.102951325	6.41221204	7.274122733	13.92297096	16.13897272	23.5334761	10.20660825	14.27618356	13.62049722
FBgn0004587	189.5506922	200.5107685	198.4472011	246.2750845	242.2181666	229.5815228	203.6375997	206.8436308	232.5871978	190.7629458	198.0578226	188.0403242
FBgn0004595	18.34361537	22.69649628	19.89649537	19.81594846	20.80825672	19.97193347	20.94105388	20.93023025	19.94969801	18.76003348	20.86519135	19.43018798
FBgn0004597	15.91169667	14.27925263	13.75742803	13.00421618	14.39604468	13.52731596	15.50769936	17.84113	18.21753861	16.60370779	13.82399675	14.07236206
FBgn0004598	26.05627184	17.51087296	17.97341404	34.36828561	32.81543809	24.62992434	26.03482375	22.82151611	27.59509127	20.84448164	31.07169362	25.82084781
FBgn0004606	1.111734265	1.052155457	1.183434669	2.415068719	1.697350246	1.595202354	2.094105388	0.882600071	1.015403791	0.718775229	0.904373619	1.097386032
FBgn0004607	37.65999823	29.98643051	32.7663474	25.57495848	23.95149792	26.99082383	37.52410466	30.07144526	28.78968396	36.51378164	45.86466211	42.60439889
FBgn0004611	59.13036622	60.72440064	59.91138012	64.77338153	61.16747368	73.76215684	46.52309809	49.67777541	45.09587425	58.29267108	57.8153135	67.45696491
FBgn0004620	7.99059003	10.67186249	7.248537348	9.96989907	10.12123665	11.86830551	5.886134065	8.384700671	7.048096903	8.697180271	7.687175762	9.55371369
FBgn0004622	11.11734265	12.62586548	12.86985203	14.67618683	14.58463915	14.42062928	5.206964749	10.3390294	10.57214535	8.625302749	10.98167966	10.52199548
FBgn0004623	0	0	0	2.35314388	0.125729648	0	0	0	0	0	0	0
FBgn0004629	7.365239506	6.914164429	8.062148683	8.917176808	9.61831806	8.29505224	13.35699653	17.58895855	17.97862007	14.59113715	14.66377225	11.74848575
FBgn0004635	2.987785837	1.427925263	2.366869338	1.981594846	1.885944718	2.679939954	10.86670904	11.41075806	16.60483847	4.025141283	6.330615333	7.423493746
FBgn0004636	242.2885864	254.0955428	251.2579732	241.073398	216.8836425	218.925571	261.819771	260.2409351	279.5944204	233.7457045	248.573549	252.8506522
FBgn0004638	74.48619576	63.80571305	80.17769883	72.69976092	73.3003847	73.06026781	80.0287843	83.21657809	98.49416774	74.82450134	79.77867282	82.82036935
FBgn0004643	25.08350436	33.36835877	28.25450272	27.68040301	31.05522302	29.22410712	35.48659672	37.38441728	35.30021415	36.0825165	33.26802956	35.56821786
FBgn0004644	18.34361537	10.67186249	9.541442019	11.7657194	13.1387482	11.74068932	26.03482375	30.0084024	18.69537568	23.2164399	24.03049902	27.24099444
FBgn0004646	25.22247114	27.35604187	29.06811406	30.40509592	34.00986974	36.37061367	25.41225187	36.43877435	35.18075488	32.34488531	37.01472026	31.82419493
FBgn0004647	10.76992569	7.891165925	9.98523002	13.68538941	8.926804997	11.86830551	16.24346612	14.62594403	20.72618327	12.14730137	16.86010818	16.13802988
FBgn0004648	239.9261511	227.4910405	235.1336758	218.0992828	227.7592571	234.4309379	245.46311	223.4869465	259.4058038	222.5328109	243.2765035	273.6364347
FBgn0004649	0.069483392	0	0	115.9232985	0	17.93007446	0	0.252171449	0	0	0	0.06455212
FBgn0004650	0.208450175	0	0	16.84355619	0.188594472	2.679939954	0	0	0.059729635	0.071877523	0.064598116	0.129104239
FBgn0004652	25.5698881	31.33920182	25.96159805	18.02012813	19.04804165	23.03472199	10.07434484	10.46511512	6.092422747	16.53183027	13.50100617	15.94437352
FBgn0004654	232.4914282	203.9678507	230.9176898	237.7913815	251.0821068	252.3610124	198.9400119	200.6654304	216.1615482	175.5967885	180.422537	256.5946751
FBgn0004655	69.34442479	71.02049332	71.59779748	68.30309735	67.83114501	69.806055	64.4644875	64.30371943	64.20935738	71.37438024	67.50503085	65.84316192
FBgn0004656	205.2539387	208.8528581	224.8525871	243.3026922	235.8059545	244.5764249	236.8037012	211.1935883	211.2637182	217.4295068	219.7627894	231.677557
FBgn0004657	309.7569596	236.3592079	334.542188	242.0022706	256.2370223	254.6581038	701.4687077	739.3666878	1021.914321	394.6076007	497.3408923	561.7325441
FBgn0004666	0	0	0	1.671970651	0	0.510464753	0	0.063042862	0.059729635	0	0	0
FBgn0004687	687.607643	701.5622277	734.6170708	652.3781783	702.2629481	684.8522745	691.9037398	855.6177256	966.5449499	767.7238221	689.0680996	767.2664927
FBgn0004698	45.65058826	51.55561738	56.80486412	51.95493987	50.04039984	57.68251711	57.50300202	49.42560396	57.34044938	42.12022842	52.64746425	47.83312057
FBgn0004795	32.86564421	30.96343201	41.56814275	42.72813887	51.92634456	55.32161763	27.11017516	33.53880269	35.83778086	31.91362017	42.44096198	36.34284329
FBgn0004797	11.04785926	15.40656204	11.16866469	19.56824911	18.85944718	18.12149874	11.03650137	8.762957844	9.13863412	9.919098161	10.52949285	8.843640375
FBgn0004811	21.53985139	25.25173096	19.67460137	22.23101718	18.23079894	18.5043473	15.62089425	22.38021608	16.90348664	24.29460274	19.05644412	19.75294858
FBgn0004828	463.6626719	455.2826969	448.0039869	441.8337259	443.8885217	442.4453249	438.5735853	416.9654905	458.1860283	475.1823039	460.9075551	434.3066602
FBgn0004832	5.141770976	4.283775788	4.437880009	5.325536149	4.65199697	4.657990873	7.301070138	6.808629117	5.913233843	6.468977061	6.911998374	7.229837387
FBgn0004837	6.045055066	5.411085206	4.215986009	3.901264853	4.086213555	4.275142308	3.792028676	5.358643286	4.061615165	4.815794035	5.943026639	1.613802988
FBgn0004838	907.8005108	946.4138333	969.1590293	1021.697918	1075.554273	1082.631933	967.6464817	950.3711475	1018.569462	897.462751	987.7051882	1004.43098
FBgn0004839	7.643173073	8.041473847	8.727830684	10.89877165	9.429723589	9.8264465	11.14969626	9.015129293	12.5432233	9.272200455	13.6302024	8.779088256
FBgn0004842	4.585903844	0.075153961	0.665682001	3.405866142	5.154915562	4.14752612	6.282316165	0.378257173	0.238918539	0.646897706	4.263475633	2.517532662
FBgn0004852	50.2364921	33.51866669	36.02079274	42.10889048	51.73775009	56.53397142	51.39047818	41.41916046	42.82614813	30.47606971	49.15916601	41.3133565
FBgn0004855	18.06568181	16.38356354	17.01187337	18.7632262	19.29950094	18.31292302	19.01674082	19.29111583	22.33888341	18.97566605	19.89621962	15.68616504
FBgn0004856	57.94914857	61.47594025	57.61847545	61.36751539	52.5549928	58.83106281	55.12590941	53.46034714	54.89153436	53.54875456	53.22884729	54.09467616
FBgn0004858	47.94354018	31.48950974	36.09475741	31.08626915	41.23932449	35.47730035	44.99496713	40.09526035	35.30021415	52.54246924	46.05845645	41.57156497
FBgn0004859	14.93892919	6.31293274	6.434926013	14.05693844	17.6021507	14.61205356	13.52678886	6.05211477	6.809178364	8.625302749	11.36926835	11.87758999
FBgn0004860	14.24409527	11.04763229	11.39055869	12.57074231	8.48675123	10.65595172	8.546213882	8.006443498	8.123230329	9.631588069	8.720745612	8.069014941
FBgn0004861	38.7717325	28.33304337	37.05629808	44.40010952	40.7364059	43.83616068	33.6188811	33.91705986	28.43130615	35.21998622	41.47199024	39.11858443
FBgn0004862	1.737084789	0.751539612	0.665682001	2.662768075	1.508755774	2.743748049	2.207300274	0.693471484	0.418107443	0.575020183	1.421158544	0.968281793
FBgn0004864	58.5050157	61.17532441	54.73385344	55.42273085	52.30353351	48.11130299	59.93669206	66.00587671	58.89341989	59.87397658	58.07370596	56.03123975
FBgn0004865	4.169003494	3.006158448	4.88166801	3.220091625	2.891781901	2.807556143	11.65907324	8.447743534	16.78402737	5.103304126	8.074764456	10.52199548
FBgn0004867	1606.039113	2195.397514	2004.886259	2595.951173	2659.119187	2756.382051	1639.741117	1617.868972	1560.376979	1768.115186	1854.418106	1672.739073
FBgn0004868	452.8232629	469.7874114	476.3324543	395.2043221	396.7399038	396.7587294	406.7092249	487.1321961	508.5381105	473.7447535	420.6629291	474.9744955
FBgn0004870	4.585903844	5.185623322	5.547350011	5.26361131	5.909293449	7.018890357	5.093769864	6.682543392	6.450800555	5.462691741	6.266017217	6.77797255
FBgn0004872	0.277933566	0.150307922	0	13.87116392	0.062864824	4.211334214	0.565974429	0.756514346	1.433511235	0.287510092	0.710579272	0.839177554
FBgn0004875	74.62516254	73.42542008	72.11555015	80.19266643	69.02557667	74.52785397	82.23608457	85.36003541	76.63312141	73.89009355	74.54622545	69.65173697
FBgn0004876	405.64404	359.5365503	410.9476888	348.9464674	375.1772692	449.4642152	322.0394503	315.4664824	207.6202105	379.2976884	363.0414099	425.592124
FBgn0004878	0	0	0	0.061924839	0	0.255232377	0.905559087	2.080414452	1.732159408	3.090733485	0.775177388	1.678355108
FBgn0004882	0.625350524	1.427925263	0.739646668	53.19343665	0.942972359	10.40071935	1.018753973	1.134771519	0.657025983	1.221917889	0.645981156	0.839177554
FBgn0004885	8.615940555	2.55523468	4.807703343	4.582438082	7.04086028	2.679939954	8.31982411	0.441300035	2.150266852	4.025141283	3.617494476	2.388428422
FBgn0004888	206.5046397	239.0647505	212.6484171	226.5210609	231.4682817	230.9853008	181.3948046	195.9372157	187.0732161	187.0253146	184.4276202	206.1149176
FBgn0004889	159.7423172	96.79830201	100.0002295	160.0757087	194.4409004	181.597836	219.9376632	93.24039318	102.4363236	99.40661418	186.2363674	121.3579847
FBgn0004892	13.54926136	13.97863678	9.837300687	14.42848747	11.37853313	10.71975982	10.4139295	11.97814382	9.019174851	13.00983165	11.24007212	6.84252467
FBgn0004893	89.35564156	90.03444551	110.5032122	70.09891768	91.21685951	94.81882791	80.99094083	69.78844844	73.46745077	68.93054447	73.83564618	75.59053197
FBgn0004895	1.181217657	0.751539612	0.665682001	1.052722262	1.005837183	1.722818542	0.905559087	0.819557208	0.418107443	0.359387615	0.710579272	0.903729673
FBgn0004901	23.13796939	23.22257401	20.93200071	35.17330852	28.22630594	30.24503663	39.61821005	37.510503	40.79534055	30.18855962	33.65561825	26.85368172
FBgn0004903	55.16981291	54.4114679	60.20723879	59.44784539	55.32104505	54.23688003	56.59744293	49.11038965	51.96478225	45.57034952	54.45621149	61.19540931
FBgn0004907	1633.346086	1633.771962	1579.145637	1561.063265	1591.737342	1611.218185	1782.706257	1751.835055	2017.726792	1550.110659	1642.665483	1740.325142
FBgn0004908	8.476973771	6.388086701	7.396466682	7.554830351	6.915130632	7.210314639	10.47052694	11.03250088	13.737816	9.775343115	8.203960687	9.101848853
FBgn0004910	116.3846809	112.8060957	125.5180396	102.0521346	123.2150549	130.7427849	118.1754608	108.3706801	135.5265413	110.1163651	105.3595266	132.0090844
FBgn0004911	2.22346853	0.901847534	2.144975338	3.282016464	3.771889435	3.445637084	1.867715617	1.008685795	0.836214887	1.509427981	2.325532163	1.484698749
FBgn0004913	22.92951922	23.74865174	21.07993004	24.27453687	21.05971601	22.39664105	26.3744084	26.3519164	27.05752455	26.37905091	27.38960103	24.91711814
FBgn0004914	182.6718364	141.8906787	192.6039924	184.0406213	183.4395562	195.1251519	180.6590378	175.3221998	211.0845293	188.2472325	193.5359545	225.0286887
FBgn0004915	26.05627184	22.8468042	22.11543538	23.40758912	22.44274214	22.58806533	24.28030302	28.36928799	24.54887989	26.52280595	25.45165756	23.17421091
FBgn0004919	19.31638286	17.05994919	32.9882414	20.74482105	23.32284968	27.11844001	19.69591014	18.59764435	22.09996487	18.831911	21.31737816	24.72346178
FBgn0004921	237.0078486	228.7686579	226.2579158	226.9545347	224.4902862	225.689229	253.4433494	247.3171484	259.1071556	225.7672994	222.6697046	227.933534
FBgn0004924	225.543089	221.3284157	240.3112025	245.5939112	248.2531897	259.6989432	195.4875679	211.7609741	191.4932091	228.8580329	227.1269746	249.1711814
FBgn0004926	240.6904684	266.7965622	254.6603479	320.9564402	332.9321075	325.4212802	242.6332378	214.53486	264.9009302	214.9137935	225.2536293	224.3831675
FBgn0004957	5.211254368	5.260777283	7.174572681	4.70628776	4.903456266	4.849415156	4.923977535	6.556457668	5.554856034	6.109589447	6.007624755	6.713420431
FBgn0005198	89.91150869	91.9884485	84.61557884	81.05961418	82.22718969	75.22974301	93.49897572	93.80777894	94.1339044	91.71571923	91.08334306	80.04462821
FBgn0005278	184.3394378	166.0902542	203.2549044	274.2031868	270.5702022	302.1951339	187.5073284	142.28774	158.4029914	164.671405	185.8487787	173.6452015
FBgn0005322	70.52564244	73.95149781	67.45577614	71.46126414	67.45395607	69.29559025	60.55926393	66.32109102	71.49637282	63.53973025	59.94705132	60.03347116
FBgn0005355	15.14737936	16.30840958	16.64205003	14.61426199	10.93847936	10.9111841	16.24346612	15.94984413	15.76862358	14.87864724	16.21412703	15.75071716
FBgn0005386	51.76512672	49.22584458	43.56518876	34.30636077	38.78759636	34.26494656	47.08907252	48.29083244	42.28858142	50.67365365	51.09710947	31.30777797
FBgn0005390	0.138966783	0.225461884	0.073964667	18.88707588	0.125729648	2.61613186	0	0.063042862	0.059729635	0.359387615	0.322990578	0
FBgn0005391	945.8774094	62.75355759	256.2136059	233.2708683	156.4705467	117.3430851	58.46515855	0.882600071	29.86481739	135.0578655	24.93487264	61.97003475
FBgn0005411	62.74350259	58.92070557	59.83741545	62.42023765	59.15579931	65.72233698	65.70963124	60.20593339	55.78747888	60.73650685	60.52843436	55.64392703
FBgn0005427	53.29376133	58.01885804	60.57706212	43.03776307	48.02872548	44.60185781	45.2213569	44.94956074	46.17100768	51.53618392	54.19781903	40.28052258
FBgn0005533	1016.403052	1217.419017	1170.047064	1364.885375	1366.681272	1434.086916	939.8005398	901.3868436	893.9734436	1039.995879	1032.277888	956.6624114
FBgn0005536	188.7168915	179.0918895	187.796289	170.9125555	184.1310693	195.7632329	221.5789891	223.5499893	239.9936725	181.0594802	178.4845935	250.6558801
FBgn0005558	1.111734265	0.901847534	1.40532867	1.424271296	0.628648239	0.638080942	0.3961821	0.504342898	0	0.575020183	0.839775503	0.580969076
FBgn0005564	8.268523597	8.116627808	7.248537348	7.245206156	7.355184399	7.656971298	8.88579854	8.952086431	8.541337773	7.690894951	7.751773877	10.39289124
FBgn0005585	1095.127735	1648.652447	1070.1208	1043.061987	982.3886035	875.3194356	1096.632054	1345.712936	1125.724427	1339.868904	1276.652559	1359.661294
FBgn0005586	12.71546066	11.27309418	12.79588736	13.18999069	13.01301855	17.4196097	10.4139295	11.22162947	11.1694417	15.95681008	11.5630627	17.23541591
FBgn0005592	10.76992569	4.208621827	5.251491344	7.554830351	6.537941688	6.636041792	3.735431233	4.03474318	4.240804069	2.875100916	5.297045483	5.099617443
FBgn0005593	1588.042914	1959.188614	1868.495413	2290.847492	2292.554399	2388.656005	1605.443066	1468.70956	1452.863636	1627.522751	1687.367379	1573.393361
FBgn0005596	21.81778495	21.11826309	22.04147071	19.38247459	18.23079894	17.35580161	17.77159708	18.09330145	18.69537568	19.83819632	17.69988369	15.10519597
FBgn0005612	84.83922111	66.58640961	97.11560753	30.83856979	50.29185914	43.70854449	75.38779398	68.90584837	127.2241221	57.78952842	54.84380018	85.33790201
FBgn0005614	2.292951922	3.532236176	2.810657339	9.412575519	2.200268837	2.998980425	2.207300274	2.458671625	1.911348313	3.378243577	2.390130279	2.323876303
FBgn0005616	13.27132779	16.75933335	13.01778136	12.8803665	13.07588338	11.80449742	13.35699653	13.49117251	10.93052316	14.23174954	13.82399675	10.84475608
FBgn0005617	49.12475784	52.0816951	52.36698411	38.70302434	42.74808027	40.3905236	35.14701206	41.29307473	38.94372187	47.0797775	40.95520532	33.17978944
FBgn0005619	1.389667831	0.676385651	1.257399336	0.619248389	1.44589095	3.190404708	0.226389772	0.441300035	0.477837078	0.718775229	0.516784925	2.130219944
FBgn0005624	16.81498076	11.94947983	22.48525871	13.43769005	18.79658235	21.56713582	16.13027123	17.21070138	20.42753509	17.82562568	19.18564035	24.27159694
FBgn0005626	66.07870538	69.36710618	68.71317547	92.45378454	56.82980083	76.82494536	29.20428055	81.01007791	90.37093741	38.16696466	58.78428524	69.84539333
FBgn0005630	349.9878433	354.2006191	368.7138641	412.2955777	374.2971616	391.5264657	349.7155999	318.9968827	310.5343712	306.8451453	386.555124	405.8391755
FBgn0005631	32.24029369	26.75481018	30.62137206	18.45360201	23.1342552	20.16335775	23.65773114	27.42364505	32.49292132	25.22901054	22.54474236	26.59547324
FBgn0005632	520.0831859	561.0994742	563.2409378	522.7694904	549.3128315	530.1814543	491.5487918	491.5451965	474.5519483	537.2844837	512.779842	490.6606605
FBgn0005636	7.08730594	7.816011964	6.286996679	7.802529707	6.72653616	7.848395581	9.338578083	6.871671979	4.360263338	6.18146697	7.041194605	7.617150104
FBgn0005638	1.459151223	0.150307922	1.257399336	0.247699356	0.440053767	0.446656659	2.377092603	2.836928799	4.419992973	1.150040366	1.098167966	1.613802988
FBgn0005640	86.85423946	86.12643952	105.6215442	85.95167645	110.327766	110.8984676	91.235078	88.26000707	92.64066353	74.6807463	79.52028036	97.21549201
FBgn0005642	37.72948162	39.75644547	43.19536542	43.28546242	44.82261946	39.62482647	38.54285863	34.86270279	40.79534055	35.50749631	42.63475633	34.79359242
FBgn0005648	35.99239683	49.15069062	29.80776073	33.8728869	30.55230443	24.94896481	43.91961571	46.08433226	43.42344448	40.39516787	38.50047692	36.0200827
FBgn0005649	121.3180017	116.7141017	107.9144489	119.5149392	127.4269981	112.2384376	120.3827611	112.2162947	127.2241221	111.2664055	116.9225893	122.7781313
FBgn0005655	3.54365297	0.826693573	1.62722267	4.644362921	0.880107535	2.424707578	8.263226668	9.519472191	15.46997541	4.45640642	6.266017217	7.939910702
FBgn0005659	9.72767482	1.202463379	1.701187337	5.573235505	4.65199697	4.530374685	9.84795507	0.693471484	1.851618678	1.581305504	5.555437945	4.454096247
FBgn0005660	19.94173338	3.532236176	23.00301138	4.892062276	6.600806512	11.42164885	70.29402412	68.84280551	75.19961018	11.2847711	33.4618239	69.58718485
FBgn0005664	62.67401919	49.15069062	100.1481589	13.56153973	39.10192048	27.37367239	163.0006356	192.154644	301.2165482	64.04287291	144.9581715	127.2322276
FBgn0005666	658.0077182	583.0444309	456.4359589	709.2871053	688.9984702	778.2673244	546.2785191	563.1618879	467.7427699	729.8443676	655.3478832	840.4040441
FBgn0005670	365.3436729	510.5208584	422.4122122	264.4809871	230.7139038	263.3998127	28.97789078	117.1336379	59.19206806	137.2860687	57.55692104	113.2889698
FBgn0005671	2117.367391	2360.134997	2197.194392	2302.551286	2259.801826	2202.719218	1626.723705	1776.169599	1361.835673	1919.561127	1795.181634	1826.566774
FBgn0005672	38.7717325	38.32852021	44.60069409	33.74903722	43.31386368	45.75040351	53.37138868	48.41691816	67.19583912	39.89202521	48.90077354	44.54096247
FBgn0005674	135.0062298	152.0364635	133.4322589	165.2773951	171.1809155	176.7484208	161.8686868	148.5289833	164.0773067	131.823377	140.9530883	139.4325782
FBgn0005677	3.474169578	3.081312409	4.068056675	2.972392269	4.714861794	3.828485649	3.395846576	3.215185972	3.404589182	3.521998622	3.617494476	3.550366574
FBgn0005683	1.111734265	0.977001495	0.961540669	1.671970651	1.194431655	0.957121412	1.867715617	1.639114417	2.389185391	1.437550458	1.937943469	1.484698749
FBgn0005694	96.79036446	98.90261293	92.15997485	114.189403	100.0807997	104.1348097	72.44472695	74.07536307	60.86449783	87.90621051	84.17134468	80.75470153
FBgn0005695	24.04125348	26.07842453	24.11248138	19.75402362	19.11090647	18.95100396	16.63964822	17.90417286	22.51807231	22.78517476	18.02287426	15.10519597
FBgn0005696	0.625350524	0.300615845	1.109470002	0.990797423	0.440053767	0.829505224	2.660079818	2.521714488	4.718641147	1.293795412	2.131737816	2.130219944
FBgn0005771	52.66841081	59.74739915	37.27819208	39.56997208	39.73056872	39.94386694	39.39182028	43.49957491	26.63941711	56.71136557	34.43079564	33.69620639
FBgn0005775	0.416900349	0	0.221894	0.185774517	0.377188944	0.319040471	0.282987215	0.063042862	0	0	0.516784925	0.387312717
FBgn0005777	102.210069	108.7477818	94.67477353	97.40777166	101.5266906	99.41301069	100.8000459	110.8293517	118.2049472	109.3975899	104.1967605	99.99123315
FBgn0008635	233.1862621	279.5727356	229.8082198	228.0691818	215.3120219	199.0174457	218.4661297	266.6082642	223.6277526	255.7402265	238.0440561	244.136116
FBgn0008636	1.111734265	1.352771301	0.813611335	0.495398712	0.440053767	0.76569713	0.509376986	0.693471484	0.895944522	0.862530275	0.45218681	0.387312717
FBgn0008646	0.833800699	1.503079224	0.887576002	0.371549034	0.754377887	0.638080942	0.622571872	1.260857244	1.314051965	0.646897706	0.710579272	0.774625434
FBgn0010014	1.737084789	1.578233185	1.701187337	2.291219041	1.508755774	2.105667107	1.697923288	2.01737159	1.791889043	1.437550458	1.808747238	1.549250869
FBgn0010015	3.474169578	3.457082215	4.068056675	5.201686471	4.211943203	5.806536568	2.999664475	2.58475735	2.269726121	3.162611008	4.00508317	4.260439889
FBgn0010019	2.987785837	0.150307922	0.147929334	0.681173228	13.57880197	0.063808094	64.97386448	0.063042862	0.11945927	0.071877523	4.909456789	0.06455212
FBgn0010038	1.111734265	0.676385651	1.775152004	1.981594846	4.274808027	1.148545695	3.226054247	6.115157632	8.182959964	5.822079355	3.229905782	5.680586518
FBgn0010039	2.292951922	1.87884903	1.997046004	1.981594846	4.400537675	0.893313318	2.546884932	3.341271696	3.643507721	2.803223393	2.777718973	2.840293259
FBgn0010040	0.208450175	0.300615845	0.517752668	0.185774517	0.31432412	0.255232377	0.113194886	0.504342898	0.776485252	0.359387615	0.322990578	0.645521195
FBgn0010041	10.7004423	7.289934235	13.83139269	7.183281317	12.51009996	10.14548697	23.2049516	29.81927382	44.43884827	25.30088806	16.27872514	38.15030264
FBgn0010042	0.486383741	0.300615845	0.739646668	0.495398712	0.502918591	0.701889036	0.3961821	1.323900106	0.238918539	1.293795412	0.45218681	1.936563586
FBgn0010043	4.307970277	5.486239167	6.73078468	4.148964209	4.526267323	5.551304191	1.754520731	3.656486007	1.493240869	4.384528897	1.550354775	3.744022933
FBgn0010044	6.600922199	3.15646637	9.245583352	3.52971582	5.029185914	3.38182899	22.8087695	37.76267445	29.98427666	12.36293394	12.59663255	15.62161293
FBgn0010051	150.7094763	137.456595	135.5772343	168.8690358	178.2846407	183.3206545	165.8305078	140.6486255	145.381931	147.7083096	162.528859	177.5183287
FBgn0010053	314.2038967	428.8285025	367.5304294	293.3998869	348.1453949	322.3584917	118.6282404	201.8002019	133.7943819	269.7563435	190.6936374	252.3987873
FBgn0010078	1751.745785	2180.742492	1988.540067	2168.545935	2322.038001	2455.526887	1562.372412	1519.963407	1521.672175	1810.882312	1813.721293	1775.828808
FBgn0010097	0.208450175	0	0	1.238496779	0.062864824	0.319040471	0.056597443	0.126085724	0.238918539	0	0	0.06455212
FBgn0010100	1313.791968	1739.438432	1476.33475	1531.587042	1367.372785	1359.686678	1116.214769	1185.773195	908.4280153	1272.016523	1357.723195	1200.669423
FBgn0010105	3.126752621	2.55523468	2.071010671	3.591640659	2.640322605	2.233283295	2.263897717	2.206500177	1.732159408	2.300080733	2.196335932	2.001115705
FBgn0010113	53.08531116	42.91291184	57.02675812	48.42522405	45.95418629	48.23891918	71.65236275	64.05154799	74.12447675	50.74553117	61.43280798	56.41855247
FBgn0010114	0.208450175	0.375769806	0.961540669	0.371549034	0.377188944	0.063808094	0.169792329	0.126085724	0.298648174	0.215632569	0.129196231	0.322760598
FBgn0010173	44.4693706	37.65213456	38.31369741	43.71893629	46.89715865	47.60083824	47.08907252	49.48864682	70.54069867	40.1795353	44.50810168	45.63834851
FBgn0010194	1.737084789	1.352771301	1.775152004	1.424271296	1.257296478	2.743748049	2.490287489	2.458671625	3.822696625	3.090733485	2.713120857	3.163053857
FBgn0010197	0.347416958	0.075153961	0.443788001	0.309624195	0.251459296	0.701889036	0.113194886	0.063042862	0.238918539	0	0.064598116	0.451864837
FBgn0010198	1171.559465	1283.253887	1226.038317	1477.836281	1538.553701	1610.835337	955.8176162	988.3859934	989.6005889	1116.617318	1100.170508	1027.540639
FBgn0010213	108.5330576	137.0056712	118.4174316	143.3560022	139.8113684	132.146563	89.87673937	106.9206943	98.79281591	111.1226504	99.86868679	102.7024222
FBgn0010215	149.1113583	127.6114261	121.5979122	122.9827301	122.5864067	120.9801465	139.9088789	145.8811831	158.9405581	152.6678586	149.6092358	156.7325462
FBgn0010217	1825.537147	2266.493162	1835.063384	1982.15217	2049.016071	2025.268908	1270.612594	1579.664998	1249.245311	1611.422186	1546.543487	1564.678825
FBgn0010220	31.40649299	34.34536026	31.6568774	40.68461919	35.64435517	39.68863456	36.05257115	28.24320226	26.22130967	33.92619081	36.04574853	30.79136101
FBgn0010222	12.02062674	8.642705537	7.840254683	15.23351038	18.67085271	11.67688123	15.96047891	11.15858661	13.37943819	8.840935317	11.82145516	14.39512265
FBgn0010223	112.146194	177.8142722	135.3553403	81.86463708	88.45080726	95.13786838	59.65370485	97.77947926	64.38854629	110.5476302	66.40686288	98.82929499
FBgn0010225	141.1902517	101.6081555	108.9499542	127.3793937	140.314287	126.4038345	165.094741	129.8052533	152.4897576	132.2546421	140.759294	134.9784819
FBgn0010226	182.2549361	155.9444695	148.5950156	102.1759843	77.82665202	90.22464513	151.2283675	180.9960573	101.9584866	187.5284573	139.1443411	140.7881727
FBgn0010228	108.1161573	111.9042482	117.6777849	113.3224553	151.5670905	141.9730095	160.9065302	140.2073255	203.7975138	128.9482761	146.8315169	128.7814785
FBgn0010235	145.9151223	140.0869837	131.9529656	116.8521711	115.2940871	110.451811	135.2678886	163.6592702	163.1216326	140.0174146	127.7104746	136.075868
FBgn0010238	21.33140121	9.619707032	10.35505335	23.71721332	25.39738887	22.33283295	23.43134137	15.13028693	15.58943468	10.42224082	20.67139701	20.33391765
FBgn0010240	0.486383741	0.751539612	0.147929334	0.619248389	0.565783415	0.382848565	0.509376986	0.315214311	0.418107443	0.431265137	0.193794347	0.193656359
FBgn0010241	525.5028904	645.1216029	574.7794258	604.2006536	745.136758	742.2795593	314.342198	329.4619978	358.7959161	539.4408094	397.9889905	492.6617762
FBgn0010246	2270.439303	2193.293203	2457.254161	2127.551692	2207.875481	2199.784046	2247.597654	2690.795444	2776.591802	2464.96777	2092.52676	2612.488829
FBgn0010247	49.75010836	54.56177582	44.45276476	55.05118182	54.69239681	55.6406581	59.14432786	61.65591922	72.57150625	58.00516098	56.52335119	57.70959486
FBgn0010258	0.138966783	0.901847534	0.517752668	1.052722262	0.440053767	0.319040471	0.056597443	0.315214311	0	0.718775229	0.193794347	0.580969076
FBgn0010263	39.18863284	37.65213456	27.88467939	36.90720401	33.19262703	43.19807974	29.60046265	35.99747431	32.25400278	43.19839127	35.20597303	48.41408964
FBgn0010265	1346.310195	1579.28534	1538.169211	1676.30539	1624.489915	1752.042649	1210.562707	1222.275012	1150.691414	1177.425703	1255.141387	1204.477998
FBgn0010269	35.92291344	40.05706131	33.2101354	31.45781818	27.849117	27.50128858	32.65672457	37.44746014	34.64318817	39.74827017	33.97860883	35.6973221
FBgn0010278	48.98579106	46.74576386	43.56518876	66.69305154	57.08126012	61.0643461	58.52175599	67.83411972	78.18609192	50.67365365	57.87991162	56.61220882
FBgn0010280	123.680437	122.5761107	121.8937709	149.4246364	134.4049936	137.7616753	109.3462597	109.5054516	100.584705	111.482038	125.5141387	122.4553707
FBgn0010282	45.72007165	55.46362336	44.60069409	52.01686471	54.50380234	53.4711829	51.95645261	55.66684731	56.32504559	55.34569264	55.94196815	54.48198888
FBgn0010287	3.404686187	3.532236176	3.550304007	3.591640659	3.709024612	3.38182899	2.603482375	2.01737159	1.791889043	4.312651374	2.906915204	2.259324183
FBgn0010288	63.92472024	59.37162934	53.77231278	59.38592055	54.06374858	59.85199232	72.21833718	89.64695003	106.7368573	70.72748254	70.15355359	77.33343919
FBgn0010292	35.22807953	39.53098359	38.83145008	62.11061346	49.47461643	57.74632521	35.09041462	30.57578816	29.80508775	34.86059861	36.36873911	32.92158096
FBgn0010300	29.59992481	24.04926758	29.65983139	21.42599427	21.8140939	23.73661102	26.71399306	27.61277364	31.17886935	33.5668032	27.45419915	30.79136101
FBgn0010303	113.5358618	113.0315576	109.3197776	107.7492198	102.3439333	106.6233253	133.1737832	117.8271094	122.4457513	114.2852614	112.0131325	116.3229194
FBgn0010309	11.534243	12.92648132	9.171618685	10.3414481	8.926804997	8.039819863	12.90421699	14.31072972	11.64727878	15.09427981	15.05136095	13.42684086
FBgn0010313	38.98018267	35.6229776	41.79003675	32.94401432	35.26716622	33.49924943	43.52343361	35.93443145	32.01508424	39.89202521	42.18256952	40.53873106
FBgn0010314	0.277933566	0.075153961	0.073964667	0.495398712	0.062864824	0.255232377	0.792364201	0.945642933	1.732159408	0.431265137	0.581383041	0.903729673
FBgn0010315	26.3342054	21.56918686	19.00891937	32.01514173	26.21463158	24.50230815	19.41292292	23.95628763	18.57591641	24.72586788	27.06661045	22.85145031
FBgn0010316	9.866641603	9.018475343	10.35505335	6.687882606	8.046697462	9.252173652	10.52712438	7.18688629	10.03457864	8.625302749	7.945568224	6.197003475
FBgn0010317	0.069483392	0.075153961	0.147929334	3.158166786	0	0.829505224	0.169792329	0.126085724	0.179188904	0.287510092	0.064598116	0
FBgn0010328	102.1405856	105.5913155	102.5889929	122.7969556	112.46517	117.3430851	94.68752202	100.6164081	89.05688545	103.503633	106.0055078	109.3512905
FBgn0010329	0.416900349	0.526077728	0.887576002	0.433473873	0.502918591	0.893313318	0.792364201	0.378257173	0.477837078	0.934407798	0.45218681	0.774625434
FBgn0010333	112.9105113	129.4902751	111.9085409	111.2170107	106.052958	105.9214363	112.2327293	123.4379242	123.4014254	113.7102412	114.2094685	112.9662092
FBgn0010339	45.02523774	51.78107926	46.74566943	62.11061346	57.33271942	58.51202234	46.8060853	48.8582182	45.81262987	47.94230778	50.25733397	47.51035997
FBgn0010340	14.0356451	16.38356354	13.75742803	13.62346457	15.84193563	14.35682118	13.30039909	14.81507261	15.64916431	18.11313577	14.27618356	13.36228874
FBgn0010341	403.0036711	363.5197103	410.5778655	306.5279528	316.0214699	304.2369929	482.7761882	539.7099432	669.9873132	408.8393503	425.636984	468.3901793
FBgn0010342	9.380257862	10.52155457	7.692325349	9.722199714	8.801075349	8.29505224	8.942395983	11.47380092	11.34863061	12.50668899	11.36926835	9.166400973
FBgn0010348	848.1142775	943.6331367	853.5522551	770.5926958	838.5538863	807.5552396	739.6719816	926.9192028	906.5166669	866.6991712	771.8182857	891.658427
FBgn0010350	90.11995886	115.0607146	89.27535285	68.98427058	84.616053	96.0311817	60.3894716	80.94703505	77.17068813	81.79662107	62.40177971	80.30283669
FBgn0010352	637.0237339	557.642392	584.0250092	673.3087738	755.6351836	733.4740423	659.982782	549.4815869	452.3325241	483.0169539	604.1215775	660.8200476
FBgn0010355	156.4071144	159.5518596	148.1512276	157.4129406	142.2630965	145.9291113	133.0605883	144.3051116	119.1008917	153.8897765	145.7333489	136.4631807
FBgn0010356	19.87224999	22.54618836	19.45270737	17.02933071	15.33901704	13.52731596	15.90388146	20.55197307	16.84375701	20.05382889	18.53965919	13.49139298
FBgn0010358	28.8356075	22.77165024	33.72788807	4.148964209	6.223617569	4.466566591	2.886469589	22.75847325	4.718641147	26.95407109	3.165307667	10.07013065
FBgn0010359	2.848819054	2.104310913	2.736692672	0.55732355	0.691513063	0.638080942	0.622571872	1.891285866	0.895944522	2.443835779	0.839775503	1.42014663
FBgn0010379	150.2230926	131.8952019	135.8730929	142.1794302	150.1211995	147.1414651	223.616497	188.2459865	249.3114955	167.5465059	196.2490753	183.3280195
FBgn0010380	133.269145	136.7802094	117.2339969	123.7258282	120.1975433	115.4926504	130.2873136	152.3115551	144.6054458	141.2393325	130.8111842	136.2049722
FBgn0010381	0.347416958	0.300615845	0.591717335	0.247699356	0.062864824	0.063808094	26.60079818	0.378257173	1.015403791	0.143755046	0.322990578	0.258208478
FBgn0010382	4.238486886	2.029156952	2.662728005	3.096241947	1.697350246	2.679939954	4.584392877	6.304286219	6.211882016	3.881386237	4.198877517	6.067899235
FBgn0010383	1.32018444	2.705542603	1.775152004	4.272813887	1.76021507	2.105667107	0.679169315	0.504342898	0.477837078	0.790652752	0.645981156	0.516416956
FBgn0010385	1.945534964	3.607390137	2.810657339	1.981594846	1.131566831	2.041859013	21.90321041	71.55364859	57.28071975	27.02594861	22.09255555	18.26824983
FBgn0010387	383.4788381	527.6559615	516.4213037	339.5338919	421.0685906	397.0139618	689.8662319	906.241144	1088.871242	668.1015754	492.7544261	593.2985306
FBgn0010388	0.347416958	0.075153961	0.073964667	0	0	0	15.79068658	9.267300742	5.614585669	1.365672935	0.387588694	0.516416956
FBgn0010389	13.89667831	15.78233185	15.01482736	19.50632427	19.80241954	20.61001441	16.35666101	16.58027276	20.72618327	16.24432018	17.18309876	21.43130368
FBgn0010391	139.9395506	195.4002991	146.302111	151.6539306	146.9779583	133.6779573	142.1727766	145.944226	133.4360041	149.2177376	153.614319	156.9262026
FBgn0010395	100.8204012	115.0607146	142.6038776	100.3801639	112.9052238	113.3869833	179.7534787	160.0658271	256.9568888	127.151338	128.8086426	139.5616824
FBgn0010397	134.7282963	84.84882218	154.955977	113.7559291	121.0776509	145.6100709	202.7320406	166.5592419	213.8320925	153.3147564	165.7587647	223.4148857
FBgn0010398	3.057269229	3.081312409	2.071010671	1.671970651	1.571620598	2.29709139	2.660079818	2.773885936	4.419992973	2.875100916	2.906915204	1.549250869
FBgn0010401	1.181217657	0.901847534	1.109470002	0.866947745	0.817242711	0.382848565	0.282987215	0.756514346	0.418107443	0.862530275	0.45218681	0.903729673
FBgn0010406	53.08531116	54.4114679	52.66284277	55.9800544	53.24650586	55.83208238	61.97420001	58.44073325	66.18043533	54.84254998	54.26241714	53.77191557
FBgn0010407	1.459151223	1.127309418	1.923081337	0.805022906	1.383026126	1.467586166	1.528130959	1.008685795	1.851618678	2.012570641	0.775177388	3.227605976
FBgn0010408	589.2886439	758.9798541	676.1110194	838.7719435	860.4937099	888.8467515	608.0263294	570.7270314	574.1809791	618.2185745	643.7202224	605.7570896
FBgn0010409	1366.251928	1614.833164	1547.562724	1791.73329	1795.859425	1799.643487	1243.672211	1198.381767	1145.793584	1266.625709	1242.35096	1176.268722
FBgn0010411	1132.301349	1301.816916	1273.597598	1318.503671	1358.57171	1412.51978	978.0038138	989.8359793	999.4559787	1017.498214	1007.988997	956.7915156
FBgn0010412	928.9929453	1078.910267	985.7271147	1186.665689	1254.84475	1250.319605	852.5272828	839.7939672	863.1529521	938.145429	881.5058861	802.0600851
FBgn0010414	0.694833916	0	0.369823334	0.928872584	1.068702007	0.255232377	0.622571872	0.378257173	0.059729635	0.071877523	0.45218681	0.193656359
FBgn0010415	163.2164868	155.4183917	163.9796663	165.6489442	165.7745407	168.2619443	154.6808115	163.7223131	174.828641	157.2680201	158.1361871	173.7743058
FBgn0010416	35.85343005	37.65213456	36.24268674	39.94152112	35.95867928	31.20215804	40.12758704	40.15830322	42.58722959	41.18582062	42.18256952	36.47194753
FBgn0010417	35.4365297	32.76712708	31.2130894	32.88208948	27.34619841	24.18326768	39.05223562	33.72793127	39.24237005	35.79500641	36.30414099	34.14807123
FBgn0010421	14.45254545	16.90964127	15.6065447	13.87116392	14.52177433	11.35784076	14.82853005	16.012887	14.75321979	14.51925963	15.30975341	12.97497602
FBgn0010422	43.21866956	41.03406281	37.20422741	44.33818468	43.37672851	40.51813979	42.10849754	42.04958908	40.13831457	43.41402383	44.44350356	39.37679291
FBgn0010423	38.14638197	30.36220032	22.85508205	23.2218146	22.19128285	21.24809535	20.09209224	23.32585901	24.30996135	41.68896328	26.74361988	43.18536796
FBgn0010424	61.35383476	59.14616746	44.15690609	64.21605798	55.82396365	56.7253957	79.01003033	64.93414806	72.21312844	58.58018117	72.09149706	78.30172099
FBgn0010425	3417.123714	4234.850559	4548.605115	1476.783559	2114.584082	1478.624966	758.0095531	1832.78209	758.4469023	3683.651171	1212.248238	2299.862914
FBgn0010431	0.208450175	0.225461884	0.147929334	1.795820329	0.062864824	0.255232377	0.056597443	0.126085724	0.059729635	0.071877523	0.064598116	0.06455212
FBgn0010434	543.4296055	390.4248284	536.3177991	382.5097302	432.9500424	432.7464945	660.1525743	652.808838	871.0969935	526.2872227	539.3942656	773.915361
FBgn0010435	128.8916914	113.3321735	134.3198349	131.5283579	124.7238107	126.1486021	73.63327325	91.22302159	89.47499289	75.25576648	96.50958477	114.51546
FBgn0010438	6.18402185	5.411085206	5.769244012	9.35065068	9.178264293	7.274122733	4.414600548	5.547771873	5.972963477	6.900242199	5.555437945	6.326107714
FBgn0010441	19.94173338	22.09526459	20.34028337	20.12557266	17.85360999	15.44155878	23.26154904	27.92798795	25.44482441	22.78517476	23.06152728	22.20592912
FBgn0010452	16.60653058	14.73017639	21.81957671	8.421778096	11.44139795	11.54926504	12.62122977	15.5085441	11.34863061	12.14730137	11.17547401	11.87758999
FBgn0010453	5.558671325	6.237778779	6.582855347	6.378258411	5.909293449	7.210314639	5.433354521	5.736900459	8.242689599	4.95954908	6.97659649	7.617150104
FBgn0010470	183.5751205	232.8269718	201.1099291	139.6405118	167.7233502	164.4334586	139.2297096	181.1851859	149.7421944	173.6560953	157.3610097	171.4504295
FBgn0010473	3.404686187	2.404926758	2.514798672	3.839340014	2.640322605	2.488515672	2.546884932	2.332585901	1.552970504	3.809508714	2.777718973	2.130219944
FBgn0010482	70.10874209	68.61556657	56.80486412	85.14665355	86.06194395	92.13888796	70.57701133	71.17539141	74.84123237	109.2538348	87.46584858	117.0329927
FBgn0010488	513.2043301	525.5516506	554.1432838	558.7478218	527.3730079	543.6449622	644.9844596	603.9506198	648.7235633	541.0939924	561.0992325	647.2641025
FBgn0010497	653.0743974	1003.380536	553.4776018	498.9284274	494.3689753	528.5224439	247.7836051	436.0674778	115.6365729	534.6250154	265.3690591	396.8018787
FBgn0010501	93.59412844	102.1342333	123.8908169	94.80692842	112.5280348	115.0459938	82.06629225	90.15129293	95.14930819	76.47768437	70.28274982	92.11587456
FBgn0010504	276.9607988	267.8487177	306.0657913	275.7513078	279.9370609	295.1124355	309.7012077	292.8971377	293.5711549	282.1192774	277.9010935	305.137869
FBgn0010516	278.4894334	396.2116834	316.0510213	283.368063	295.0874835	286.4983427	246.6516563	286.4037229	280.9084723	262.6404687	263.1727231	251.3014013
FBgn0010520	9.449741253	11.19794022	10.50298269	15.60505941	13.07588338	14.42062928	10.75351416	8.258614947	9.078904485	10.27848578	13.11341748	10.84475608
FBgn0010531	30.29475872	36.75028702	33.94978207	29.35237366	19.73955471	22.9709139	25.92162886	33.22358837	24.25023172	36.80129173	29.26294639	31.24322585
FBgn0010548	189.5506922	226.7395009	204.5123037	166.9493658	188.9716607	182.3635331	93.32918339	130.2465533	114.9795469	172.2904224	122.0258405	167.0608853
FBgn0010549	16.32859702	19.91579972	11.98227602	15.35736006	14.7103688	15.95202354	16.52645334	17.84113	15.41024577	14.37550458	19.96081773	11.42572516
FBgn0010551	189.5506922	196.6779164	195.1187911	239.4633522	247.4988118	233.5376246	173.9239421	178.0330428	192.5086129	166.6120981	167.3737176	167.3836459
FBgn0010575	60.79796762	58.46978181	69.52678681	85.33242806	63.93352593	75.48497538	69.55825736	64.87110519	60.92422747	71.51813529	78.16371993	84.24051598
FBgn0010583	42.45435225	40.88375489	56.28711145	33.00593916	39.22765013	42.30476642	56.4276506	52.13644703	71.07826538	37.44818943	45.28327907	57.8386991
FBgn0010590	58.5050157	64.40694474	57.39658145	63.03948604	66.19665959	59.34152756	67.97352896	76.47099184	93.35741915	66.1991986	61.30361175	69.39352849
FBgn0010591	210.3957097	270.9300301	234.0242058	180.2012813	199.218627	215.2247016	140.3616585	203.1871448	168.616759	202.1195944	149.8030302	203.3391765
FBgn0010602	79.76693352	96.94860993	77.81082949	94.37345455	90.77680575	87.67232137	74.36904001	80.56877788	75.43852872	80.43094813	77.13015008	73.7185205
FBgn0010607	20.35863373	19.46487595	16.64205003	15.29543522	9.303993941	10.78356791	17.71499964	17.27374424	11.70700842	19.19129862	20.15461208	16.13802988
FBgn0010611	112.3546442	139.410598	115.7547036	111.5885598	126.2325664	126.4676426	96.21565298	110.3880517	116.9506249	111.9133032	98.05993955	126.909467
FBgn0010612	163.07752	209.9050136	174.1867904	164.8439213	194.6294949	173.1751675	119.8733841	131.3813248	127.9408777	144.2581885	123.5115971	141.498246
FBgn0010620	87.68804016	82.2935875	83.50610884	79.63534288	90.02242786	80.27058244	101.5358126	115.6206093	111.9930652	94.4470651	104.3905549	96.89273141
FBgn0010621	204.6285882	188.9370584	180.7696457	227.8834073	173.6326437	181.1511793	213.4289573	248.0106199	223.8069415	202.1195944	194.957113	223.3503336
FBgn0010622	22.02623513	22.39588043	20.11838937	18.26782749	18.54512306	19.71670109	23.6011337	23.0106447	27.17698382	25.22901054	26.54982553	22.33503336
FBgn0010638	189.2032752	279.5727356	190.9767697	206.0239392	206.6995411	172.3456623	140.1918661	188.0568579	155.1178615	195.7224949	176.7404444	193.5918065
FBgn0010651	155.9902141	177.5888103	153.402719	207.0147366	179.8562612	158.1164573	162.4346612	143.9898972	154.1024577	183.2158059	162.9164477	149.4381567
FBgn0010660	46.69283913	47.34699555	52.95870144	60.31479313	58.5900159	61.89385133	57.16341736	54.34294721	61.16314601	55.92071282	60.07624755	52.41632106
FBgn0010741	54.89187934	54.56177582	57.39658145	67.43614961	63.24201287	73.50692446	72.33153206	67.01456251	79.97798096	54.33940732	63.75834014	61.06630507
FBgn0010747	173.7779623	216.2179463	181.6572217	164.0388984	153.2644407	155.4365174	155.1901885	162.839713	149.4435462	168.2652811	158.5237758	165.1888739
FBgn0010750	25.63937149	26.22873246	23.22490538	30.28124624	29.4207376	26.99082383	31.2417885	27.86494509	28.8494136	28.39162155	31.26548797	31.11412161
FBgn0010762	47.52663983	43.06321976	52.44094877	48.73484825	48.46877925	54.5559205	45.33455179	39.71700318	49.15748942	42.91088117	44.05591487	65.00398436
FBgn0010768	4.169003494	4.208621827	5.547350011	4.953987115	4.023348731	5.67892038	2.546884932	2.458671625	1.971077948	3.665753668	3.746690707	3.485814454
FBgn0010770	15.98118006	17.66118088	15.31068603	32.32476593	27.5976577	29.60695569	19.69591014	17.21070138	17.79943116	17.75374816	19.96081773	17.49362439
FBgn0010772	139.2447167	173.4553424	150.4441323	136.9777437	140.7543408	130.9980173	125.0237514	132.200882	124.5960181	140.6643123	141.0176865	122.7781313
FBgn0010774	65.73128842	69.5174141	64.49718946	81.12153902	77.38659825	74.40023778	77.76488658	74.83187742	87.02607786	73.53070593	65.17949868	56.80586518
FBgn0010786	52.7378942	58.92070557	84.98540217	57.96164925	74.99773494	91.43699892	44.88177224	43.56261777	64.26908702	33.78243577	42.89314879	79.59276338
FBgn0010803	61.8402185	69.89318391	63.9794368	75.48637867	72.73460128	76.56971298	62.87975909	64.80806233	72.69096552	61.45528208	61.75579856	69.07076789
FBgn0010808	93.38567827	109.1987056	93.12151552	103.5383307	106.9959303	100.6891726	95.19689901	93.80777894	93.9547155	90.996944	92.31070726	98.95839923
FBgn0010812	72.47117741	66.28579377	78.18065283	60.31479313	54.56666717	58.12917377	75.38779398	88.00783562	90.19174851	75.47139905	68.86159128	85.59611049
FBgn0010825	199.5563006	208.7777042	219.3052371	210.7302269	205.5679742	202.0802342	195.3177755	194.1720155	180.6224156	194.5724545	198.8975981	208.5678982
FBgn0010830	21.81778495	20.89280121	22.48525871	25.760733	23.1342552	23.22614627	23.09175671	24.46063053	20.54699436	24.1508477	24.93487264	24.33614906
FBgn0010877	48.84682427	48.39915101	67.3078468	40.43691983	55.32104505	49.0684244	62.25718722	55.91901876	64.86638336	48.58920548	59.17187393	69.84539333
FBgn0010894	9.866641603	9.243937226	6.582855347	11.57994488	14.33317985	10.14548697	11.82886557	7.754272049	7.705122886	6.397099539	9.431324884	7.294389506
FBgn0010905	221.3740855	233.0524336	260.5775212	190.4808046	169.2949708	214.3951964	149.6436391	177.97	139.5284268	178.4718894	157.6194022	207.0186473
FBgn0010909	260.493235	195.7009149	282.1752039	227.5118583	247.5616766	251.1486586	392.6164616	390.235317	527.4724047	273.5658522	294.6966036	366.3332783
FBgn0010926	29.46095803	34.49566819	27.88467939	51.76916536	37.40457024	41.92191786	37.12792256	27.6758165	26.51995784	29.39790687	36.04574853	28.91934955
FBgn0011016	215.7459308	328.4228104	215.0892511	219.152005	229.582337	204.5687499	165.2645334	208.7349167	173.2159408	227.7079926	202.1275039	214.0548283
FBgn0011020	5.350221151	5.561393128	7.766290016	4.08703937	3.709024612	3.637061367	4.923977535	5.043428975	5.37566713	7.547139905	4.715662442	2.840293259
FBgn0011202	189.5506922	197.9555338	256.7313585	167.630539	197.8356009	201.3783451	214.1081266	208.5457881	254.7468923	185.3721316	184.6214145	206.7604388
FBgn0011204	163.0080366	187.0582094	177.9589884	181.4397781	189.9146331	171.0056923	115.6285759	136.3617109	107.7522611	148.8583499	149.2862453	154.6023263
FBgn0011205	90.81479278	98.00076539	97.92921887	107.6253701	102.4067982	118.3640147	128.4761954	113.4771519	130.4495223	109.6851	112.2069269	120.8415678
FBgn0011206	36.96516431	36.75028702	41.05039008	42.294665	44.57116016	44.92089828	29.43067032	31.39534537	27.23671346	32.56051788	33.26802956	31.56598645
FBgn0011207	43.01021938	46.89607178	48.74271543	54.18423408	52.68072245	51.2378996	38.03348165	45.07564647	39.66047749	43.98904402	46.12305457	41.50701286
FBgn0011211	1499.86849	1875.467101	1544.604137	1500.624622	1574.260921	1471.478459	1099.065744	1301.709019	1082.958008	1236.652782	1154.691317	1167.231425
FBgn0011217	660.4396369	625.2058031	661.6879093	550.3879685	566.7892525	580.8450811	579.105036	648.0175805	670.8235281	608.802619	565.5565025	704.263624
FBgn0011224	23.69383652	19.01395218	21.22785938	29.78584753	31.99819538	34.00971418	34.18485553	32.21490258	42.9456074	26.23529586	32.68664652	32.01785129
FBgn0011225	455.9500155	391.7024457	475.740737	383.0051289	429.7439363	435.1712021	513.5085997	565.5575167	603.7471483	457.7160659	468.9177215	588.3925695
FBgn0011227	104.8504379	130.6927385	103.7724275	98.89396779	110.2020363	103.2414963	66.8415801	81.45137795	72.81042479	99.98163436	89.08080147	89.46923766
FBgn0011230	574.6276483	561.7758599	559.6166691	621.6015333	598.2845293	601.5827117	625.1187571	602.4375911	564.0866708	686.2147112	632.2217578	582.9056393
FBgn0011232	55.10032951	57.19216447	43.41725942	40.00344596	40.61067626	38.41247268	51.33388074	53.64947572	43.00533704	52.18308163	50.64492267	49.05961084
FBgn0011236	27.1680061	22.02011063	28.84622006	24.08876235	20.55679742	27.75652096	16.86603799	17.84113	14.87267906	20.55697155	18.08747238	24.20704482
FBgn0011241	10.7004423	12.09978775	10.72487669	9.907974231	9.744047708	10.40071935	12.56463233	13.74334396	15.1115976	13.29734174	12.53203443	12.07124635
FBgn0011259	4.44693706	3.908005982	4.437880009	6.068634216	4.337672851	6.955082263	4.980574978	5.484729011	6.032693112	4.95954908	4.586466211	5.293273801
FBgn0011260	26.3342054	16.30840958	16.9379087	27.55655333	19.73955471	21.18428726	37.24111745	38.5191888	57.10153084	27.3134587	41.60118647	42.60439889
FBgn0011272	940.4577049	1104.237152	1031.14142	1286.302755	1298.347209	1277.246621	871.3176339	832.4179524	823.6716635	936.2047358	893.1335469	861.2543787
FBgn0011274	108.3940908	91.38721681	109.2458129	110.0404388	111.2707383	134.3160382	117.552889	113.8554091	101.6598384	80.57470318	103.6153775	131.9445323
FBgn0011279	0.347416958	0.300615845	0.443788001	0.309624195	0.188594472	0.319040471	0.169792329	0.189128587	0.059729635	0.143755046	0.322990578	0.258208478
FBgn0011284	1709.708333	1917.102396	1922.119797	2262.857465	2264.768147	2260.720776	1586.53952	1511.074364	1473.709279	1582.814932	1562.434623	1447.516728
FBgn0011286	36.89568092	39.3055217	34.02374674	45.6386063	41.17645967	49.83412153	35.42999927	40.15830322	32.07481387	36.80129173	37.1439165	43.50812856
FBgn0011289	53.36324472	52.15684907	50.1480441	55.85620473	50.41758879	52.19502102	68.8224906	71.55364859	71.61583209	70.08058483	75.06301038	73.20210354
FBgn0011290	24.18022027	21.86980271	23.44679938	24.46031138	23.32284968	19.14242825	21.50702831	23.83020191	25.20590587	23.28831742	24.74107829	24.98167026
FBgn0011291	11.32579283	11.27309418	8.579901351	10.21759843	10.4984256	8.103627957	12.67782722	11.85205809	11.22917134	11.64415871	11.82145516	9.037296734
FBgn0011296	145.3592552	114.158867	90.53275218	92.63955906	71.85449375	76.25067251	106.9691671	129.7422104	111.037391	142.7487605	85.33411077	143.112049
FBgn0011297	17.57929807	18.18725861	17.89944937	22.29294202	19.80241954	21.18428726	19.75250758	23.70411618	20.66645363	21.20386926	20.28380831	20.72123037
FBgn0011300	103.9471538	113.3321735	109.1718482	116.8521711	107.8760379	113.1317509	111.2705728	96.32949343	99.98740861	96.53151326	102.9047982	107.7374875
FBgn0011305	17.37084789	19.38972199	16.0503327	20.49712169	21.49976978	21.12047916	20.94105388	21.81283032	26.40049857	22.56954219	24.54728394	20.20481341
FBgn0011327	22.92951922	27.73181168	22.33732938	26.13228203	29.54646724	26.48035907	28.92129334	27.54973078	38.10750699	25.30088806	27.77718973	26.20816053
FBgn0011335	17.50981468	19.23941406	13.97932203	17.09125555	17.47642105	17.10056923	20.20528713	20.93023025	20.18861655	21.99452201	22.93233105	19.23653162
FBgn0011336	202.474603	293.3259105	207.1750318	223.7344431	224.5531511	203.8030527	211.1084621	258.1605207	234.2596276	270.9063838	241.6615506	257.8211654
FBgn0011361	176.4878146	203.0660031	165.606889	171.9652777	187.7143642	176.3017641	134.9849014	162.5244987	144.1873383	158.7055706	150.5136095	165.0597696
FBgn0011455	181.0737184	220.1259523	190.1631584	200.3887788	197.3955471	201.952618	162.5478561	175.7004569	155.1178615	169.9184641	177.9678086	154.7959826
FBgn0011474	25.22247114	26.00327057	21.15389471	21.61176879	19.36236577	17.29199352	21.16744366	19.92154445	18.0383497	22.35390962	19.76702339	15.49250869
FBgn0011476	6.18402185	5.71170105	7.914219349	7.492905512	6.097887921	6.636041792	5.716341736	6.367329081	7.227285808	5.822079355	5.49083983	6.003347116
FBgn0011481	84.21387058	96.34737825	90.08896418	107.7492198	103.2869057	99.66824307	88.40520585	85.17090682	87.14553713	89.34376097	99.99788302	83.78865115
FBgn0011509	37.72948162	49.15069062	39.86695541	45.39090695	45.13694358	41.34764501	45.44774667	43.81478922	42.22885178	43.91716649	39.08185996	42.28163829
FBgn0011554	110.200659	104.9900838	98.44697153	75.54830351	88.26221279	90.47987751	105.5542311	132.2639249	149.2046277	129.0201536	90.50196002	122.3908186
FBgn0011555	1325.256727	1679.315263	1462.133534	947.8835097	1139.676393	1047.346057	314.2856006	817.4137512	308.0854562	1521.07214	617.3641912	1007.077617
FBgn0011556	354.2263302	536.1483591	486.0957903	339.6577416	409.878652	425.2171394	117.7226813	271.3364789	101.8987569	345.155865	193.6651507	247.2991699
FBgn0011566	14.8694458	16.60902542	14.79293336	16.90548103	14.20745021	12.57019455	16.24346612	15.88680127	15.17132723	15.88493256	16.21412703	15.81526928
FBgn0011570	109.7837587	115.8122542	120.8582656	92.02031067	99.38928663	90.03322085	156.3221374	174.3765568	207.1423734	127.5107256	128.4210539	141.8855587
FBgn0011571	70.45615905	78.08496568	63.23979013	85.82782678	101.6524203	94.81882791	77.42530193	75.14709173	89.23607435	67.49299401	70.86413286	67.7797255
FBgn0011573	85.39508824	93.04060395	72.11555015	77.52989836	67.64255054	62.02146752	79.17982266	87.377407	76.2747436	89.55939354	83.13777483	87.66177832
FBgn0011576	0.555867133	0.751539612	0.443788001	0.619248389	0.565783415	0.510464753	0.339584658	0.315214311	0.298648174	0.287510092	0.45218681	0.645521195
FBgn0011581	0	0	0	0	2.577457781	0.829505224	2.207300274	0	0	0	0	0
FBgn0011582	0.555867133	0.150307922	0.665682001	0.495398712	0.251459296	0.701889036	0.339584658	0.126085724	0.358377809	0.431265137	0.258392463	0.580969076
FBgn0011584	221.0266686	224.710344	216.5685444	201.0080272	215.5006164	211.1409836	215.692855	212.8327028	205.8283214	201.4726967	225.4474236	219.8645191
FBgn0011586	59.06088283	52.68292679	52.88473677	64.33990766	62.04758121	57.42728474	51.33388074	58.12551894	55.96666778	59.80209906	57.87991162	54.99840584
FBgn0011589	4.44693706	4.283775788	3.180480673	4.025114531	3.331835668	3.509445178	2.829872146	2.143457314	2.986481739	3.737631191	3.359102013	3.421262335
FBgn0011591	3.335202795	4.960161439	6.139067346	3.405866142	3.771889435	3.892293743	10.75351416	9.897729364	19.4121313	8.194037611	8.785343728	5.48693016
FBgn0011592	92.41291079	85.6003618	124.1866756	67.86962348	81.40994698	79.88773388	101.2528254	91.5382359	153.0870539	68.85866694	73.12506691	96.69907505
FBgn0011596	0.90328409	0.901847534	0.591717335	1.238496779	0.817242711	1.084737601	0.339584658	0.441300035	0.238918539	1.150040366	0.258392463	0.645521195
FBgn0011603	112.2851608	46.21968613	43.26933009	95.98350036	106.744471	97.43495977	114.1004449	41.79741763	31.83589533	48.9485931	103.5507794	62.61555594
FBgn0011604	44.12195365	41.10921677	41.19831942	58.02357409	51.10910185	49.96173772	52.12624494	52.01036131	52.98018604	53.40499952	54.77920207	53.96557192
FBgn0011606	5.975571675	5.260777283	5.547350011	6.254408733	5.909293449	4.91322325	7.810447124	10.14990081	11.46808988	10.20660825	9.431324884	7.939910702
FBgn0011638	78.44674908	78.83650529	76.77532416	136.2965705	119.3174358	132.3379873	102.5545666	89.52086431	103.6309163	77.26833712	91.60012798	94.18154239
FBgn0011640	76.15379716	79.21227509	68.78714014	76.35332642	67.76828019	63.36143749	87.44304932	85.17090682	92.87958207	78.92152015	80.16626151	76.75247012
FBgn0011642	72.81859436	63.58025117	69.45282214	65.02108089	78.45530026	78.35633962	69.38846503	68.08629117	75.85663616	68.35552428	68.151012	70.62001876
FBgn0011648	91.5096267	79.06196717	100.5919469	73.9382577	84.17599924	82.18482527	188.9788619	212.8327028	219.6855967	122.9824417	125.5141387	120.970672
FBgn0011655	54.19704542	51.10469361	53.40248944	52.69803794	49.60034608	49.89792963	46.69289042	48.73213247	49.93397467	48.37357291	50.06353962	51.44803926
FBgn0011656	86.29837233	90.48536927	87.27830684	71.52318898	85.05610677	88.62944278	78.55725078	72.94059155	65.64286862	74.60886878	71.4455159	88.17819527
FBgn0011659	3.682619753	2.931004486	3.624268674	3.901264853	2.828917077	2.998980425	7.470862467	5.673857597	8.302419233	4.815794035	6.718204027	3.679470813
FBgn0011660	0.972767482	1.427925263	2.366869338	1.362346457	2.07453919	1.978050919	4.075015891	3.46735742	4.838100417	3.306366054	3.682092592	3.937679291
FBgn0011661	859.02317	721.2525655	854.5877604	683.8359964	772.608686	707.6955722	1036.865154	1161.690822	1487.924932	846.2859547	851.6615567	1129.274779
FBgn0011666	6.114538458	8.943321382	9.467477353	7.678680029	5.720698977	7.912203675	8.150031782	7.943400636	6.032693112	9.056567886	7.041194605	8.13356706
FBgn0011672	185.3816887	236.1337461	330.4741313	144.5325741	177.7817221	172.154238	134.2491346	223.3608607	115.8754915	190.2598031	163.8208213	178.4220584
FBgn0011674	37.65999823	27.20573395	32.9882414	32.63439012	28.47776524	27.2460562	32.8265169	37.44746014	43.90128156	31.91362017	37.33771084	44.15364976
FBgn0011692	2.431918705	0.60123169	0.887576002	1.857745168	0.942972359	1.276161883	2.886469589	5.043428975	5.13674859	2.443835779	3.617494476	3.873127172
FBgn0011693	0.347416958	0.300615845	0	0.990797423	0.31432412	0.255232377	0.056597443	0.252171449	0.358377809	0.431265137	0.322990578	0.387312717
FBgn0011695	371.3887279	313.4671721	363.7582314	379.7231124	305.0829905	252.3610124	232.1627109	277.3255508	267.2901156	174.302993	298.5078924	302.42668
FBgn0011703	7.365239506	2.254618836	3.772198008	6.44018325	4.65199697	5.104647532	13.01741187	19.48024442	27.53536163	6.828364676	11.36926835	14.26601842
FBgn0011704	38.14638197	34.04474442	36.24268674	54.80348246	63.55633699	57.93774949	56.25785827	65.43849095	89.29580399	57.50201832	75.51519719	65.97226616
FBgn0011705	50.51442567	49.07553666	56.36107611	57.4043257	65.37941688	71.78410592	98.25316092	74.76883456	105.0644276	55.63320273	69.18458185	48.73685024
FBgn0011706	2.501402096	2.179464875	3.550304007	3.405866142	3.709024612	3.573253273	1.414936073	3.845614594	3.404589182	4.600161466	2.842317088	4.389544128
FBgn0011708	108.949958	137.1559792	105.2517209	91.52491196	85.24470124	78.86680437	99.668097	111.8380375	92.22255609	113.4227311	100.7084623	107.2856227
FBgn0011710	29.73889159	26.37904038	30.7693014	25.88458268	26.5289557	29.54314759	39.73140494	36.94311724	47.36560037	30.7635798	35.14137491	41.57156497
FBgn0011715	22.37365209	24.80080719	23.52076405	24.46031138	24.51728133	22.26902486	24.28030302	25.09105915	24.42942062	26.95407109	24.22429337	22.33503336
FBgn0011722	10.35302534	2.104310913	3.624268674	7.183281317	12.76155926	6.572233698	13.30039909	11.53684378	14.57403088	6.612732107	6.782802143	9.747370048
FBgn0011723	23.27693618	1.653387146	6.952678681	31.14819399	43.8796471	38.1572403	40.35397681	2.143457314	3.046211373	5.822079355	30.36111435	21.10854309
FBgn0011725	53.5716949	59.14616746	54.14213611	54.37000859	51.42342597	50.72743485	54.67312987	54.46903293	53.21910458	59.2989564	55.81277192	45.83200486
FBgn0011726	656.20115	511.4227059	540.9775731	433.2880981	504.1758879	458.3973484	787.7232107	928.18006	1223.143461	665.5139846	697.7888452	786.3739201
FBgn0011737	13.27132779	10.67186249	10.87280602	10.3414481	11.12707383	12.25115408	12.05525534	13.04987247	12.12511586	12.57856651	12.98422124	8.972744614
FBgn0011739	68.30217391	71.09564729	69.15696347	63.84450895	65.19082241	66.99849886	62.42697955	67.14064823	59.96855331	67.06172887	61.1098174	64.87488012
FBgn0011740	10.56147552	13.90348282	8.210078017	7.430980673	7.920967815	6.508425604	8.489616439	7.565143463	7.406474712	11.35664862	6.52440968	6.455211953
FBgn0011741	17.44033128	20.81764725	19.23081337	20.86867072	23.70003862	25.20419719	23.03515927	22.63238753	26.40049857	21.41950183	22.09255555	21.1730952
FBgn0011742	245.0679221	228.6183499	286.1692959	201.1938017	213.1746179	206.6106089	280.4403297	315.1512681	384.1810109	259.3341026	243.5994941	273.5073304
FBgn0011745	94.21947897	95.29522279	91.79015152	83.59853257	94.10864142	80.84485529	107.8181288	117.7010237	156.1332653	103.8630206	93.53807145	110.5777807
FBgn0011746	1.250701048	4.208621827	2.958586673	2.600843236	2.891781901	4.849415156	2.886469589	6.05211477	5.017289321	2.156325687	2.777718973	2.71118902
FBgn0011747	362.9812376	367.2774083	358.0629521	324.2384567	325.0740045	322.5499159	337.207565	356.6334714	369.7264392	361.5439402	333.9722579	343.2881716
FBgn0011754	93.03826131	81.61720185	84.61557884	103.2287065	100.4579886	104.0071935	122.2504767	83.40570668	97.18011578	79.56841786	98.18913578	95.34348054
FBgn0011760	378.684484	348.488918	317.3084206	314.516257	262.774964	256.2533061	346.9423252	394.0809316	438.29606	359.315737	376.7362104	434.4357644
FBgn0011761	0.208450175	0	0	21.3021446	0.062864824	3.318020896	0	0.063042862	0	0.215632569	0.064598116	0
FBgn0011762	2.084501747	1.803695069	0.961540669	1.238496779	1.131566831	0.638080942	2.433690046	2.395628763	3.822696625	1.868815596	2.454728394	1.936563586
FBgn0011763	109.2278915	110.326015	115.3848802	112.5174324	116.739978	125.9571779	107.9879211	104.5250655	116.6519767	103.647388	110.6565721	105.8009239
FBgn0011764	42.31538547	46.44514802	55.02971211	53.37921117	56.45261188	56.08731476	49.35297023	39.52787459	55.66801961	41.32957567	47.67340935	32.46971612
FBgn0011766	193.3027953	176.160885	203.3288691	217.2942599	208.0197024	205.9087198	204.7129511	183.7699433	186.6551087	185.2283765	222.4113122	226.3842832
FBgn0011768	138.4803994	178.6409657	153.402719	152.5828032	159.8652472	154.4155878	123.2692307	154.9593553	140.7827492	141.4549651	132.1031465	141.4336939
FBgn0011769	6.322988633	6.839010468	7.470431349	9.041026486	9.429723589	10.33691125	8.150031782	7.943400636	8.481608138	5.893956878	6.782802143	5.874242877
FBgn0011770	54.96136273	53.28415848	55.10367678	70.5943164	64.49930935	59.78818422	94.0083527	62.79069074	84.21878503	65.69605594	80.42465398	65.32674496
FBgn0011771	58.22708213	55.46362336	48.29892743	50.65451826	54.31520787	53.59879909	69.44506247	67.07760537	85.77175553	61.52715961	63.95213449	61.25996143
FBgn0011774	12.3680437	13.07678925	18.12134337	12.32304295	20.61966225	16.20725591	20.94105388	16.95852993	25.92266149	14.08799449	16.27872514	14.13691418
FBgn0011785	103.8776704	104.7646219	100.4440175	111.0931611	108.2532268	106.431901	113.0250935	105.7228799	95.62714527	120.2510958	117.8269629	97.34459625
FBgn0011787	40.78675085	53.43446641	38.90541475	56.78507731	49.47461643	48.11130299	38.31646886	43.56261777	39.06318114	42.0483509	39.72784112	37.24657297
FBgn0011802	7.226272723	9.995476838	6.582855347	6.873657123	6.41221204	4.91322325	7.414265024	9.708600777	7.346745077	10.27848578	8.074764456	4.712304725
FBgn0011817	13.75771153	11.27309418	12.86985203	16.16238296	11.5671276	13.20827549	12.11185279	13.61725823	12.06538622	10.997261	12.66123067	14.2014663
FBgn0011818	30.22527533	33.66897461	31.50894806	29.78584753	30.99235819	32.7335523	27.50635726	26.28887353	29.80508775	26.59468347	34.17240318	26.33726477
FBgn0011822	195.3872971	212.9111721	200.8140704	171.0364052	203.870624	177.577926	151.4547573	214.09356	197.227254	194.5724545	175.7714727	237.616352
FBgn0011824	35.08911274	32.24104935	34.3196054	58.58089764	50.73191291	57.61870902	36.61854557	28.36928799	31.65670643	31.33859999	31.00709551	27.49920292
FBgn0011826	73.86084524	79.06196717	75.81378349	67.7457738	68.64838773	68.91274169	64.29469517	67.01456251	68.03205401	72.30878804	65.82547984	65.1330886
FBgn0011828	11.04785926	11.57371002	7.618360682	10.3414481	10.74988489	12.05972979	9.451772969	6.934714841	4.957559686	4.672038989	5.167849252	5.551482279
FBgn0011829	1.876051572	2.254618836	3.180480673	3.034317108	2.577457781	2.807556143	2.886469589	3.278228834	2.568374295	3.378243577	3.617494476	2.77574114
FBgn0011834	152.7244947	184.3526668	173.816967	132.2095311	128.2442408	136.4217053	166.3964822	208.4827453	259.5849927	265.0843045	175.1254915	265.6319719
FBgn0011836	25.29195453	25.5523468	23.00301138	26.50383107	25.14592957	21.05667107	27.78934448	30.76491675	28.78968396	30.7635798	31.07169362	27.30554656
FBgn0011837	216.301798	169.6976444	259.5420159	200.326854	216.0663998	270.9291678	228.9932541	182.067786	242.0244801	181.4188678	221.765331	292.2274451
FBgn0011987	0.486383741	0.300615845	0.887576002	0.185774517	0.440053767	0.510464753	0.3961821	0.441300035	0.418107443	0.790652752	0.387588694	0.774625434
FBgn0012034	372.9173625	355.6285443	508.5070844	312.2869628	334.189404	345.0741732	722.8059436	572.8074459	813.1592478	324.5270159	403.867419	441.7301539
FBgn0012036	339.1484342	390.6502903	327.663474	351.9807846	372.1597576	375.5744422	399.1251675	366.2790293	344.8191815	354.3561879	377.2529954	295.2613947
FBgn0012037	1527.31443	1708.550154	1652.814445	1376.960719	1359.703277	1353.688717	940.592904	1280.211403	946.9536297	1349.716125	1113.542317	1118.236367
FBgn0012042	0.069483392	0	0	0	0	0.063808094	6.338913608	16.95852993	16.30619029	3.521998622	1.937943469	1.678355108
FBgn0012051	24.7360874	20.5170314	24.40834005	24.70801074	26.5289557	30.43646091	32.37373736	28.24320226	33.03048803	23.28831742	27.13120857	31.82419493
FBgn0012058	47.52663983	46.74576386	37.94387408	49.04447244	42.5594858	42.24095833	42.8442643	47.09301806	43.48317411	48.08606282	47.86720369	43.9599934
FBgn0012344	0.138966783	0.300615845	1.40532867	0.247699356	0.502918591	0.319040471	5.320159635	3.593443145	9.317823025	1.006285321	1.808747238	0.903729673
FBgn0013263	24.18022027	23.8238057	21.96750604	28.67120043	38.66186671	35.15825988	28.52511124	25.78453064	29.86481739	29.39790687	31.20088986	26.20816053
FBgn0013269	69.62235835	73.12480424	75.29603082	145.5852964	121.2033805	134.7626949	81.78330503	79.68617781	88.75823727	75.47139905	82.36259745	81.07746213
FBgn0013272	2149.816135	1867.350474	2119.827351	2102.100583	2345.800905	2261.805513	2458.309934	2241.741137	2534.029755	1931.492795	2263.840963	2100.138657
FBgn0013275	29.80837498	11.49855606	96.0801022	4.582438082	9.869777356	29.4155314	22.0164053	33.854017	17.20213481	68.64303437	14.14698733	50.99617443
FBgn0013276	0.555867133	0.375769806	2.071010671	0	0.251459296	0.76569713	3.735431233	4.223871767	1.433511235	8.984690363	2.002541585	7.488045865
FBgn0013277	13.89667831	4.43408371	47.11549276	1.919670007	2.640322605	10.20929506	13.24380165	17.58895855	7.88431179	39.74827017	6.459811564	32.53426824
FBgn0013278	21.74830156	4.43408371	37.42612141	3.715490337	2.137404013	8.677900805	29.77025498	18.84981579	8.481608138	39.46076007	7.687175762	33.11523732
FBgn0013279	1.667601398	0.300615845	7.100608014	0	0.31432412	1.148545695	2.094105388	2.395628763	1.433511235	5.103304126	0.710579272	4.841408964
FBgn0013303	20.77553408	19.08910614	15.53258003	20.43519685	18.35652859	17.61103399	19.41292292	18.91285866	20.00942765	17.03497293	17.89367803	17.62272863
FBgn0013305	125.625972	104.614314	130.9174603	118.3383672	120.8261916	120.9163384	197.7514656	210.5631597	283.9546837	172.1466674	195.2801036	216.8305695
FBgn0013307	6.670405591	0.375769806	2.588763339	3.777415176	4.589132147	4.657990873	2.773274703	0	1.971077948	1.581305504	1.614952891	1.678355108
FBgn0013323	0.277933566	0.450923767	0.221894	0.309624195	0.628648239	0.510464753	0.3961821	0.315214311	0.358377809	0.359387615	0.193794347	0.322760598
FBgn0013325	978.6735702	1145.120907	1065.091202	1276.332855	1275.212953	1314.701972	953.6669133	912.6084731	900.0061368	990.9754083	999.8496339	940.0079645
FBgn0013334	117.0795148	131.1436623	126.4056156	122.1157824	123.2779197	125.7657536	140.0220738	134.029125	128.4187148	134.6266004	141.0822846	133.3001268
FBgn0013342	9.171807687	7.816011964	9.097654018	10.40337294	11.44139795	9.8264465	8.150031782	6.430371943	4.658911512	9.200322932	7.041194605	8.908192495
FBgn0013343	77.82139856	72.89934235	94.15702086	68.73657123	79.90119121	86.77900805	93.6121706	93.93386466	109.8427983	74.60886878	79.45568224	104.76809
FBgn0013347	39.25811624	42.01106431	40.23677875	42.85198855	43.43959333	43.45331212	34.4112453	37.06920297	38.10750699	38.38259723	36.30414099	32.85702884
FBgn0013432	10.56147552	12.55071152	10.35505335	17.21510523	15.15042257	13.78254834	16.58305078	17.77808714	17.73970153	15.30991238	15.24515529	13.74960146
FBgn0013435	3.891069928	5.71170105	5.177526677	4.334738726	4.274808027	5.040839438	5.659744293	5.547771873	6.450800555	6.037711924	6.266017217	5.099617443
FBgn0013467	0.347416958	0.225461884	0.073964667	0.55732355	0.251459296	0.382848565	0.169792329	0.252171449	0.179188904	0.215632569	0.258392463	0.322760598
FBgn0013469	11.74269318	11.94947983	16.34619137	10.58914746	11.00134419	13.33589168	14.71533516	11.28467233	13.31970855	14.01611697	14.8575666	10.263787
FBgn0013531	6.739888982	7.740858003	5.695279345	6.006709377	4.023348731	4.785607061	5.150367306	5.295600424	5.017289321	6.468977061	5.297045483	4.776856845
FBgn0013548	6.114538458	5.636547089	3.920127341	4.08703937	3.20610602	3.38182899	5.320159635	6.241243357	6.51053019	5.247059172	6.266017217	4.454096247
FBgn0013563	54.33601221	66.13548585	59.39362745	41.55156693	43.6281878	43.07046355	33.50568621	46.46258943	37.56994027	51.10491879	35.98115041	45.31558791
FBgn0013576	490.4832611	449.0449181	510.7260244	430.253781	512.0968557	497.3840939	593.0846044	506.6124406	540.8518429	471.2290402	483.5814937	463.936083
FBgn0013672	38.21586536	42.61229599	35.79889874	34.12058626	39.98202802	35.66872463	27.39316238	39.90613177	33.26940657	27.38533623	39.46944866	34.66448819
FBgn0013674	4563.669158	4873.734383	4422.495358	4015.949655	4390.667897	4477.477775	3820.157605	4522.253634	3950.159666	5266.537981	4717.664984	4575.131471
FBgn0013675	1051.770098	1070.342715	985.209362	910.4189821	978.1137954	989.2806917	788.6287698	977.9839212	887.8212913	972.6466399	863.2246194	854.2827498
FBgn0013676	2625.846851	2716.214465	2236.987383	2226.32181	2514.341498	2311.512019	1708.28062	2468.25414	2085.042091	2420.691216	2488.900798	2318.066612
FBgn0013678	60.86745101	74.85334534	53.40248944	66.38342735	75.18632941	50.98266723	48.44741115	72.12103435	56.02639742	72.95568575	72.28529141	62.8092123
FBgn0013679	182.8108032	192.0183708	148.0032983	158.6514374	181.1764226	153.0118098	107.082362	194.0459298	153.9232688	172.506055	193.4067582	176.6791511
FBgn0013680	2.015018355	1.27761734	1.109470002	1.238496779	1.320161302	0.893313318	1.018753973	0.945642933	1.134863061	0.790652752	0.516784925	1.097386032
FBgn0013684	16.05066345	14.27925263	13.68346336	12.44689263	13.89312609	11.29403267	14.65873772	14.05855827	12.84187148	15.09427981	11.88605328	13.74960146
FBgn0013686	1.111734265	0.977001495	1.553258003	1.362346457	1.320161302	1.339969977	1.584728402	1.44998583	1.672429774	1.581305504	1.227364197	1.097386032
FBgn0013717	20.28915034	22.32072647	20.78407138	16.533932	17.6021507	16.52629639	14.20595818	18.47155862	20.54699436	22.56954219	18.34586484	19.55929222
FBgn0013718	59.40829979	49.15069062	53.99420678	59.9432441	56.95553048	62.53193227	74.31244257	67.32977682	72.21312844	58.29267108	69.89516113	77.20433495
FBgn0013720	10.00560839	7.816011964	7.914219349	10.27952326	10.87561454	10.01787078	14.88512749	8.952086431	10.39295645	6.972119722	11.36926835	7.358941626
FBgn0013726	91.92652705	86.72767121	92.97358619	80.50229063	80.59270427	75.93163204	151.3981598	149.6637548	194.8380686	112.991466	130.1006049	138.7225049
FBgn0013732	2.362435313	4.584391633	3.106516006	4.148964209	2.263133661	3.445637084	2.037507945	2.710843074	2.030807582	3.306366054	2.713120857	1.032833912
FBgn0013733	1607.081364	1314.593089	1446.453024	1545.272431	1606.887764	1551.876658	2051.713904	1746.728583	1942.527182	2009.69554	1883.939445	1888.020392
FBgn0013746	74.69464594	72.14780274	69.23092814	79.32571869	79.0839485	82.31244146	74.14265024	77.73184908	81.65041073	78.1308674	74.99841226	72.16926963
FBgn0013749	131.3930935	154.7420061	123.3730643	113.3843801	108.4418213	101.5186778	143.8141025	155.9049982	163.2410918	145.4801064	130.2298011	145.3068211
FBgn0013750	106.7959728	111.7539403	111.3168236	99.76091554	111.7107921	108.409952	99.2719149	103.831594	107.8119908	101.994205	102.5172095	107.6729354
FBgn0013751	1.111734265	0.075153961	0.073964667	0.123849678	0.377188944	0.127616188	1.471533516	0.126085724	0	0.071877523	0.193794347	0.06455212
FBgn0013753	2.987785837	4.43408371	2.514798672	2.662768075	2.766052253	2.105667107	2.433690046	3.089100247	2.807292834	2.515713302	2.131737816	2.259324183
FBgn0013756	150.0841258	155.7190076	140.2370083	161.871529	144.589095	140.1225748	149.5870417	154.644141	135.7057302	165.4620577	158.7821683	151.4392724
FBgn0013759	138.5498828	144.7465293	135.5032696	131.9618318	128.2442408	127.2333397	118.6848378	123.1857527	118.6230547	118.9573004	120.2816913	121.4870889
FBgn0013762	23.9022867	22.92195816	19.37874271	19.44439943	18.29366376	17.80245827	28.07233169	24.46063053	29.44670994	24.07897017	22.09255555	19.88205281
FBgn0013763	101.3762683	9.845168916	26.99710339	106.9441969	133.902075	118.0449742	98.93233024	12.23031526	19.4121313	23.50394999	83.58996164	47.83312057
FBgn0013764	38.7022491	44.79176087	37.86990941	37.65030208	37.21597576	33.56305752	37.46750722	41.48220332	38.04777735	38.5982298	35.59356172	36.53649965
FBgn0013765	20.5670839	9.995476838	12.27813469	13.49961489	12.57296478	15.82440735	31.18519105	32.53011689	39.95912566	18.40064586	24.15969525	33.43799791
FBgn0013770	646.7514087	662.256706	741.1259615	551.6883901	510.3366406	515.8246331	915.7466266	748.0666028	1081.763415	700.3027057	731.6382578	634.5473349
FBgn0013771	158.8390331	138.6590584	172.5595677	110.9693114	138.9941257	136.3578972	200.5813377	155.4636982	245.30961	151.8053284	159.8803362	149.050844
FBgn0013772	110.6175594	3.381928254	3.624268674	66.07380315	29.23214313	13.97397262	23.71432859	2.899971661	2.807292834	13.08170917	14.98676283	34.01896699
FBgn0013773	1.737084789	0.901847534	1.257399336	3.034317108	2.451728133	2.998980425	2.150702831	0.945642933	1.194592695	0.790652752	1.421158544	1.484698749
FBgn0013799	40.43933389	41.93591034	37.42612141	36.34988046	33.6326808	32.54212802	34.07166064	36.1866029	32.07481387	32.84802797	33.13883333	32.85702884
FBgn0013809	0.555867133	0.150307922	0.739646668	0.309624195	0.691513063	0.638080942	0.339584658	0.126085724	0.298648174	0.50314266	0.064598116	0.774625434
FBgn0013810	0.138966783	0.375769806	0.221894	1.486196135	0.628648239	0.638080942	0.226389772	0.378257173	0.358377809	0.287510092	0.645981156	0.129104239
FBgn0013811	13.2018444	6.463240662	13.60949869	13.68538941	12.38437031	12.57019455	11.71567069	8.195572085	9.855389738	6.900242199	8.656147496	11.68393363
FBgn0013812	0.486383741	0.075153961	0.443788001	0.433473873	0.251459296	0.446656659	0.113194886	0.126085724	0.418107443	0.431265137	0.193794347	0.129104239
FBgn0013949	3.54365297	0.526077728	0.887576002	2.105444524	2.325998485	1.53139426	1.92431306	0.504342898	0.597296348	0.934407798	0.710579272	0.839177554
FBgn0013953	1.32018444	0.60123169	1.109470002	4.768212599	3.709024612	1.659010448	2.716677261	1.639114417	1.015403791	0.718775229	1.03356985	1.35559451
FBgn0013954	240.968402	254.7719284	242.7520365	293.2760372	287.6694343	300.0256587	204.5431587	237.1042047	231.0939569	225.2641568	223.1864896	226.3197311
FBgn0013972	1.598118006	1.954002991	1.701187337	1.424271296	1.885944718	2.105667107	0.792364201	1.702157279	1.25432233	1.437550458	1.291962313	1.291042391
FBgn0013973	0.90328409	1.127309418	1.183434669	1.052722262	0.942972359	0.829505224	1.811118174	2.206500177	1.015403791	2.012570641	1.550354775	1.872011466
FBgn0013981	296.2076983	318.0515638	304.6604626	332.4744603	335.3209708	349.3493155	299.2306808	280.1624796	281.3863094	304.329432	307.0348437	277.1222491
FBgn0013983	21.53985139	25.5523468	25.22195138	17.15318039	21.31117531	19.52527681	21.84661297	21.56065887	24.78779843	20.55697155	18.1520705	20.20481341
FBgn0013984	47.31818966	24.34988343	36.61251007	53.13151181	63.99639076	80.01535007	148.6814826	80.82094933	170.0502702	53.9800197	89.40379205	67.84427762
FBgn0013987	191.8436441	164.1362512	201.9975051	162.5527022	171.36951	173.7494404	216.4852192	207.221888	250.8047364	180.7000926	193.9235432	224.124959
FBgn0013995	186.2154894	206.7485472	212.6484171	197.4163866	196.1382506	195.1251519	260.8576145	253.3062203	300.260874	229.7924407	237.398075	275.2502377
FBgn0013997	37.1041311	31.63981766	34.9852874	39.32227273	38.72473154	37.96581602	49.80574978	42.74306057	41.27317763	37.30443439	42.9577469	46.99394302
FBgn0014000	3.960553319	1.27761734	2.218940005	3.901264853	4.96632109	4.019909932	1.697923288	0.378257173	0.836214887	2.012570641	1.679551007	1.613802988
FBgn0014002	880.9104383	1364.420165	966.6442306	827.3777731	876.3985103	758.0401585	793.2697601	943.1212184	833.2881347	952.305301	789.9703562	963.2467276
FBgn0014006	70.66460923	73.04965028	71.81969148	83.78430709	81.47281181	73.50692446	68.36971106	65.1863195	67.19583912	69.86495226	72.93127256	59.90436692
FBgn0014007	49.05527445	49.52646042	43.34329475	44.83358339	43.69105263	41.02860454	54.61653243	55.72989018	56.02639742	60.01773163	51.74309063	51.83535198
FBgn0014009	167.871874	175.4093454	184.467879	162.1192284	147.4180121	149.6299808	195.374373	204.7632164	232.4080089	175.3092784	178.9367803	176.3563905
FBgn0014010	405.3661064	388.3205175	426.0364809	347.95567	360.0897114	375.8296746	419.3304547	411.1025043	465.771692	402.2266182	390.6248053	417.6522133
FBgn0014011	161.4099186	151.9613095	237.5745098	129.8563873	146.034986	166.028661	240.5391324	227.2064753	260.1225594	158.9930807	198.8975981	305.3960775
FBgn0014018	347.4864412	263.4897879	562.3533618	146.5760938	188.7202014	203.8030527	363.2423887	314.7099681	407.7742166	182.4251531	206.5201757	374.273189
FBgn0014019	0	0.150307922	0.147929334	0.681173228	0.125729648	0.255232377	0.282987215	0	0.238918539	0.071877523	0.258392463	0.258208478
FBgn0014020	564.6220399	480.158658	515.8295864	416.2587674	437.9792283	454.058398	746.4636748	792.763992	1022.750536	558.1289654	602.3128303	691.8696171
FBgn0014022	15.56427971	16.4587175	13.83139269	13.62346457	14.96182809	13.33589168	14.71533516	15.13028693	12.60295294	15.95681008	16.5371176	10.32833912
FBgn0014023	24.31918705	26.67965622	21.67164738	32.13899141	30.42657478	31.20215804	23.37474393	25.02801629	24.42942062	20.84448164	24.15969525	22.85145031
FBgn0014024	51.83461011	60.27347687	48.8166801	58.45704796	53.93801893	54.42830431	50.03213955	56.48640452	51.06883773	52.61434677	54.13322091	48.22043329
FBgn0014026	2178.443292	2505.33245	2424.931602	3039.20917	2993.371456	3050.664981	2067.221603	2004.636932	1945.274745	2256.810464	2145.755607	2076.899894
FBgn0014028	219.4285506	258.8302423	236.3171105	262.994791	265.289557	262.1874589	172.7919933	215.480503	193.7629352	203.4852673	199.6727755	195.6574743
FBgn0014029	50.3059755	47.19668763	51.62733744	50.03526987	52.36639833	48.23891918	85.74512604	88.44913565	114.800358	64.11475043	66.27766665	81.14201424
FBgn0014031	12.02062674	1.427925263	3.106516006	8.359853257	8.423886406	9.507406029	7.527459909	0.56738576	3.404589182	3.090733485	3.294503898	3.744022933
FBgn0014032	25.70885488	24.42503739	21.89354138	24.58416106	29.04354865	26.79939954	25.86503142	29.69318809	27.77428017	29.03851925	25.96844249	31.30777797
FBgn0014033	0.347416958	0.225461884	0.443788001	0.309624195	1.131566831	0.319040471	0.96215653	0.504342898	0.358377809	0.143755046	0.839775503	0.451864837
FBgn0014037	258.5477	262.9637102	268.1219172	223.6105934	241.7781128	256.5723466	265.781592	239.3737477	251.9395995	239.3521513	234.7495523	287.1923798
FBgn0014073	14.8694458	9.093629304	13.53553403	16.16238296	17.09923211	18.95100396	19.97889735	18.03025859	20.00942765	18.04125825	27.77718973	32.27605976
FBgn0014075	76.08431377	97.70014955	69.52678681	62.11061346	59.6587179	54.36449622	91.00868823	111.6489089	99.27065299	97.25028849	87.07825989	78.94724218
FBgn0014092	16.74549737	20.5170314	18.0473787	24.08876235	20.93398637	23.35376246	20.14868968	21.81283032	24.07104281	19.11942109	20.67139701	19.10742738
FBgn0014127	9.797158211	10.52155457	9.467477353	6.44018325	6.286482392	6.061768945	11.2062937	11.03250088	10.63187499	12.07542385	10.40029662	7.294389506
FBgn0014133	391.4694281	340.898368	525.2230991	317.984048	330.0403256	364.0251771	518.5457721	523.0035847	559.8458667	391.3731122	411.3608004	596.0097196
FBgn0014135	25.01402096	19.99095368	27.14503272	25.69880816	25.20879439	25.01277291	13.01741187	9.897729364	12.60295294	11.50040366	13.37180994	16.78355108
FBgn0014141	157.5883321	147.3769179	196.8199784	145.5233715	126.2954313	112.1108214	538.6378643	655.2675096	730.3142444	306.8451453	351.7367397	253.4961734
FBgn0014143	2.779335663	5.786855012	2.736692672	3.220091625	4.211943203	4.594182779	1.754520731	2.963014523	2.448915026	2.587590825	2.51932651	2.582084781
FBgn0014163	41.34261798	45.84391633	33.6539234	48.05367502	42.87380992	54.49211241	50.31512676	48.8582182	59.31152733	32.34488531	44.50810168	47.76856845
FBgn0014184	1959.640092	1965.200931	2034.324196	1334.294505	1590.920099	1677.323371	1713.770572	1685.766135	2055.535651	1540.263438	1485.369071	1662.023421
FBgn0014189	107.1433898	101.6081555	97.6333602	140.5074596	124.0322976	126.2762183	121.2317228	122.5553241	150.8770574	119.5323206	120.3462894	111.804271
FBgn0014269	24.04125348	22.92195816	25.00005738	25.82265784	23.6371738	22.65187342	23.2049516	25.21714488	23.05563902	23.93521513	26.0330406	25.17532662
FBgn0014340	6.531438807	8.567551576	6.434926013	5.820934861	4.840591442	4.91322325	5.886134065	6.934714841	4.658911512	9.128445409	4.909456789	2.323876303
FBgn0014342	23.62435313	27.5063498	23.81662272	31.27204367	33.8841401	30.50026901	14.3757505	15.25637265	16.42564956	21.99452201	19.44403281	20.01115705
FBgn0014343	11.81217657	16.60902542	18.41720204	17.15318039	12.57296478	14.99490213	10.30073461	14.81507261	13.79754563	15.02240229	15.05136095	12.07124635
FBgn0014366	30.78114246	28.8591211	24.77816338	31.58166786	30.4894396	26.60797526	27.16677261	29.25188806	28.01319871	29.75729448	27.32500292	25.17532662
FBgn0014380	200.1816511	203.366619	208.6543251	133.5718776	158.2307618	170.5590357	197.5250758	217.4978746	252.5368958	194.9318421	169.9576423	204.9529795
FBgn0014388	79.9059003	70.79503144	75.44396015	51.95493987	61.29320333	81.8657848	53.08840147	53.08208996	52.02451189	73.24319584	61.43280798	89.08192495
FBgn0014391	131.2541267	160.9797849	129.0683436	135.3676979	136.039479	135.9112405	83.36803343	106.2272228	87.80256312	121.5448912	98.51212636	101.9923489
FBgn0014395	12.57649387	16.90964127	15.1627567	9.722199714	14.64750397	12.88923502	5.60314685	6.997757703	8.362148868	9.919098161	8.526951265	9.747370048
FBgn0014396	993.4735326	1179.391113	1164.499714	1242.459969	1272.82409	1308.767819	1045.920745	994.6272368	981.7760068	881.4340634	915.4844949	895.4024499
FBgn0014411	98.0410655	96.94860993	88.38777685	87.9332713	83.79881029	82.05720908	98.02677115	104.2728941	100.8833531	96.89090088	93.86106203	89.85655038
FBgn0014417	4.655387235	2.179464875	4.068056675	6.625957767	6.41221204	5.934152756	6.338913608	3.215185972	3.464318817	2.803223393	4.844858673	4.841408964
FBgn0014427	30.98959264	28.18273545	28.69829072	33.43941303	40.17062249	34.45637084	128.0800133	64.87110519	104.825509	39.67639264	62.07878913	37.82754204
FBgn0014455	115.2729466	124.8307295	121.3760182	179.0247094	150.8755774	167.6876714	90.0465317	96.58166488	90.66958559	116.5853422	106.4576946	118.6467957
FBgn0014469	197.9581826	206.6733933	172.8554264	124.964325	111.7107921	104.2624258	68.4263085	79.05574919	94.01444513	183.7189485	70.15355359	121.0997762
FBgn0014857	163.0080366	165.5641765	156.5831997	179.1485591	210.0942416	202.7183151	143.8141025	174.1243854	198.3621171	189.828538	178.9367803	180.8104868
FBgn0014859	1.389667831	0.150307922	0.961540669	1.795820329	2.451728133	2.935172331	1.018753973	0.252171449	0.776485252	0.646897706	0.968971735	2.001115705
FBgn0014861	3.196236012	1.954002991	2.588763339	6.625957767	2.577457781	3.892293743	6.508705937	6.556457668	9.377552659	5.247059172	6.847400258	6.713420431
FBgn0014863	112.2156774	100.8566159	73.81673748	86.8186242	84.80464747	93.98932269	105.7806208	123.1857527	120.7733215	122.9824417	98.64132259	151.5683766
FBgn0014865	0.277933566	0.450923767	0.221894	0	0	0.063808094	17.54520731	0.378257173	2.329455756	0.287510092	1.162766082	0.06455212
FBgn0014868	112.6325777	176.6869628	127.8109443	112.269733	125.1009996	105.9852444	109.4594546	142.6659971	129.2549296	148.8583499	121.9612423	134.5266171
FBgn0014869	171.2765602	160.4537071	147.7814043	221.2574495	199.1557622	174.4513294	240.3693401	187.0481721	206.545077	195.4349848	232.6824126	191.3324823
FBgn0014870	76.01483038	85.6003618	71.30193881	87.00439871	86.4391329	86.45996758	73.46348092	77.35359191	69.28637634	75.83078666	73.12506691	81.78753544
FBgn0014877	42.8712526	50.80407776	37.20422741	47.62020115	38.85046119	35.15825988	32.8265169	38.07788876	32.19427314	40.1795353	38.30668258	34.40627971
FBgn0014879	39.32759963	38.55398209	38.60955608	47.12480244	41.42791897	47.28179777	41.03314612	45.13868933	47.00722257	40.32329035	41.40739213	43.24992008
FBgn0014903	1.806568181	2.705542603	2.366869338	2.167369363	2.388863309	1.85043473	2.263897717	2.836928799	2.7475632	3.306366054	3.359102013	2.71118902
FBgn0014906	131.2541267	113.4824814	144.3790296	119.0195404	146.5379046	157.9888411	122.1372818	142.9812114	165.2121698	140.3049247	140.9530883	199.4014972
FBgn0014930	53.22427794	52.90838868	54.51195944	79.13994417	80.6555691	77.20779392	69.16207526	54.27990435	69.28637634	62.60532245	74.54622545	66.94054795
FBgn0014931	6.114538458	7.59055008	6.656820014	9.722199714	11.25280348	9.571214123	8.716006211	9.960772226	10.75133426	9.919098161	10.91708154	10.5865476
FBgn0015000	75.18102968	90.93629304	90.90257552	82.79350967	82.79297311	84.67334094	71.9919474	92.42083597	101.4209198	91.06882152	96.638781	91.21214489
FBgn0015001	273.2086956	350.3677671	309.1723073	221.1335999	224.3016918	248.3411024	128.4761954	209.6805596	131.2857372	253.2245132	169.3116611	201.2735087
FBgn0015010	292.7335287	193.7469119	192.2341691	172.7703007	169.1692412	188.1062616	413.1047359	551.4989584	457.9471098	392.8106627	356.0648134	416.7484837
FBgn0015011	58.85243266	37.20121079	37.57405074	66.07380315	87.25637561	83.14194668	73.57667581	28.81058802	33.1499473	38.09508714	73.25426314	48.28498541
FBgn0015019	191.7046773	175.7851152	171.2282037	202.8038475	164.8315683	174.3875213	179.7534787	219.5152461	206.8437252	178.5437669	173.0583518	205.8567092
FBgn0015024	284.4650051	280.3242752	265.3112599	269.930373	261.1404786	271.5034406	295.9480291	276.0646935	322.4802981	265.299937	286.4280448	276.7349364
FBgn0015025	5.350221151	6.388086701	4.659774009	4.70628776	5.532104505	4.275142308	4.188210777	4.791257526	4.838100417	7.762772474	4.134279401	4.13133565
FBgn0015031	145.9846057	171.5013394	154.512189	137.4731425	157.4763839	136.4855134	97.51739417	127.2835388	102.0182162	115.2196692	113.0467024	103.5415997
FBgn0015033	61.97918528	80.26443055	70.19246881	33.50133787	42.87380992	41.98572595	19.07333827	50.93863265	32.55265095	76.69331694	37.66070142	66.29502675
FBgn0015034	4.307970277	2.780696564	4.289950675	4.148964209	4.714861794	4.594182779	3.056261918	4.286914629	3.404589182	3.809508714	3.229905782	4.260439889
FBgn0015035	3.613136362	2.480080719	3.402374674	2.043519685	2.577457781	7.210314639	1.980910502	3.908657456	6.450800555	2.22820321	2.583924626	2.77574114
FBgn0015036	23.48538635	25.40203888	26.25745672	26.62768075	31.62100643	28.01175333	19.41292292	24.64975912	24.36969099	30.26043714	27.38960103	24.07794058
FBgn0015037	106.7264894	78.46073548	113.7576576	79.44956836	111.2707383	102.4757992	138.6637352	133.1465249	209.5315588	104.0786532	92.82749218	138.1415358
FBgn0015038	33.97737848	40.50798508	42.97347142	58.08549893	66.07092994	63.68047796	57.16341736	41.67133191	40.07858493	47.29541007	52.19527744	38.60216748
FBgn0015039	818.8617696	883.2845059	1190.017524	737.462907	992.3841105	797.4097526	1075.577805	718.1212432	1927.893422	609.5213942	715.2303364	697.6147557
FBgn0015040	3.335202795	3.757698059	3.846162674	3.901264853	3.771889435	5.040839438	6.169121279	5.232557562	5.37566713	4.025141283	5.167849252	4.518648367
FBgn0015075	24.7360874	26.82996414	25.00005738	29.84777237	28.16344112	27.18224811	28.18552658	32.97141693	32.79156949	31.76986512	30.94249739	28.59658895
FBgn0015218	268.0669247	271.155492	277.1456066	293.6475863	290.1211624	292.2410712	278.4028218	276.4429507	306.6519449	266.1624673	262.9143307	285.2558162
FBgn0015221	2174.204806	2815.793464	3188.394892	1289.894395	1490.336381	1204.250161	1562.372412	2452.745596	1739.267235	2118.446233	1297.517751	1854.840602
FBgn0015222	2446.579701	3272.278624	3554.002241	1638.03584	1958.490725	1717.969127	1758.199565	2594.024651	1967.733088	2459.505079	1688.917734	2200.710859
FBgn0015229	41.62055155	47.72276536	53.32852477	25.63688332	28.98068383	29.92599616	32.54352968	31.58447396	42.64695923	31.12296742	22.60934048	26.98278596
FBgn0015239	64.68903755	60.49893876	61.31670879	57.28047602	55.76109882	59.66056803	50.93769864	55.54076159	52.5620786	57.14263071	56.45875307	55.90213551
FBgn0015240	94.49741253	104.2385442	112.5002582	116.5425469	108.3789564	109.7499219	125.6463233	136.6769252	215.7434408	133.7640701	127.6458765	142.014663
FBgn0015245	316.0104649	351.8708463	273.0775499	437.4989871	331.4862166	335.5667672	267.7625025	303.8035529	260.7198558	292.1102531	302.4483774	305.7188381
FBgn0015247	77.96036534	80.5650464	76.77532416	78.7064703	70.22000832	77.59064249	92.76320896	90.78172155	104.7060498	87.11555776	92.63369783	89.14647707
FBgn0015268	68.99700783	78.6110434	79.65994616	126.4505211	109.950577	120.2144494	79.51940731	69.22106269	65.22476117	68.06801419	79.58487847	67.39241279
FBgn0015269	48.49940731	44.64145295	43.56518876	44.64780888	51.73775009	49.19604059	52.18284238	52.76687565	50.77018956	51.24867383	58.655089	40.47417894
FBgn0015270	0.972767482	0.60123169	1.183434669	1.052722262	1.131566831	0.76569713	2.150702831	2.01737159	3.464318817	1.796938073	1.744149122	1.936563586
FBgn0015271	1.598118006	1.27761734	1.84911667	1.424271296	1.76021507	1.722818542	2.32049516	2.395628763	3.524048452	2.443835779	2.777718973	2.001115705
FBgn0015277	52.66841081	55.08785355	56.87882878	48.30137438	47.58867171	47.79226252	52.23943982	52.89296138	54.47342691	49.81112337	53.87482845	43.50812856
FBgn0015278	180.3094011	188.4861347	182.8406564	174.1326471	160.0538417	159.1373868	184.6774563	184.7155862	172.857563	200.7539215	185.8487787	171.0631167
FBgn0015279	76.29276394	66.8118715	82.84042683	71.64703866	75.56351836	74.08119731	129.438352	105.8489656	145.4416607	78.41837749	102.3234152	103.3479434
FBgn0015282	115.34243	127.9120419	116.4203856	118.2145175	123.9694328	123.6600865	124.457777	142.2246971	172.379726	132.7577848	117.8915611	133.1064705
FBgn0015283	121.1790349	138.1329807	116.1984916	118.4002921	124.4723514	119.3211361	127.8536236	150.2311406	169.2737849	144.4019435	127.904269	130.2016251
FBgn0015286	163.8418373	136.9305173	197.1898017	139.950136	161.4997327	163.7953777	209.4105388	206.4023308	267.7679527	158.5618155	184.363022	239.7465719
FBgn0015288	606.867942	738.5379766	671.52521	731.5181224	766.3850685	765.5057056	632.3632298	555.2184873	570.4777417	614.1934332	610.6459872	481.4942595
FBgn0015295	36.68723075	43.73960541	38.31369741	35.60678239	35.77008481	32.92497658	43.35364128	41.04090329	39.89939603	36.87316925	39.46944866	35.56821786
FBgn0015296	29.73889159	25.85296265	27.81071472	28.73312527	26.71755017	26.99082383	44.08940804	47.47127523	60.62557929	33.13553806	47.479615	49.89878839
FBgn0015298	27.30697289	36.90059494	29.36397273	32.57246528	34.13559939	28.01175333	25.5820442	32.97141693	28.07292834	32.77615044	28.93995581	28.27382835
FBgn0015299	15.56427971	16.75933335	16.34619137	18.51552684	15.65334116	17.22818542	13.9795684	14.75202975	19.2329424	19.04754357	16.9247063	18.33280195
FBgn0015316	22.30416869	4.734699555	70.56229214	137.2254431	121.6434343	119.0020956	2.999664475	6.05211477	6.331341286	17.68187063	14.79296848	26.01450417
FBgn0015320	44.67782078	46.21968613	41.64210742	38.14570079	39.03905566	39.05055362	61.29503069	66.57326247	76.51366214	51.67993897	51.80768875	51.77079986
FBgn0015321	64.75852094	67.33794923	67.60370547	68.42694703	58.02423248	66.16899364	66.33220311	69.0319341	65.88178715	68.28364676	65.76088173	62.55100382
FBgn0015324	2228.401851	2466.553006	2311.691697	2479.532476	2468.135852	2455.526887	1651.1738	1828.306046	1522.866768	2063.96307	1984.001926	1979.61985
FBgn0015331	20.08070016	21.86980271	20.56217738	18.26782749	18.79658235	17.80245827	18.8469485	17.90417286	19.65104984	21.92264449	18.79805165	17.88093711
FBgn0015336	84.83922111	68.1646428	90.38482285	54.74155763	69.65422491	77.65445058	61.80440768	84.5404782	105.482535	97.96906372	82.94398049	96.50541869
FBgn0015338	29.25250785	37.05090287	30.02965473	34.12058626	37.46743506	31.77643089	30.10983964	33.16054551	30.16346556	31.33859999	29.7151332	29.50031862
FBgn0015351	18.20464859	7.59055008	20.71010671	9.598350036	12.44723514	15.50536688	26.54420073	24.71280198	40.79534055	14.37550458	18.08747238	40.79693954
FBgn0015359	12.3680437	13.52771301	13.09174603	16.78163135	15.77907081	14.86728594	13.24380165	11.41075806	12.84187148	12.79419908	15.76194022	13.16863238
FBgn0015360	37.03464771	39.08005982	32.9882414	31.89129206	29.10641348	29.35172331	34.07166064	41.67133191	38.28669589	35.36374127	32.55745028	27.95106775
FBgn0015371	8.615940555	7.064472352	6.878714014	9.474500358	8.675345702	8.550284616	9.734760184	8.889043569	9.735930468	8.840935317	10.3356985	7.681702224
FBgn0015372	37.45154806	30.51250824	43.71311809	22.72641589	24.39155168	30.50026901	58.97453553	47.15606092	74.00501748	35.50749631	41.47199024	51.64169562
FBgn0015376	3.265719404	2.480080719	4.88166801	3.591640659	3.583294964	4.849415156	5.489951964	6.493414806	7.287015442	5.031426603	6.072222871	10.13468277
FBgn0015379	12.57649387	12.55071152	10.65091202	15.72890909	14.39604468	13.46350787	12.33824256	14.81507261	14.09619381	15.74117752	14.14698733	14.2014663
FBgn0015380	15.84221328	27.5063498	27.21899739	34.12058626	23.19712003	32.66974421	9.508370412	13.04987247	9.497011929	11.78791376	12.4028382	8.069014941
FBgn0015391	9.72767482	9.694860993	10.28108869	10.71299714	7.355184399	8.358860334	11.88546301	13.99551541	16.90348664	12.00354633	13.37180994	12.39400695
FBgn0015393	28.69664072	29.76096863	28.18053806	65.94995347	54.56666717	58.51202234	27.90253936	23.13673042	26.93806528	28.39162155	28.487769	28.20927623
FBgn0015396	5.628154717	2.705542603	3.032551339	4.025114531	2.514592957	3.637061367	4.697587763	4.791257526	6.988367268	5.534569264	4.651064326	3.550366574
FBgn0015399	0.416900349	0.300615845	0.443788001	2.91046743	0.377188944	1.339969977	0.452779543	0.945642933	0.776485252	1.221917889	0.645981156	0.903729673
FBgn0015400	0.764317307	1.202463379	1.183434669	1.424271296	0.754377887	1.020929506	1.471533516	1.134771519	1.433511235	0.646897706	0.775177388	2.065667825
FBgn0015402	28.21025698	28.10758148	25.73970405	25.69880816	25.08306475	24.50230815	29.94004731	30.0084024	30.28292483	27.67284632	31.00709551	24.72346178
FBgn0015477	184.0615043	183.3756653	190.5329817	181.5636278	168.4148633	173.1751675	217.220986	228.0260325	236.2904352	203.4133898	198.6392056	205.3402922
FBgn0015509	130.7677429	129.2648132	114.4233396	117.7810437	115.1683574	105.4109715	120.8921381	120.9792525	122.4457513	123.844972	121.8320461	121.2288805
FBgn0015513	204.2116878	189.4631362	262.0568145	232.2800709	251.3335661	264.2293179	250.0475029	248.8301771	252.7160847	220.3046077	251.8034548	222.8984687
FBgn0015519	1.181217657	1.653387146	1.84911667	2.476993558	1.76021507	1.276161883	2.207300274	2.521714488	1.851618678	3.521998622	3.617494476	1.936563586
FBgn0015520	4.794354018	3.983159943	4.88166801	4.334738726	4.96632109	5.99796085	6.96148548	8.06948636	9.019174851	7.547139905	8.914539959	5.745138638
FBgn0015521	500.9057698	594.467833	579.3652352	670.6460058	647.3819568	713.1192603	436.5926747	453.5933935	463.800614	463.6100227	485.0672504	453.4786397
FBgn0015522	22.86003583	14.80533035	18.4911667	16.65778168	15.59047633	17.61103399	23.82752347	15.69767269	14.81294942	18.61627843	19.25023846	23.43241939
FBgn0015524	8.129556814	0.150307922	0.369823334	7.802529707	11.50426278	9.571214123	9.055590869	0.189128587	0.776485252	0.646897706	7.105792721	4.13133565
FBgn0015527	50.65339245	62.07717194	57.47054612	99.3893665	79.14681332	87.16185661	65.6530338	55.72989018	52.32316006	58.3645486	64.21052695	53.83646768
FBgn0015541	159.6033504	83.79666673	102.6629575	119.6387888	125.2895941	126.4038345	424.1412373	412.1111901	507.0448696	222.0296683	298.5078924	288.2252137
FBgn0015543	1.876051572	2.404926758	1.40532867	2.167369363	2.011674366	2.424707578	1.245143744	0.756514346	0.477837078	1.72506055	0.968971735	0.839177554
FBgn0015544	44.538854	35.6229776	38.53559141	37.65030208	32.24965467	37.0725027	28.46851379	33.53880269	23.59320574	33.2792931	33.91401071	27.69285928
FBgn0015546	5.419704542	3.607390137	4.068056675	5.449385827	5.28064521	7.082698451	10.97990393	9.015129293	12.18484549	6.68460963	8.268558802	7.165285267
FBgn0015550	3.404686187	4.358929749	3.032551339	3.777415176	3.771889435	3.956101837	3.169456804	3.971700318	3.165670643	3.162611008	4.134279401	3.421262335
FBgn0015553	1.389667831	1.127309418	1.701187337	4.148964209	2.325998485	1.914242825	3.112859361	1.954328728	3.105941008	1.365672935	2.583924626	1.549250869
FBgn0015558	0.694833916	0.375769806	0.887576002	1.610045813	1.005837183	1.85043473	0.735766758	0.819557208	0.418107443	0.646897706	1.03356985	0.903729673
FBgn0015568	161.131985	190.2898297	188.018183	136.7919692	133.6506157	143.2491714	88.00902375	117.8271094	73.64663967	122.4074215	105.9409097	106.2527887
FBgn0015569	41.96796851	49.75192231	45.11844676	52.57418826	57.0183953	74.78308635	21.84661297	36.1866029	26.1018504	48.87671558	30.68410493	66.55323523
FBgn0015570	11.46475961	8.717859498	11.76038202	8.112153902	8.863940173	11.03880029	6.96148548	4.728214664	4.419992973	7.331507336	5.878428524	8.327223419
FBgn0015571	105.4757884	108.1465502	121.8198062	102.4856085	105.4871745	111.5365486	133.1171858	133.5247821	165.4510883	140.0892921	128.2918577	139.3680261
FBgn0015572	49.40269141	68.46525864	64.57115413	30.77664495	31.36954714	35.79634082	21.79001553	33.98010272	23.77239464	42.0483509	25.32246133	36.40739541
FBgn0015575	163.0080366	215.6167147	228.2549618	253.9537645	326.8970844	304.6198415	119.9299816	143.3594686	136.6614044	270.6907513	194.1819356	212.1182648
FBgn0015576	94.70586271	81.69235581	88.97949418	83.72238225	90.52534645	95.13786838	88.00902375	96.07732198	60.74503856	90.49380134	80.9414389	109.4803947
FBgn0015577	87.96597373	97.85045747	128.4766263	65.14493057	93.41712835	99.73205116	128.3064031	146.385526	136.3627562	96.0283706	107.1682739	141.3045896
FBgn0015582	19.8027666	26.75481018	21.89354138	22.04524266	24.64301098	22.20521677	24.67648512	27.86494509	30.70103227	28.39162155	22.41554613	23.81973211
FBgn0015585	0.069483392	0.150307922	0.591717335	0.247699356	0.062864824	0.127616188	0.282987215	0.315214311	0.11945927	0.215632569	0	0.322760598
FBgn0015589	139.7311004	107.1695487	165.6808537	102.1759843	118.9402469	117.3430851	270.9885567	265.4104498	350.792145	185.7315192	197.6056358	259.1767599
FBgn0015591	42.10693529	35.77328553	37.20422741	38.08377595	38.59900189	41.53906929	33.84527087	38.26701735	36.61426612	56.92699814	43.08694313	53.96557192
FBgn0015600	49.54165819	43.13837372	43.04743609	48.54907373	51.04623703	49.83412153	44.8251748	40.41047466	37.21156246	37.73569953	45.28327907	47.70401633
FBgn0015602	24.24970366	29.2348909	21.37578871	28.05195204	24.14009239	24.18326768	27.11017516	26.98234502	27.23671346	26.59468347	28.03558219	26.46636901
FBgn0015609	2.987785837	4.659545594	2.884622006	6.997506801	4.274808027	6.955082263	2.377092603	3.341271696	2.687833565	3.737631191	3.036111435	3.808575052
FBgn0015614	64.68903755	64.10632889	64.05340146	62.85371153	55.57250435	60.74530563	69.2186727	68.46454834	70.4212394	66.8460963	72.73747822	72.42747811
FBgn0015615	58.01863196	53.88539017	49.77822077	53.31728633	49.4117516	44.21900925	52.91860914	50.37124689	46.8877633	49.23610319	55.36058511	48.15588117
FBgn0015618	6.948339157	7.515396119	8.653866018	6.378258411	6.915130632	6.76365798	7.92364201	7.817314912	9.735930468	9.703465592	7.364185183	7.681702224
FBgn0015621	7.156789332	6.237778779	7.322502015	8.421778096	7.858102991	7.976011769	7.810447124	6.367329081	7.167556173	6.828364676	6.007624755	8.069014941
FBgn0015622	427.6702751	704.0423084	596.0072852	320.3991167	280.7543036	242.7259902	296.7969907	430.015363	289.628999	431.6964026	327.7062407	399.7067241
FBgn0015623	598.7383851	734.4796627	699.2619601	647.3622663	721.939638	747.3842068	476.3240797	492.4277966	628.8933245	586.4487094	478.8658313	585.2940677
FBgn0015625	0.972767482	0.375769806	0.295858667	1.795820329	0.502918591	0.957121412	1.018753973	0.56738576	2.150266852	0.862530275	1.550354775	0.968281793
FBgn0015663	35.92291344	39.98190735	34.91132274	24.6460859	31.80960091	29.86218806	26.43100585	32.21490258	34.04589182	32.84802797	26.74361988	29.50031862
FBgn0015664	48.08250697	49.0003827	51.92319611	54.92733214	54.1266134	54.10926384	50.25852932	54.15381862	49.39640796	46.50475732	54.97299641	51.64169562
FBgn0015714	12.64597727	11.72401795	18.93495471	7.430980673	14.58463915	14.35682118	31.52477571	15.0042012	46.94749293	8.984690363	11.75685705	17.94548923
FBgn0015721	2.64036888	2.029156952	1.257399336	3.282016464	1.948809542	1.084737601	3.226054247	2.458671625	2.209996487	2.084448164	2.325532163	1.161938151
FBgn0015737	197.6107656	226.8898088	205.9176324	217.6658089	210.5971601	187.5957968	197.7514656	243.0302337	245.4887989	233.0988068	214.3365477	219.1544458
FBgn0015754	118.3302158	102.3596951	128.7724849	102.9190823	119.3803006	120.0230251	142.9085434	131.759582	161.6283917	116.3697096	127.3228859	137.4960146
FBgn0015756	1308.997614	1579.736264	1472.784446	1816.069752	1870.85716	1948.89062	1271.235166	1252.598629	1270.150683	1369.338689	1402.554287	1318.541593
FBgn0015765	66.42612234	56.89154862	68.93506947	50.71644309	58.46428625	54.93876907	95.42328878	92.10562166	115.5768433	69.64931969	71.96230083	85.53155837
FBgn0015766	478.1847008	174.0565741	235.9472871	470.3810766	581.1852972	486.6643341	543.8448291	209.4283882	228.8242308	178.6875219	546.7584508	369.6899885
FBgn0015772	143.0663032	131.2939702	146.5979696	118.5860666	143.7718523	144.0148685	128.3630006	116.0619093	161.4492028	130.9608467	125.3203443	131.9445323
FBgn0015773	65.31438807	65.4591002	43.12140075	57.4043257	52.30353351	65.40329651	75.61418375	93.61865035	90.37093741	72.74005318	73.44805749	95.8598975
FBgn0015774	12.78494405	13.15194321	11.24262936	15.35736006	14.39604468	15.69679116	9.451772969	10.46511512	8.601067407	11.42852614	11.30467024	11.5548294
FBgn0015776	386.8835243	338.0425174	334.320294	425.3617187	428.8638288	462.6086826	379.5424523	299.8318526	274.3382125	327.3302393	449.5382868	398.8029944
FBgn0015777	7.573689681	5.486239167	6.50889068	8.979101647	11.25280348	8.933133181	10.47052694	6.493414806	8.541337773	6.18146697	8.526951265	10.52199548
FBgn0015778	311.1466274	316.3230226	312.7226113	408.6420122	348.0196652	357.3891354	337.9433317	347.4922564	356.2275418	339.1900306	369.1136328	372.2720733
FBgn0015781	31.47597638	35.09689988	29.65983139	35.60678239	36.21013858	34.77541131	26.31781096	27.1714736	26.34076893	27.67284632	28.16477842	26.59547324
FBgn0015789	253.9617962	246.8056085	258.5804752	218.5327566	221.0955857	210.6943269	277.9500422	306.8926531	347.7459336	251.0681875	257.0359021	261.1133235
FBgn0015790	444.4157725	453.178386	470.3413163	392.6034789	448.9805725	426.3656851	481.7574342	521.8057704	584.0960984	440.7529705	432.8073748	475.6845688
FBgn0015791	44.60833739	45.09237671	46.30188143	34.05866142	38.34754259	33.43544134	45.44774667	44.1930464	53.15937495	46.28912475	41.08440155	41.24880438
FBgn0015793	27.44593967	23.74865174	32.24859473	20.9925204	24.51728133	25.20419719	29.88344987	26.28887353	36.91291429	29.54166191	34.17240318	32.46971612
FBgn0015794	46.48438896	47.12153367	49.63029143	38.14570079	46.33137523	45.68659541	50.25852932	53.90164717	71.07826538	42.55149356	42.76395256	44.92827519
FBgn0015795	305.2405392	317.3000241	374.2612141	259.5889248	277.7996569	285.5412213	334.151303	352.724814	387.2272222	294.1228237	289.1411656	290.0972252
FBgn0015797	174.6812464	165.8647923	206.5833144	156.855617	161.8140568	167.8152876	190.1674082	219.136989	231.3328755	180.4125825	170.9912121	224.8350323
FBgn0015799	49.05527445	53.73508225	47.41135143	59.26207087	51.61202044	48.43034346	54.8429222	57.05379028	54.1150491	49.52361328	54.97299641	51.18983078
FBgn0015801	22.99900261	9.319091188	14.0532867	18.7632262	23.1342552	14.67586166	12.90421699	11.59988664	11.04998243	8.122160088	16.21412703	16.5253426
FBgn0015803	73.02704454	67.26279526	83.94989684	62.91563637	65.9452003	65.27568032	93.15939106	87.62957844	108.2898278	67.27736144	71.25172156	89.5983419
FBgn0015805	40.02243354	44.79176087	39.94092008	52.45033858	47.96586065	44.60185781	50.59811398	48.98430392	54.89153436	47.87043025	49.48215658	52.28721682
FBgn0015806	413.7735968	408.1611632	414.2760988	484.066466	466.268399	518.8236136	379.4292574	343.079256	295.9006107	320.5737522	362.2016344	337.0911682
FBgn0015808	130.7677429	179.8434291	155.399765	119.6387888	127.4269981	122.9581974	85.17915161	119.0249238	98.0760603	145.7676165	97.67235085	117.0329927
FBgn0015818	11.46475961	14.42956055	12.79588736	18.14397781	15.71620598	15.18632641	13.86637352	16.20201558	15.23105687	15.52554495	14.59917414	13.36228874
FBgn0015828	22.58210226	21.86980271	21.15389471	23.96491267	20.7453919	23.9918434	23.37474393	23.32585901	24.84752807	26.666561	24.09509714	23.17421091
FBgn0015829	17.78774824	19.1642601	15.01482736	15.29543522	12.8872889	14.1653969	14.82853005	17.90417286	15.58943468	15.45366742	16.40792137	12.97497602
FBgn0015834	221.8604693	220.5017221	232.2490538	253.2725913	247.3730821	262.1236508	229.2762413	216.3000602	222.5526192	222.6046884	225.3828255	205.9858134
FBgn0015838	23.69383652	21.11826309	18.63909604	20.55904653	17.53928588	17.35580161	24.78968	25.28018774	24.07104281	22.78517476	27.32500292	18.5264583
FBgn0015872	124.5837211	142.1912946	139.2015029	99.14166715	74.68341082	83.01433049	83.14164366	98.15773643	74.00501748	114.7165266	88.95160524	117.9367224
FBgn0015903	50.3059755	49.52646042	53.84627744	45.14320759	56.82980083	55.76827429	51.78666028	51.00167551	55.96666778	55.70508025	52.51826802	53.77191557
FBgn0015904	20.77553408	30.81312409	24.77816338	25.26533429	27.53479288	27.18224811	15.33790703	34.61053134	32.01508424	32.34488531	38.30668258	20.20481341
FBgn0015905	16.39808041	19.76549179	18.4911667	24.89378526	19.1737713	21.69475201	19.2431306	19.41720155	16.12700139	19.11942109	17.18309876	13.49139298
FBgn0015919	42.66280242	56.36547089	58.72794545	51.08799213	53.37223551	60.55388135	28.18552658	65.56457668	50.65073029	58.65205869	62.85396652	48.41408964
FBgn0015924	133.7555288	129.9411989	144.6009236	123.1065798	114.1625202	107.4528306	163.8495973	157.1658554	176.7399893	152.5959811	156.4566361	149.3736046
FBgn0015925	11.60372639	10.22093872	13.16571069	16.28623264	15.46474669	15.3139426	14.7719326	15.57158696	15.52970504	13.87236192	16.98930441	14.2014663
FBgn0015926	0.208450175	0	0	0.55732355	0.377188944	0.319040471	0.565974429	0.693471484	0.597296348	0.862530275	0.258392463	0.645521195
FBgn0015929	6.948339157	4.584391633	6.804749347	7.740604868	6.789400984	7.976011769	12.22504767	12.98682961	16.60483847	7.403384859	10.78788531	11.74848575
FBgn0015949	146.9573732	138.0578267	142.6778423	138.0923908	129.3758076	128.1266531	131.5324574	129.4269961	128.1200666	139.9455371	135.6560429	153.1176275
FBgn0016013	1.528634615	1.653387146	1.553258003	1.548120974	1.571620598	1.595202354	1.92431306	1.197814382	1.015403791	1.796938073	1.03356985	1.291042391
FBgn0016031	112.4936109	68.31495072	131.3612483	106.7584223	100.332259	118.0449742	142.6821536	149.3485405	143.8886902	72.66817566	102.3234152	205.6630528
FBgn0016032	4.585903844	4.734699555	5.547350011	6.378258411	6.160752745	6.508425604	5.829536622	5.295600424	8.182959964	5.965834401	6.136820986	9.295505212
FBgn0016034	1.737084789	1.803695069	3.698233341	4.08703937	2.200268837	2.871364237	3.735431233	3.593443145	2.986481739	3.737631191	3.100709551	3.808575052
FBgn0016036	0.416900349	0.450923767	0.295858667	0.185774517	0.062864824	0.191424282	0.848961644	0.441300035	0	0.50314266	0.645981156	0.387312717
FBgn0016038	40.92571763	44.19052918	35.57700474	42.35658984	41.61651344	43.89996878	41.14634101	42.23871767	43.96101119	46.57663484	44.24970922	43.05626372
FBgn0016041	101.7931686	117.3904874	105.1777562	153.8832248	140.314287	136.4217053	100.4038638	100.6794509	97.35930468	87.61870042	104.7135455	102.9606306
FBgn0016047	0.347416958	0	0.073964667	0.433473873	0.502918591	0.191424282	0.113194886	0.063042862	0	0.215632569	0.129196231	0.387312717
FBgn0016053	0.416900349	0.150307922	0.147929334	3.096241947	0.062864824	0.638080942	0.113194886	0.063042862	0	0.359387615	0.129196231	0.387312717
FBgn0016054	0.764317307	0.60123169	0.961540669	2.476993558	1.194431655	1.339969977	1.301741187	1.513028693	2.030807582	2.22820321	1.744149122	1.872011466
FBgn0016059	41.89848512	34.2702063	32.84031207	40.0653708	43.69105263	42.11334214	63.04955142	48.22778958	55.60828997	31.6979876	42.1179714	42.41074253
FBgn0016061	2.153985139	2.329772797	1.775152004	2.724692913	1.697350246	1.659010448	1.92431306	1.513028693	2.329455756	1.868815596	1.162766082	2.388428422
FBgn0016070	41.62055155	44.64145295	40.23677875	51.70724052	40.9878652	42.87903927	42.4480822	41.79741763	37.03237356	40.25141283	39.2110562	35.0518009
FBgn0016075	34.18582865	7.816011964	13.01778136	50.84029277	32.0610602	34.07352228	18.22437662	11.53684378	15.05186796	10.63787339	14.21158544	16.00892564
FBgn0016076	394.6656641	364.7221737	434.8382762	198.0356349	174.575616	192.9556767	244.6707458	308.9730676	254.3885145	308.2826957	256.4545191	324.6326091
FBgn0016078	142.3714693	129.4151212	147.855369	117.9048933	138.3654775	160.0307001	95.64967855	94.12299325	90.13201887	107.8162844	112.7237118	114.1281473
FBgn0016080	2.015018355	1.653387146	1.84911667	1.981594846	1.634485422	1.914242825	2.150702831	2.521714488	2.329455756	2.803223393	2.583924626	2.582084781
FBgn0016081	361.3136362	293.0252947	341.199008	293.6475863	317.1530367	325.6765126	571.2945889	466.5171802	506.9254103	330.3490953	371.3745668	328.893049
FBgn0016119	239.5787341	299.8643051	238.2401918	249.1855519	257.9343726	258.5503975	168.8867697	218.8848175	180.8613341	221.3827705	199.8019717	210.2462533
FBgn0016120	282.3805033	363.8954801	311.687106	304.8559821	308.1005021	285.2221809	201.769884	269.3821501	228.2866641	259.0465925	234.4265617	239.4883634
FBgn0016122	23.62435313	15.18110016	13.68346336	24.46031138	26.40322605	25.26800528	12.96081443	11.72597237	13.25997892	18.32876834	14.14698733	22.07682488
FBgn0016123	28.27974037	16.53387146	23.66869338	27.30885397	47.14861794	90.22464513	27.44975982	17.14765852	19.53159057	17.96938073	21.8987612	22.85145031
FBgn0016126	81.5735017	64.25663682	54.06817144	70.65624123	71.54016963	68.46608503	68.70929572	64.55589088	80.57527731	59.15520135	74.02944053	64.22935893
FBgn0016131	13.54926136	12.92648132	11.68641736	22.91219041	14.14458538	15.05871022	8.433018996	13.80638682	7.406474712	15.23803486	16.0849308	12.58766331
FBgn0016641	27.44593967	27.8821196	21.22785938	26.25613171	24.76874063	20.16335775	23.82752347	23.95628763	19.2329424	24.07897017	22.35094801	17.88093711
FBgn0016650	83.10213632	2.329772797	9.837300687	67.55999929	66.13379477	73.82596493	61.01204348	3.278228834	3.404589182	11.71603623	54.45621149	37.24657297
FBgn0016672	27.1680061	26.15357849	19.15684871	24.02683751	24.20295721	18.88719587	34.12825809	32.78228834	40.43696274	32.84802797	33.65561825	26.66002536
FBgn0016675	0.555867133	0.150307922	0.147929334	0.123849678	0.377188944	0.127616188	0.3961821	0.189128587	0.059729635	0.143755046	0.129196231	0.387312717
FBgn0016684	3.335202795	1.202463379	4.363915342	10.27952326	11.62999243	17.67484208	11.31948859	1.828243004	3.105941008	2.371958256	2.583924626	4.776856845
FBgn0016685	93.59412844	92.28906434	90.01499952	164.9058461	146.4750397	158.9459625	124.6841668	117.2597237	126.3281775	104.0067756	123.7053915	114.2572516
FBgn0016687	336.5080654	383.5858179	344.1575947	382.8812792	389.510449	385.592313	277.157678	305.3796245	256.4790517	306.4138801	323.5073631	310.9475598
FBgn0016691	246.6660401	321.1328762	270.0449985	254.8207123	271.1988504	251.9143557	162.6044535	205.0153878	168.0791923	211.3917949	176.2236595	188.2339805
FBgn0016693	320.9437857	293.1004486	345.9327467	329.4401432	334.6294578	330.0792711	443.4975628	482.5300672	550.5877733	323.161343	373.1833141	487.6267109
FBgn0016694	589.1496771	535.0210497	609.2469606	785.2688826	750.9203218	832.3127801	673.0001939	625.7634501	592.995814	575.2358158	656.5106493	678.8300889
FBgn0016696	166.4127228	184.5029747	168.6394403	166.4539671	189.0345255	176.0465318	139.0033198	127.3465816	128.2395259	136.4235385	134.04109	109.3512905
FBgn0016697	48.22147375	54.4114679	50.22200877	51.02606729	54.25234305	51.42932389	65.82282613	76.0296918	97.59822322	58.58018117	61.36820986	63.19652502
FBgn0016698	15.49479632	14.1289447	11.90831136	14.11886328	13.70453162	12.18734598	15.33790703	15.82375841	15.41024577	15.74117752	14.27618356	15.55706081
FBgn0016700	250.4181432	258.0787027	253.6248425	226.6449105	236.0574138	231.8148061	259.9520554	274.6147077	312.684638	248.4087192	258.3278645	266.6648058
FBgn0016701	63.78575346	67.41310319	70.56229214	65.76417896	69.15130632	69.806055	71.93534996	66.00587671	75.49825835	67.27736144	72.80207633	68.81255942
FBgn0016715	57.39328144	76.8825023	65.0889068	59.75746958	63.87066111	64.63759938	55.57868896	59.82767622	62.65638688	59.2989564	51.09710947	50.28610111
FBgn0016726	718.9446526	855.4023863	781.0668816	815.6739786	882.8735872	952.7186538	609.6676552	615.9918065	609.7201118	648.6227667	664.1332269	617.0537106
FBgn0016754	59.19984962	48.17368912	65.38476547	49.97334503	59.59585308	58.25678996	86.93367234	70.92321996	89.23607435	59.22707887	61.88499479	75.52597985
FBgn0016756	324.9738224	356.7558538	377.0718714	332.2267609	336.0124839	354.453963	319.0397858	303.4252957	292.1376437	326.8989742	312.8486741	329.5385702
FBgn0016762	7.156789332	8.116627808	7.692325349	6.254408733	6.41221204	7.52935511	8.602811325	7.817314912	10.33322682	7.690894951	8.720745612	7.358941626
FBgn0016792	17.02343093	16.60902542	14.9408627	13.80923908	17.72788035	12.50638645	18.67715617	18.78677293	21.38320925	17.8975032	20.28380831	14.13691418
FBgn0016794	32.86564421	27.13057999	38.60955608	26.13228203	25.39738887	31.6488147	41.31613334	33.47575982	49.27694869	25.66027568	30.23191812	42.66895101
FBgn0016797	103.808187	101.9839253	118.1955376	99.76091554	103.4755002	109.3670734	115.9115631	112.090209	118.3841361	100.4128995	115.8244214	116.3229194
FBgn0016917	453.1706798	417.2547925	465.9034363	400.0344596	429.3038826	442.1262844	496.9821464	556.6054303	540.3740058	511.8398406	449.3444924	475.4263603
FBgn0016920	6.670405591	9.619707032	10.65091202	10.83684682	10.74988489	10.84737601	6.56530338	12.54552958	12.30430476	13.36921926	13.11341748	13.16863238
FBgn0016926	311.424561	233.4282035	293.2699039	395.5139463	356.8207406	479.134979	247.6704103	251.7931916	256.7179703	252.0744728	346.0521055	317.8546365
FBgn0016930	61.8402185	56.96670258	74.18656082	51.27376664	65.693741	78.10110724	60.21967928	60.96244774	75.49825835	49.30798071	55.87737003	62.87376442
FBgn0016970	4.307970277	4.43408371	4.437880009	6.316333572	4.274808027	5.232263721	5.546549407	3.971700318	4.599181878	4.815794035	4.844858673	4.583200486
FBgn0016977	603.8801561	555.763543	604.3652926	622.096932	572.3842218	635.7838501	511.5276892	482.9083244	381.373718	595.3615222	567.6882403	600.9156807
FBgn0016978	35.4365297	52.00654114	39.20127341	42.48043951	40.9878652	38.28485649	38.42966375	36.81703152	40.85507018	39.24512751	35.14137491	32.14695552
FBgn0016983	69.205458	69.06649033	62.64807279	89.79101647	86.69059219	92.7131608	76.40654795	77.60576336	84.27851466	70.2962174	81.13523325	77.13978283
FBgn0016984	138.8972997	137.3062871	188.6099004	136.7300444	164.3286497	155.5641335	201.2605071	179.9873716	252.178518	150.8709206	175.7714727	195.7865785
FBgn0017414	5.7671215	4.734699555	4.068056675	3.467790981	4.337672851	3.509445178	4.471197991	5.862986184	4.718641147	3.95326376	3.875886939	3.550366574
FBgn0017418	94.7753461	99.35353669	95.78424353	79.20186901	85.74761983	79.50488531	94.46113225	96.32949343	94.85066002	98.47220638	89.79138075	87.14536136
FBgn0017429	25.01402096	28.63365921	26.47935072	32.57246528	30.55230443	26.67178336	23.88412092	23.89324477	26.75887638	27.6009688	24.28889148	25.30443085
FBgn0017430	6.045055066	5.862008973	6.952678681	6.997506801	5.594969329	4.785607061	8.433018996	9.267300742	7.88431179	10.20660825	8.849941843	8.19811918
FBgn0017448	0.416900349	0.150307922	1.183434669	7.554830351	6.160752745	12.50638645	4.075015891	0.126085724	1.851618678	0.215632569	0.645981156	1.549250869
FBgn0017456	1.111734265	1.052155457	0.887576002	0.866947745	1.634485422	1.53139426	0.452779543	0.504342898	0.895944522	1.509427981	0.968971735	2.388428422
FBgn0017457	30.08630855	29.98643051	25.51781005	32.44861561	27.22046876	31.45739042	27.78934448	30.89100247	29.56616921	33.71055824	31.91146913	30.66225678
FBgn0017482	26.47317219	31.86527954	31.06516006	21.61176879	27.15760394	27.62890477	22.29939251	21.62370173	23.89185391	25.94778577	19.89621962	21.8186164
FBgn0017545	1605.135829	1782.426498	1732.696285	2082.532334	2119.990457	2225.817748	1645.174471	1487.622419	1547.296189	1670.936775	1645.766192	1514.58638
FBgn0017550	83.17161971	81.9178177	85.05936684	77.77759771	71.79162892	72.61361115	95.02710668	92.29475025	103.2725385	89.48751602	93.86106203	88.30729951
FBgn0017551	4.377453669	4.734699555	3.920127341	4.08703937	4.023348731	3.318020896	4.018418448	4.476043216	4.658911512	4.168896328	5.361643598	2.452980542
FBgn0017558	335.7437481	299.8643051	360.7996447	178.9008597	230.8396335	260.4008322	225.654005	280.7929082	208.7550735	361.7595728	254.9041643	265.3092113
FBgn0017561	55.2392963	67.11248734	50.8137261	61.18174088	61.35606815	50.40839438	33.95846576	35.68226	26.81860601	47.87043025	44.83109226	39.18313655
FBgn0017566	311.3550776	400.3451513	332.6930713	346.2217745	344.9392889	333.9077567	223.0505226	262.8256925	214.0112814	276.0815655	251.4158661	250.074911
FBgn0017567	101.3762683	122.8015726	105.7694735	99.88476522	104.6699318	102.7948397	78.95343289	93.55560749	79.50014388	87.40306785	89.14539959	83.33678631
FBgn0017572	106.1011389	118.142027	111.6126822	118.7718411	115.2312223	108.9842248	117.3830966	120.9162097	127.2241221	113.2789761	115.1784402	114.3863558
FBgn0017577	1.737084789	1.052155457	0.961540669	4.025114531	0.628648239	1.595202354	3.67883379	4.854300389	6.450800555	2.300080733	4.198877517	4.389544128
FBgn0017578	27.72387324	33.8944365	29.21604339	27.30885397	30.36370996	30.75550138	32.71332201	27.23451647	28.72995433	27.24158118	32.75124463	25.36898297
FBgn0017579	956.7863019	1065.157092	1061.392969	1307.481049	1307.651202	1310.554446	875.1096626	862.9306977	848.5191916	952.1615459	958.6360362	867.2577258
FBgn0017581	1213.388467	1198.780835	1391.8671	1281.534542	1288.917485	1416.475882	1432.93406	1141.454063	1214.004827	1229.752539	1399.195185	1291.042391
FBgn0017590	0.486383741	0.375769806	0.591717335	0.247699356	0.251459296	0.319040471	0.565974429	0.56738576	1.015403791	0.215632569	0.581383041	0.451864837
FBgn0019624	546.2089411	683.2998151	574.9273552	547.4775011	563.6460113	534.5842128	361.997245	472.9475522	412.0747503	454.5534549	424.1512273	418.4268388
FBgn0019637	29.11354107	31.26404785	30.02965473	35.79255691	30.86662855	31.84023898	31.52477571	34.92574565	36.97264392	35.00435365	35.72275795	36.0200827
FBgn0019643	518.2071343	640.8378271	650.2973507	427.5290881	475.5095282	453.2927009	304.7206327	425.0349769	368.949954	517.7337975	379.1909388	408.1630518
FBgn0019644	290.9964439	384.7131273	316.9385973	327.7681725	344.5620999	334.5458376	221.5223916	254.5670775	228.6450419	265.5155696	252.3202397	253.4316213
FBgn0019650	0.208450175	0	0.369823334	0.309624195	0.125729648	0.701889036	0.169792329	0.378257173	0.11945927	0.143755046	0.258392463	0.516416956
FBgn0019661	0.208450175	0.375769806	0.369823334	0.309624195	0.251459296	0.255232377	0.169792329	0.126085724	0.179188904	0.287510092	0.322990578	0.387312717
FBgn0019662	95.12276306	83.34574296	92.30790419	82.0504116	78.07811131	91.37319083	72.95410393	93.8708218	98.61362701	82.87478391	78.55130862	108.1248002
FBgn0019686	20.6365673	21.34372498	21.30182404	35.2971582	18.79658235	18.37673112	17.48860986	17.27374424	16.00754212	20.84448164	22.99692917	16.13802988
FBgn0019830	140.5649011	231.0232767	187.130607	178.6531604	184.6339879	184.8520488	91.85764987	137.0551824	109.3649613	148.8583499	105.7471153	115.548294
FBgn0019886	311.2855942	360.3632439	399.6310948	269.1872749	359.523928	344.308476	307.2109202	281.360294	455.8565726	303.6825343	264.2708911	300.4901164
FBgn0019890	152.9329448	143.6192198	175.814013	137.5969921	142.5774207	137.5064429	185.5264179	166.054899	199.0788727	161.7244265	147.6712924	155.2478475
FBgn0019925	204.5591048	306.1772379	231.7313011	218.9043057	232.411254	210.2476702	158.5294376	187.7416436	161.747851	210.169877	185.8487787	198.6914239
FBgn0019928	340.6770689	495.8658359	303.698922	227.2022341	71.41443998	64.31855891	40.46717169	155.0223981	14.33511235	241.2928444	83.07317672	113.6762825
FBgn0019929	2.64036888	0.751539612	1.331364003	2.105444524	2.07453919	1.85043473	0.905559087	0.252171449	0.418107443	0.50314266	0.968971735	0.645521195
FBgn0019932	23.13796939	23.52318985	22.11543538	20.43519685	20.93398637	22.20521677	20.54487178	19.48024442	21.80131669	18.25689082	19.8316215	20.85033461
FBgn0019936	818.931253	956.8602339	943.8631132	1138.735863	1076.497245	1190.148572	770.1780034	739.5558164	742.9171973	816.0973951	775.3711821	735.8296105
FBgn0019938	75.8063802	76.35642457	82.9143915	133.819577	110.6420901	118.9382875	85.17915161	75.27317746	65.52340935	78.84964263	85.65710134	80.30283669
FBgn0019947	60.65900084	55.98970109	57.84036945	55.11310666	58.02423248	53.21595052	67.74713919	79.11879205	93.59633769	70.87123758	65.69628361	72.94389506
FBgn0019948	88.66080764	80.5650464	81.8049215	82.66965999	85.81048466	81.73816861	83.31143599	89.45782145	89.71391143	92.93763712	81.91041064	90.88938429
FBgn0019949	14.8694458	13.90348282	15.08879203	10.21759843	11.88145172	10.52833554	12.84761954	16.26505845	16.24646066	12.79419908	13.50100617	11.5548294
FBgn0019952	23.97177009	36.90059494	27.58882072	22.60256621	25.46025369	25.39562147	15.28130959	19.85850159	16.24646066	20.26946146	14.59917414	22.85145031
FBgn0019957	163.4944204	209.0031661	164.275525	164.9677709	172.5010768	167.6876714	124.3445821	148.5289833	137.4378896	145.6238614	135.3330523	134.5911692
FBgn0019960	232.2134946	258.0787027	237.3526158	241.3210974	255.6083741	240.2374745	196.3365295	214.3457314	192.0905054	221.8859132	211.2358382	217.9279555
FBgn0019968	256.8800986	222.681187	261.6869912	231.5369728	261.8948565	268.1854197	345.3575967	277.3885936	358.5569975	226.1985646	263.3019194	299.8445952
FBgn0019972	27.37645628	23.14742005	31.06516006	18.88707588	23.19712003	23.22614627	39.44841772	34.23227417	53.99558983	28.67913164	32.55745028	34.92269666
FBgn0019982	34.18582865	42.01106431	38.46162674	40.68461919	49.16029231	44.21900925	39.61821005	37.63658873	45.57371133	38.31071971	38.69427127	39.57044927
FBgn0019985	0.972767482	0.60123169	0.369823334	0.928872584	0.188594472	0.446656659	0.452779543	0.56738576	0.358377809	0.575020183	0.710579272	0.322760598
FBgn0019990	53.5716949	55.53877732	48.74271543	47.37250179	47.33721242	40.3267155	50.31512676	48.8582182	42.58722959	51.10491879	56.13576249	30.21039194
FBgn0020018	20.6365673	24.1995755	23.15094071	29.97162205	27.5976577	26.86320764	26.09142119	29.50405951	29.32725067	27.81660136	27.45419915	25.56263933
FBgn0020224	53.5716949	54.48662186	52.88473677	47.92982534	47.90299583	44.66566591	56.08806594	56.3603188	56.98207157	58.72393621	54.77920207	56.28944823
FBgn0020235	350.5437105	433.2625863	379.9564934	386.039446	404.535142	386.0389696	268.8378539	318.1142826	283.7157652	306.4138801	301.5440038	301.0065334
FBgn0020236	362.703304	332.3308164	403.4032928	290.0559456	300.9339121	288.9230503	635.8156739	722.5972864	648.0665373	390.3668269	363.8811854	381.3739222
FBgn0020238	783.7031735	699.9839945	769.4544289	748.2378289	736.1470882	764.5485841	966.3447406	1099.278388	1327.192485	860.2301941	895.2652847	1007.142169
FBgn0020248	0.555867133	0.225461884	0.147929334	4.644362921	0.062864824	1.212353789	0.622571872	0.630428622	1.314051965	0.790652752	0.516784925	0.451864837
FBgn0020249	100.4729842	98.15107331	93.78719752	109.1734911	106.2415524	107.8356791	134.8717065	125.2661672	142.27599	114.644649	121.1214668	111.1587498
FBgn0020251	45.16420452	48.69976685	50.1480441	56.16582892	49.6632109	53.53499099	58.91793809	50.43428975	57.45990865	61.52715961	68.79699316	65.71405768
FBgn0020255	294.2621633	297.2339165	288.6101299	369.8151382	337.6469693	369.2574409	263.8006815	306.7035246	324.0332686	291.0320902	292.7586601	310.8830076
FBgn0020257	66.42612234	75.22911515	76.84928882	41.48964209	52.42926315	60.55388135	59.42731507	65.43849095	90.31120778	74.10572611	59.8824532	68.36069458
FBgn0020258	1.181217657	1.427925263	1.257399336	1.795820329	1.068702007	1.148545695	1.697923288	1.071728657	0.418107443	1.437550458	1.291962313	1.291042391
FBgn0020261	52.32099385	63.80571305	54.29006544	58.08549893	59.28152896	57.04443617	58.4085611	57.11683314	57.28071975	54.12377475	59.0426777	44.41185823
FBgn0020269	1.667601398	1.27761734	1.997046004	2.786617752	2.200268837	3.062788519	2.094105388	2.206500177	1.672429774	3.450121099	2.777718973	3.356710215
FBgn0020270	40.23088372	39.75644547	41.56814275	47.43442663	49.09742749	51.62074817	51.22068585	44.88651788	63.49260176	43.77341145	53.81023033	43.57268068
FBgn0020272	5.836604892	5.937162934	7.766290016	7.369055834	6.915130632	7.401738922	12.62122977	10.46511512	15.23105687	7.18775229	8.914539959	7.939910702
FBgn0020278	61.14538458	52.30715699	67.15991747	49.23024696	63.80779628	64.89283175	90.4427138	84.98177823	105.1241572	55.13006007	61.62660232	95.27892842
FBgn0020279	303.5034544	320.4564905	318.343926	353.2812062	339.6586437	338.0552828	344.9614146	350.3922281	395.2907229	329.7021976	327.5124463	321.0822425
FBgn0020294	16.81498076	17.96179672	15.8284387	17.09125555	14.01885574	16.97295304	9.338578083	13.30204392	12.48349367	9.056567886	10.78788531	14.78243537
FBgn0020299	27.86284002	32.61681916	28.77225539	23.15988976	22.50560697	25.45942957	27.33656493	28.24320226	26.75887638	28.03223393	26.87281611	27.62830716
FBgn0020300	3.196236012	4.208621827	4.437880009	3.839340014	3.897619083	3.190404708	1.980910502	4.539086078	3.464318817	1.581305504	2.51932651	3.227605976
FBgn0020304	107.0739064	85.90097764	112.5002582	97.03622262	92.97707458	109.0480329	128.7591827	121.3575097	151.4743538	95.30959537	107.7496569	140.1426515
FBgn0020305	25.01402096	24.50019135	23.66869338	30.46702076	25.52311851	25.26800528	19.6393127	20.23675876	16.78402737	21.85076696	21.57577063	19.10742738
FBgn0020306	415.3717148	439.650673	463.3146729	474.7158153	481.6702809	507.7210052	374.7316696	345.2857562	304.1433003	356.2250035	381.9040597	290.4199857
FBgn0020307	173.8474457	194.0475278	250.0005738	174.3184216	219.9011541	220.2017329	148.1721056	192.5329011	183.9672751	226.9892173	225.2536293	229.2891286
FBgn0020309	247.9167411	224.1091123	252.9591605	239.0918032	257.2428595	260.3370241	247.1610333	220.6500177	271.2920011	206.8635109	249.8655113	267.6330876
FBgn0020312	27.30697289	31.11373993	22.85508205	24.83186042	21.37404013	18.44053921	35.2036095	35.93443145	30.10373593	34.93247613	36.69172969	27.24099444
FBgn0020369	109.3668583	119.9457221	103.2546749	110.2262133	113.911061	106.0490525	125.4199335	143.3594686	161.8075806	127.8701132	111.1087589	130.3307293
FBgn0020370	217.0661153	241.8454471	221.2283184	209.6155798	216.4435888	211.0133674	230.0686055	250.0279914	249.3114955	237.4833357	217.5664535	216.7014652
FBgn0020372	0.486383741	0.901847534	0.665682001	1.424271296	1.005837183	0.957121412	0.735766758	0.882600071	0.776485252	1.006285321	0.968971735	1.613802988
FBgn0020379	16.67601398	21.94495667	18.34323737	15.4192849	15.59047633	15.56917497	16.35666101	18.15634431	14.33511235	17.17872797	18.73345354	14.2014663
FBgn0020381	29.46095803	39.45582962	35.42907541	28.98082463	31.62100643	32.60593611	29.88344987	30.19753099	37.86858845	31.19484494	30.16732001	26.20816053
FBgn0020385	110.8260096	146.6253783	108.1363429	97.28392198	94.04577659	92.64935271	111.8365472	107.6772086	72.27285808	93.94392244	100.9668548	77.84985615
FBgn0020386	190.0370759	184.052051	191.9383104	142.1175054	146.4121749	133.3589168	134.0793423	103.2642083	119.220351	90.92506647	106.9744795	90.95393641
FBgn0020388	55.37826308	52.0816951	54.65988878	41.86119113	51.61202044	42.94284736	54.61653243	45.89520367	57.28071975	46.86414493	43.02234502	37.50478144
FBgn0020389	36.20084701	35.54782364	38.09180341	46.25785469	40.35921696	40.07148313	45.16475946	49.55168968	49.51586723	41.04206558	43.86212052	53.64281133
FBgn0020391	5.141770976	4.809853516	4.659774009	4.892062276	5.972158273	6.317001321	4.527795434	3.719528869	3.225400278	4.025141283	3.811288823	5.680586518
FBgn0020392	51.27874298	53.96054413	50.29597344	60.12901861	59.78444755	52.76929386	52.74881681	64.30371943	71.795021	56.63948805	54.97299641	53.51370709
FBgn0020407	11.95114335	13.45255905	11.53848802	14.55233715	10.4984256	11.10260838	15.62089425	14.56290117	15.76862358	12.50668899	14.8575666	12.91042391
FBgn0020412	82.82420275	92.3642183	90.38482285	102.8571575	107.12166	93.92551459	82.97185133	76.15577753	86.72742969	86.89992519	87.01366177	76.23605316
FBgn0020414	76.98759786	28.33304337	39.27523808	42.54236435	55.13245058	43.83616068	276.3653138	169.4592136	193.8226648	93.22514721	134.4286787	105.865476
FBgn0020415	11.39527622	3.081312409	3.772198008	8.79332713	8.738210526	6.572233698	18.67715617	3.215185972	8.839985946	2.875100916	9.302128653	6.907076789
FBgn0020416	11.32579283	1.728541107	1.84911667	7.245206156	7.920967815	6.253193227	26.09142119	1.765200141	10.75133426	3.018855962	9.883511694	6.971628909
FBgn0020429	0.069483392	0.300615845	0.295858667	0.247699356	0.125729648	0.063808094	0.565974429	0.063042862	0.179188904	0.071877523	0.129196231	0.322760598
FBgn0020440	73.44394489	77.78434983	69.15696347	57.46625054	59.59585308	62.02146752	71.5957653	74.57970597	69.40583561	73.89009355	63.88753637	58.41966817
FBgn0020443	272.7917953	319.9304128	282.4710626	332.2886858	320.4848724	316.488147	270.25279	277.9559794	271.7101086	275.7940554	271.7642725	286.1595459
FBgn0020445	16.88446415	13.45255905	15.45861536	14.18078812	15.33901704	16.84533686	16.52645334	11.47380092	13.02106038	13.65672935	17.31229499	15.36340445
FBgn0020493	75.94534698	80.9408162	83.21025017	87.6236471	87.06778114	101.7101021	70.74680366	70.22974848	61.46179418	61.23964951	75.06301038	88.95282071
FBgn0020496	243.9561878	276.7168851	246.5242345	287.5789521	257.4943188	275.5871586	268.6114641	262.4474353	284.3727912	255.0214513	271.1182914	274.2174037
FBgn0020497	213.5919457	216.2931003	198.8170244	215.8080637	205.6308391	203.2287799	193.1104753	199.3415302	187.1926754	206.4322458	208.1997267	191.6552429
FBgn0020503	246.3186231	228.1674262	213.5359931	249.8667251	284.5261931	272.9710268	263.5742917	228.0890754	213.8320925	242.3710072	258.5216588	249.8167026
FBgn0020506	10.14457517	18.71333634	29.14207873	9.35065068	15.77907081	8.422668428	63.78531818	84.66656392	93.89498586	48.30169539	78.42211239	20.72123037
FBgn0020508	543.3601221	431.834661	535.5041878	201.7511253	201.73322	181.1511793	194.9781909	339.2966843	207.5604808	389.6480517	143.9246017	302.6203363
FBgn0020510	69.76132513	63.35478928	63.3137548	56.04197924	49.6632109	49.51508106	72.67111672	78.92966346	93.89498586	63.97099539	65.95467607	64.55211953
FBgn0020513	43.56608651	26.60450226	35.28114607	56.78507731	45.51413252	52.3864453	49.40956768	22.06500177	30.82049154	28.2478665	40.76141097	34.72904031
FBgn0020521	33.97737848	18.26241257	24.63023405	38.33147531	36.58732752	34.64779513	38.88244329	42.61697484	39.36182932	29.68541696	48.3193905	48.54319388
FBgn0020545	130.5592928	157.4475487	205.6957384	125.8931976	160.68249	185.2987054	123.0994384	133.5247821	157.9251543	120.826116	107.1682739	174.3552748
FBgn0020616	41.41210137	39.83159943	40.16281408	39.19842305	37.53029988	38.28485649	41.655718	40.41047466	40.0188553	43.12651374	46.38144703	37.44022933
FBgn0020618	2650.930355	3199.52959	3154.667004	4195.222064	4060.816166	4179.366359	2845.210053	2721.245146	2606.720721	2899.611152	3017.313384	2679.558482
FBgn0020620	46.69283913	49.15069062	53.62438344	50.84029277	51.67488527	55.83208238	56.76723526	50.11907544	60.74503856	48.73296053	48.96537166	52.54542529
FBgn0020621	236.0350812	217.4204097	268.6396699	240.1445254	262.8378288	266.2073688	293.4011441	280.8559511	327.3183986	244.4554554	250.1885019	313.3359882
FBgn0020622	70.94254279	50.12769211	69.23092814	75.11482964	66.57384854	62.08527561	77.87808147	92.79909314	110.559554	54.33940732	71.57471213	88.88826859
FBgn0020626	171.3460436	203.5920809	182.1010097	172.0891274	170.7408618	169.5381062	184.3378716	208.3566595	218.3118151	202.1195944	185.8487787	214.5066932
FBgn0020633	0.416900349	0.150307922	0.369823334	1.052722262	0.188594472	0.893313318	1.188546301	1.891285866	2.090537217	0.646897706	1.291962313	0.968281793
FBgn0020647	39.46656641	32.84228104	38.97937941	40.31307015	37.844624	42.43238261	51.84325772	41.98654622	46.40992622	39.31700503	42.89314879	45.57379639
FBgn0020653	503.8240723	520.7417971	594.1581685	563.7637337	567.7322249	600.4979741	498.1140952	521.8688132	478.0759967	569.3418589	529.3815577	716.9803916
FBgn0020655	106.1706223	135.7280539	102.5889929	100.1943894	96.37177508	91.88365558	83.42463088	111.5858661	83.26311087	116.4415871	100.2562755	111.5460625
FBgn0020660	0.555867133	0.676385651	0.591717335	0.805022906	0.440053767	0.893313318	0.735766758	0.819557208	0.955674156	3.090733485	0.839775503	0.580969076
FBgn0020762	53.71066168	73.87634385	55.62142945	86.44707516	83.42162135	93.15981746	27.27996749	39.27570314	38.34642552	56.71136557	44.31430733	52.41632106
FBgn0020764	117.0100314	120.1711839	162.5743377	121.9300079	168.4148633	176.4931884	158.69923	137.3073539	231.1536866	130.2420715	134.7516692	184.2317491
FBgn0020766	46.34542218	49.22584458	44.60069409	47.99175018	47.77726618	47.21798967	39.16543051	41.92350336	36.91291429	44.06092154	38.04829011	40.08686623
FBgn0020767	51.97357689	47.12153367	49.18650343	47.92982534	49.78894055	47.9836868	48.90019069	48.8582182	55.90693815	51.24867383	50.90331513	50.28610111
FBgn0020880	1.528634615	0.676385651	0.961540669	1.052722262	1.131566831	1.212353789	3.905223562	1.765200141	3.404589182	0.934407798	2.454728394	3.485814454
FBgn0020887	42.0374519	43.43898957	40.01488475	40.8703937	40.61067626	35.66872463	42.90086174	43.05827488	45.03614462	40.39516787	42.1179714	40.08686623
FBgn0020906	3815.819415	4739.659716	2811.544915	190.1711804	429.0524233	139.2930695	233.2946598	1404.090627	277.3246942	3249.151545	841.1320638	1568.551952
FBgn0020907	1.250701048	0.977001495	7.544396015	5.511310666	1.44589095	2.743748049	3.905223562	1.071728657	1.3737816	1.72506055	0.645981156	1.226490271
FBgn0020908	0.347416958	0.225461884	0.295858667	0.123849678	0.377188944	0.574272847	0.169792329	0.189128587	0.537566713	0.215632569	0.129196231	0.193656359
FBgn0020909	14.38306205	15.03079224	15.23672136	20.06364782	19.1737713	21.88617629	14.99832238	12.73465816	12.84187148	14.15987201	16.02033268	13.62049722
FBgn0020910	2842.218132	3259.126681	3246.531121	3992.046667	3966.581795	3952.400968	2798.630358	2707.817017	2651.338758	2790.141684	2965.764087	2623.979107
FBgn0020912	209.7008758	240.7181377	266.4207299	175.9903923	251.6478902	229.9005632	155.8693578	197.7024158	185.0424085	221.6702806	185.9133768	160.7993297
FBgn0020930	20.77553408	21.4940329	19.00891937	20.31134717	16.47058387	17.16437733	18.79035105	17.58895855	18.93429422	16.10056513	19.18564035	18.78466678
FBgn0021738	0.555867133	0.526077728	0.665682001	0.55732355	0.125729648	0.191424282	0.452779543	0.315214311	0.477837078	0.359387615	0.581383041	0.129104239
FBgn0021750	15.49479632	16.23325562	20.04442471	15.54313457	18.04220447	18.95100396	18.16777918	17.21070138	16.96321628	16.3161977	17.69988369	15.42795657
FBgn0021760	145.0813216	134.8262064	142.308019	128.432116	140.2514222	135.528392	132.5512113	138.8834254	127.5824999	136.351661	128.3564558	147.6952495
FBgn0021761	45.85903844	42.76260392	46.67170476	56.41352828	49.6632109	50.02554582	46.46650064	47.59736095	45.63344097	49.02047062	49.02996977	45.44469215
FBgn0021764	41.06468442	37.50182663	44.82258809	44.40010952	44.94834911	47.91987871	44.65538247	42.86914629	52.62180823	35.21998622	47.60881123	50.73796595
FBgn0021765	65.87025521	80.11412263	69.97057481	65.45455476	70.34573797	67.44515552	42.10849754	54.27990435	52.80099714	50.60177613	47.0920263	55.83758339
FBgn0021767	8.963357512	8.86816742	7.544396015	8.731402291	9.995507004	9.571214123	7.187875252	11.78901523	8.839985946	9.056567886	7.622577646	13.03952814
FBgn0021768	38.00741519	38.85459794	34.24564074	45.76245598	37.27884059	37.39154317	35.82618137	42.17567481	40.91479982	41.97647338	38.43587881	39.57044927
FBgn0021776	25.15298775	30.73797013	31.8787714	24.15068719	27.47192806	24.75754053	21.84661297	19.669373	24.66833916	21.92264449	28.10018031	23.04510667
FBgn0021795	160.9235349	268.1493335	178.1069177	191.6573765	195.1952783	177.0674613	134.1925372	160.8223414	132.5400596	192.4161288	168.6010818	172.0959507
FBgn0021796	116.5236477	111.3781705	99.1866182	112.3935827	106.4930117	98.90254594	112.5157165	118.961881	100.7041642	111.7695481	116.5350006	95.98900174
FBgn0021800	36.75671414	39.45582962	36.53854541	46.93902792	44.19397122	45.17613066	29.88344987	31.96273113	25.38509478	40.25141283	38.95266373	39.24768867
FBgn0021814	33.21306117	35.02174591	37.05629808	31.14819399	33.31835668	27.50128858	46.0137211	47.72344668	54.89153436	35.1481087	34.94758056	41.57156497
FBgn0021818	55.65619665	52.30715699	53.62438344	54.30808375	48.3430496	53.72641528	49.46616512	49.74081827	49.09775978	52.68622429	54.39161337	53.19094649
FBgn0021825	91.37065991	88.75682817	78.77237016	75.98177738	74.74627565	68.91274169	98.30975837	105.4076656	109.1857724	100.7722871	89.14539959	97.73190896
FBgn0021847	57.74069839	64.78271455	53.32852477	59.26207087	60.66455509	61.57481086	63.67212329	60.26897625	62.47719797	63.61160777	63.75834014	60.1625754
FBgn0021856	27.02903932	29.61066071	26.47935072	28.67120043	30.23798031	27.62890477	27.95913681	26.73017357	31.35805826	28.96664173	25.32246133	24.85256602
FBgn0021872	825.9490756	865.2475552	908.2121438	781.3056929	779.7124111	785.6690633	952.8179517	865.4524122	971.8608874	804.1657263	750.8884962	854.2827498
FBgn0021874	15.14737936	20.06610764	17.45566137	32.13899141	26.84327982	29.22410712	18.8469485	17.96721572	18.87456459	15.88493256	19.50863092	17.10631167
FBgn0021875	13.68822814	14.05379074	15.53258003	18.32975233	14.33317985	13.97397262	18.16777918	16.012887	13.55862709	15.66929999	15.82653833	12.78131967
FBgn0021895	50.2364921	53.20900452	53.25456011	70.5943164	66.00806512	69.99747929	70.0110369	62.22330498	66.35962423	57.57389585	63.37075145	58.93608513
FBgn0021906	261.1880689	326.9197312	279.7343699	261.8182191	279.8113313	272.6519863	181.2250123	226.008661	196.7494169	210.0979995	209.8146796	217.9925076
FBgn0021944	69.41390818	78.16011964	69.37885747	95.42617681	99.07496251	99.09397022	59.9932895	69.59931986	83.92013686	79.49654033	69.44297432	73.97672898
FBgn0021967	122.3602526	145.1222991	119.7487956	131.1568089	140.8172056	133.6779573	88.57499818	110.5141374	93.17823025	106.3787339	98.12453766	99.21660771
FBgn0021979	313.2311292	380.4293515	360.3558567	292.966413	317.1530367	315.5310256	158.8690223	230.9890471	223.7472119	281.9036448	199.7373736	275.1856855
FBgn0021995	53.15479455	56.51577881	53.84627744	82.85543451	76.75795001	82.75909812	59.93669206	51.12776124	52.20370079	49.81112337	55.10219264	50.60886171
FBgn0022023	334.0761467	324.8154203	325.2966047	395.5139463	372.9141355	384.8266158	338.2263189	308.342639	327.8559653	340.627581	349.2174132	334.5736355
FBgn0022027	20.42811712	19.1642601	20.11838937	16.34815748	17.47642105	17.73865017	30.33622941	30.19753099	42.82614813	22.78517476	25.12866699	23.36786727
FBgn0022029	58.01863196	49.67676835	58.65398079	102.1140594	87.57069973	94.05313078	53.54118101	42.99523201	42.22885178	47.87043025	68.99078751	66.29502675
FBgn0022069	41.13416781	44.71660691	38.90541475	71.21356478	55.32104505	58.8948709	40.24078192	39.08657456	36.55453648	37.30443439	45.0248866	36.27829117
FBgn0022097	384.9379893	441.0785982	414.8678162	439.852131	454.8898659	452.3993875	286.1566714	337.3423556	274.5174014	373.0443439	337.9127429	331.7333422
FBgn0022153	105.6842386	110.7769388	105.3996502	111.5885598	108.1274972	103.3691125	116.2511478	132.8313106	126.746285	117.2322399	115.3076364	113.6117304
FBgn0022160	179.0587001	175.8602692	130.6216016	269.2491997	273.0847951	237.4937264	86.08471069	93.42952177	111.6346874	102.6411027	107.8788531	148.9217397
FBgn0022213	50.44494228	43.36383561	40.97642542	55.1750315	54.37807269	51.74836436	51.16408841	54.59511866	58.17666427	53.18936695	50.25733397	50.99617443
FBgn0022224	12.09011013	12.92648132	11.76038202	11.88956908	12.32150549	13.01685121	12.39484	13.11291534	12.30430476	12.50668899	12.72582878	11.74848575
FBgn0022238	90.74530939	94.99460694	91.19843419	95.36425197	100.0179349	98.58350547	92.93300129	93.24039318	104.4074016	94.15955501	91.01874494	90.82483217
FBgn0022246	6.809372374	6.463240662	6.434926013	7.369055834	8.801075349	8.039819863	8.829201097	7.691229187	9.915119372	6.972119722	8.979138075	5.680586518
FBgn0022288	42.73228581	51.93138718	46.15395209	79.38764352	72.98606058	80.65343101	40.52376914	40.78873184	39.12291078	46.36100227	47.67340935	45.76745274
FBgn0022338	8.893874121	7.515396119	9.245583352	9.412575519	7.229454751	7.146506545	13.69658119	13.55421537	15.88808285	10.92538348	11.49846458	11.42572516
FBgn0022343	97.90209872	123.5531122	98.5209362	137.7827666	135.3479659	129.466623	92.59341663	103.6424654	96.28417125	104.7255509	103.2277888	100.8949628
FBgn0022344	38.7022491	45.6936084	39.27523808	43.78086113	42.5594858	46.51610064	35.31680439	37.95180304	32.37346205	35.50749631	32.94503898	35.50366574
FBgn0022349	151.890694	157.8984725	147.7074396	163.0481009	159.236599	172.6647028	148.73808	146.7007403	153.6246206	159.8556109	163.4332326	151.6974809
FBgn0022355	27.09852271	1.87884903	9.393512686	4.148964209	7.229454751	3.062788519	72.44472695	7.060800565	30.4023841	14.80676972	22.86773294	12.52311119
FBgn0022359	1.876051572	1.127309418	0.961540669	1.919670007	1.383026126	1.978050919	3.056261918	1.513028693	1.971077948	1.078162844	1.808747238	2.001115705
FBgn0022361	87.68804016	86.72767121	84.91143751	86.13745097	98.63490874	96.73307074	99.21531745	91.34910731	109.1857724	98.90347152	95.54061304	99.92668103
FBgn0022382	223.5280707	210.2807834	219.0093784	246.9562577	247.435947	249.42584	219.5980786	219.8935033	237.12665	231.5893788	236.6228976	239.4883634
FBgn0022699	22.30416869	25.176577	20.71010671	17.89627845	19.48809542	15.88821544	19.01674082	21.74978746	16.00754212	25.51652063	21.0589857	13.5559451
FBgn0022700	35.64497987	29.31004486	31.4349834	17.02933071	15.46474669	15.18632641	1072.351751	1221.140241	1769.729349	416.3146127	639.0691581	511.446443
FBgn0022702	11.32579283	10.89732437	15.31068603	14.18078812	15.21328739	16.01583163	6.848290594	15.0042012	16.54510883	15.59742247	16.21412703	19.36563586
FBgn0022708	8.685423946	10.44640061	9.023689352	8.236003579	7.543778871	8.358860334	7.074680366	7.817314912	5.853504208	7.762772474	7.880970109	8.327223419
FBgn0022709	29.53044142	26.07842453	21.59768271	27.9900272	29.86079136	31.6488147	28.12892914	22.69543039	23.29455756	24.7977454	27.32500292	28.85479743
FBgn0022710	147.5132403	155.6438536	147.633475	98.70819328	117.80868	115.3012261	79.2364201	93.3664789	61.87990162	113.1352211	85.91549381	101.7986925
FBgn0022720	51.48719315	49.3761525	40.60660208	47.0628776	34.57565316	38.98674553	41.82551032	48.47996102	38.58534406	49.16422567	49.5467547	43.6372328
FBgn0022724	8.476973771	6.989318391	8.727830684	8.236003579	8.549616054	6.508425604	7.980239453	8.63687212	7.346745077	8.553425226	8.526951265	6.197003475
FBgn0022740	1.598118006	1.954002991	1.84911667	1.671970651	3.017511548	4.275142308	1.35833863	2.647800212	2.030807582	2.22820321	2.454728394	3.485814454
FBgn0022764	236.7993985	263.414634	278.0331826	246.3989342	259.9460469	255.7428414	219.654676	193.4155012	197.227254	198.5975958	222.863499	178.6157147
FBgn0022768	55.58671325	55.7642392	49.77822077	46.7532534	40.42208178	43.70854449	43.74982338	52.45166134	41.3926369	55.34569264	43.47453183	46.21931758
FBgn0022770	2.64036888	2.404926758	4.955632677	8.545627774	3.52043014	3.573253273	1.301741187	2.963014523	3.225400278	2.300080733	3.165307667	4.06678353
FBgn0022772	2.431918705	2.254618836	1.553258003	1.857745168	1.257296478	1.339969977	2.660079818	3.46735742	3.643507721	2.875100916	3.100709551	1.484698749
FBgn0022774	4.655387235	5.110469361	3.920127341	7.369055834	3.268970844	5.040839438	8.716006211	4.854300389	5.196478225	3.306366054	4.844858673	4.905961084
FBgn0022786	22.51261887	24.57534531	19.74856604	15.54313457	17.85360999	16.97295304	15.50769936	20.61501594	17.50078299	21.99452201	19.37943469	15.23430021
FBgn0022787	81.5735017	80.03896867	83.72800284	79.75919256	80.96989322	88.31040231	83.53782576	74.51666311	82.48662562	91.28445409	81.84581252	91.98677033
FBgn0022800	3.126752621	1.503079224	1.701187337	3.52971582	4.714861794	3.637061367	3.28265169	1.765200141	2.986481739	1.293795412	2.842317088	4.06678353
FBgn0022893	71.63737671	51.63077134	54.88178278	109.6688898	80.52983945	85.05618951	91.51806522	91.28606445	123.1027773	81.43723345	114.0156741	107.0274142
FBgn0022935	34.39427883	37.27636475	32.24859473	25.32725913	27.34619841	23.41757055	28.75150101	31.39534537	28.67022469	34.78872109	31.65307667	21.1730952
FBgn0022936	7.226272723	8.041473847	7.988184016	9.660274875	8.423886406	8.039819863	8.206629225	9.078172155	10.87079353	9.344077978	8.656147496	7.875358582
FBgn0022942	55.58671325	57.26731843	48.8166801	63.90643379	59.28152896	55.25780954	57.10681991	62.0341764	65.88178715	53.333122	58.97807958	52.99729013
FBgn0022943	10.90889248	10.74701645	11.68641736	13.80923908	10.18410148	9.8264465	12.39484	12.41944385	13.25997892	14.4473821	11.62766082	10.07013065
FBgn0022959	156.4071144	155.4183917	158.6542103	255.1922613	239.7035736	255.8704576	188.7524722	171.539628	193.3448278	163.8088747	201.8691114	186.3619691
FBgn0022960	37.24309788	35.09689988	31.95273606	33.99673658	32.18678985	30.88311757	37.63729955	39.33874601	41.69128507	35.50749631	37.33771084	37.89209416
FBgn0022981	0	0	0	3.52971582	0	0.701889036	0	0	0	0	0	0
FBgn0022984	34.88066257	33.74412857	33.80185274	34.61598497	31.99819538	32.7335523	30.61921662	28.99971661	32.73183986	32.56051788	33.91401071	31.69509069
FBgn0022985	46.27593878	49.30099854	46.44981076	62.97756121	54.81812646	50.59981866	53.48458357	55.41467587	54.71234545	57.71765089	55.16679076	51.77079986
FBgn0022986	22.37365209	28.70881317	26.55331539	34.05866142	36.65019235	33.94590609	28.52511124	22.31717322	34.16535109	21.70701192	26.48522741	25.62719145
FBgn0022987	34.11634526	28.40819733	28.32846739	26.8753801	28.47776524	30.69169329	27.84594192	30.07144526	29.80508775	31.19484494	25.90384437	32.66337248
FBgn0023000	26.3342054	30.43735428	26.70124472	27.55655333	26.59182052	26.54416717	27.50635726	29.75623095	32.73183986	28.53537659	30.23191812	28.53203683
FBgn0023001	44.74730417	41.6352945	43.56518876	35.04945884	44.44543051	47.09037348	42.61787453	55.98206163	63.19395359	49.45173576	44.31430733	48.80140236
FBgn0023023	15.00841258	9.319091188	9.98523002	18.7632262	22.75706626	17.16437733	19.97889735	9.77164364	10.9902528	11.71603623	18.34586484	15.10519597
FBgn0023076	72.61014419	61.55109421	54.06817144	78.45877094	53.74942446	49.1322325	45.95712366	47.21910378	27.8340098	59.65834401	60.65763059	59.38794996
FBgn0023081	41.06468442	40.2825232	36.61251007	38.26955047	39.79343354	39.94386694	38.31646886	39.21266028	40.31750347	39.02949494	43.21613937	35.82642634
FBgn0023083	130.4898094	107.2447026	135.2813756	147.3191918	138.9941257	137.6340591	176.2444373	144.4311973	145.3222014	128.5888885	155.0354775	177.9056414
FBgn0023090	0.277933566	0.300615845	0.369823334	0.247699356	0.251459296	0.638080942	0.282987215	0.063042862	0.358377809	0.359387615	0.387588694	0.322760598
FBgn0023091	1.667601398	1.427925263	0.739646668	1.424271296	1.005837183	0.638080942	1.471533516	1.513028693	0.657025983	1.509427981	1.291962313	1.35559451
FBgn0023094	41.34261798	38.85459794	37.13026274	41.05616822	39.6677039	37.51915936	49.63595745	47.47127523	47.66424855	47.72667521	47.73800746	49.05961084
FBgn0023095	122.8466363	116.4886398	145.2666056	116.7283214	110.1391715	122.5753489	194.864996	194.2981013	239.5158354	130.313949	159.9449343	150.7291991
FBgn0023096	3.613136362	2.404926758	2.588763339	2.415068719	2.577457781	2.29709139	2.829872146	1.954328728	2.687833565	2.22820321	2.196335932	2.646636901
FBgn0023097	35.99239683	33.51866669	37.35215674	39.13649821	40.23348731	44.02758497	34.29805041	31.77360254	33.3291362	33.49492567	37.5961033	40.79693954
FBgn0023129	125.625972	215.015483	120.2665482	174.3803465	117.6200856	111.2175081	352.7718618	194.1089727	186.8940272	172.3622999	165.9525591	170.8049083
FBgn0023130	11.534243	14.65502243	11.31659402	11.82764424	10.12123665	10.9111841	11.94206046	12.29335813	12.12511586	12.65044403	11.36926835	8.520879777
FBgn0023143	319.9710182	286.637208	314.349834	332.7840845	328.5315698	336.5238886	401.9550397	414.6329046	470.7889813	347.8153333	347.2148716	367.4952165
FBgn0023167	26.75110575	26.22873246	28.10657339	33.62518755	35.07857175	36.0515732	25.1858621	26.66713071	30.99968045	27.3134587	26.80821799	28.01561987
FBgn0023169	230.7543434	255.4483141	274.1870199	248.3186042	237.5661696	246.2992434	248.6325668	247.4432341	281.1473909	228.2830127	244.7622602	227.8689819
FBgn0023170	558.2295679	651.6599975	657.1760647	744.5842635	768.5853373	832.9508611	474.6827538	511.2776124	528.1294307	552.3787635	558.8382984	524.1632106
FBgn0023171	30.5032089	34.72113007	34.0977114	38.08377595	48.15445513	53.02452624	22.8087695	24.90193057	25.80320222	31.33859999	29.52133885	23.94883634
FBgn0023172	295.9992481	262.0618627	318.8616786	252.0960193	278.6168996	283.2441299	344.0558556	308.9730676	399.4717974	279.6754416	291.2729034	339.3504923
FBgn0023174	95.47018002	98.67715104	92.67772752	95.11655262	99.26355698	93.60647412	106.9125697	124.6987814	142.5149086	102.8567353	95.66980927	110.5777807
FBgn0023175	76.36224733	81.69235581	73.15105548	76.41525126	78.58102991	75.54878348	88.23541353	97.27513636	120.4746733	82.44351877	81.19983136	88.43640375
FBgn0023177	44.05247025	44.11537522	43.63915342	38.45532498	39.29051495	37.39154317	40.63696402	47.15606092	46.64884476	39.31700503	37.78989765	41.70066921
FBgn0023179	21.74830156	27.73181168	26.25745672	22.23101718	26.84327982	23.9918434	17.88479197	21.87587318	18.0383497	28.10411146	20.09001397	24.33614906
FBgn0023180	1.32018444	1.578233185	1.701187337	1.424271296	1.068702007	1.786626636	2.660079818	2.458671625	3.285129913	1.796938073	2.067139701	2.582084781
FBgn0023181	3.891069928	3.682544098	2.588763339	3.715490337	3.771889435	3.190404708	6.395511051	4.854300389	6.62998946	4.528283943	6.266017217	4.324992008
FBgn0023197	4312.278248	6595.211018	7464.514175	3516.897378	3670.928528	3150.971305	1511.038531	2666.019599	1126.082804	5536.869344	2234.707213	3411.192204
FBgn0023212	90.18944226	93.94245149	78.69840549	92.3918597	84.17599924	81.8657848	78.95343289	87.31436413	89.11661508	90.92506647	83.33156918	86.17707957
FBgn0023213	1096.308952	1156.168539	1114.35167	1084.489704	1154.072438	1146.631452	971.5517053	1045.628912	998.5600341	1131.639721	1068.517431	1110.748321
FBgn0023214	8.893874121	8.041473847	10.35505335	6.378258411	7.04086028	8.486476522	18.8469485	16.20201558	24.19050208	8.697180271	12.20904386	15.04064385
FBgn0023215	109.0194414	121.899725	129.5121316	87.56172227	91.78264293	74.2088135	100.3472663	86.68393551	96.16471198	81.79662107	77.19474819	85.91887109
FBgn0023216	18.55206555	17.21025711	16.56808537	16.28623264	14.33317985	13.46350787	17.65840219	19.669373	16.72429774	17.03497293	18.21666861	14.39512265
FBgn0023388	93.9415454	95.52068467	112.3523289	84.15585612	92.78848011	86.33235139	97.91357627	105.8489656	105.2436165	98.25657381	97.22016404	107.1565184
FBgn0023395	0.625350524	0.60123169	0.517752668	1.238496779	0.251459296	0.76569713	1.471533516	1.197814382	1.732159408	1.293795412	1.291962313	0.968281793
FBgn0023407	96.09553054	67.71371903	112.0564702	95.11655262	93.16566906	91.24557464	110.3084163	83.0274495	101.3611902	56.85512062	91.72932421	128.4587179
FBgn0023416	0.764317307	0.375769806	0.665682001	1.052722262	1.005837183	0.638080942	0.452779543	0.56738576	0.836214887	0.646897706	0.710579272	0.645521195
FBgn0023423	90.60634261	85.14943803	86.83451884	79.38764352	83.547351	78.10110724	96.32884786	92.48387883	104.825509	84.81547703	86.56147496	101.0886192
FBgn0023441	99.98660047	98.60199708	103.3286395	126.3266714	106.4301469	107.1975982	93.95175526	103.5163797	96.46336016	96.53151326	104.7135455	120.3897029
FBgn0023458	511.9536291	535.5471274	518.4923144	497.2564567	501.2212412	499.8088015	473.2112203	491.1038965	481.3611266	512.7742484	471.8246367	477.7502366
FBgn0023477	185.5901389	175.0335756	158.5802457	188.1895855	177.9074517	169.8571466	188.469485	157.9223698	167.3624366	152.164716	179.7765558	171.9022943
FBgn0023479	38.42431554	2.855850525	11.46452336	21.85946815	27.47192806	18.37673112	10.69691671	1.576071555	5.674315303	8.481547703	9.625119231	8.908192495
FBgn0023495	1.806568181	0.60123169	0.739646668	0.55732355	0.628648239	1.212353789	21.73341808	7.691229187	8.839985946	2.587590825	4.521868095	1.678355108
FBgn0023496	0.555867133	1.503079224	0.961540669	0.619248389	1.508755774	1.339969977	0.282987215	0.504342898	0.657025983	0.718775229	0.516784925	0.387312717
FBgn0023506	16.67601398	17.88664276	10.79884136	13.62346457	10.18410148	9.890254594	13.01741187	17.39982996	14.15592344	17.32248302	15.76194022	11.03841244
FBgn0023507	461.5086868	530.2111962	566.7912418	328.4493458	340.0358326	398.0986994	337.4339547	311.8099964	275.6522645	278.9566664	278.0948878	259.8868332
FBgn0023508	83.72748684	71.47141709	80.54752216	80.9357645	80.52983945	79.76011769	110.3650137	96.95992205	110.2011762	82.87478391	94.37784696	91.85766609
FBgn0023509	36.40929718	43.36383561	39.79299075	34.36828561	31.11808784	31.84023898	29.88344987	35.05183138	30.70103227	34.28557843	34.04320694	33.69620639
FBgn0023510	184.1309877	195.4754531	177.8850237	147.5668912	157.099195	153.4584664	171.3770572	187.3633864	167.0040588	190.9785784	166.3401478	171.4504295
FBgn0023511	44.4693706	46.82091782	45.48827009	44.33818468	42.37089133	41.53906929	54.4467401	53.14513283	50.41181175	51.24867383	54.39161337	54.61109312
FBgn0023512	31.40649299	37.65213456	29.73379606	33.81096206	32.37538432	29.79837997	32.14734758	31.96273113	30.99968045	31.98549769	30.49031058	28.27382835
FBgn0023513	4.030036711	5.0353154	4.733738676	4.08703937	3.457565316	3.637061367	3.961821005	6.934714841	6.868907999	5.750201832	6.459811564	5.42237804
FBgn0023514	41.96796851	46.36999405	44.82258809	48.54907373	41.55364861	45.49517113	34.07166064	32.97141693	34.82237707	41.76084081	37.07931838	34.85814454
FBgn0023515	5.350221151	4.43408371	4.585809343	7.740604868	4.400537675	4.721798967	5.489951964	5.989071908	7.107826538	7.762772474	6.653605911	6.971628909
FBgn0023516	65.31438807	77.33342606	69.00903414	64.4018325	70.47146762	70.82698451	48.73039836	58.62986184	54.35396764	73.7463385	56.00656626	61.32451355
FBgn0023517	17.64878146	17.21025711	16.86394403	20.00172298	15.33901704	16.3348721	20.09209224	20.61501594	18.93429422	19.19129862	18.47506107	20.14026129
FBgn0023518	57.60173161	60.04801499	57.76640478	59.38592055	57.58417872	55.25780954	63.04955142	60.71027629	57.51963829	58.58018117	59.36566828	53.32005073
FBgn0023519	18.27413198	21.26857102	15.1627567	20.93059556	20.55679742	20.99286298	17.94138941	20.23675876	18.57591641	18.831911	20.02541585	19.4947401
FBgn0023520	5.836604892	7.966319886	7.988184016	7.926379385	7.04086028	7.784587487	7.187875252	8.132529223	7.645393251	8.194037611	9.237530537	6.84252467
FBgn0023521	13.34081118	11.49855606	12.35209936	15.17158554	13.07588338	15.12251831	14.60214028	15.94984413	12.84187148	15.30991238	14.66377225	14.65333113
FBgn0023522	29.18302446	32.09074143	30.47344273	38.70302434	34.00986974	34.9668356	36.61854557	34.48444562	36.31561794	31.12296742	35.20597303	35.50366574
FBgn0023523	0.416900349	1.427925263	0.665682001	0.495398712	0.502918591	0.255232377	0.679169315	0.126085724	0.238918539	0.646897706	0.258392463	0.387312717
FBgn0023525	14.59151223	17.66118088	15.45861536	13.06614102	16.91063764	21.31190345	9.168785754	9.20425788	8.839985946	9.703465592	11.04627778	12.65221543
FBgn0023526	59.19984962	48.09853516	54.80781811	98.70819328	68.89984702	58.57583043	67.6339443	54.84729011	47.66424855	43.98904402	78.8742992	65.64950556
FBgn0023527	24.66660401	28.70881317	32.39652407	44.46203436	35.07857175	37.64677555	26.54420073	26.22583067	23.17509829	28.2478665	29.26294639	25.1107745
FBgn0023528	90.46737582	82.36874146	91.86411619	88.98599356	86.94205149	87.79993755	85.46213882	85.04482109	105.1241572	86.97180271	84.49433526	104.251673
FBgn0023529	499.2381684	958.7390829	509.3206957	401.1491067	358.832415	279.926109	405.1810939	491.2930251	327.0197504	569.4137365	407.3557173	561.9262005
FBgn0023530	20.49760051	24.34988343	26.55331539	18.63937652	23.25998485	22.9071058	17.99798685	18.78677293	24.66833916	17.17872797	13.17801559	18.65556254
FBgn0023531	17.57929807	15.78233185	14.7189687	22.35486686	15.96766528	15.88821544	17.82819452	17.39982996	15.05186796	19.98195137	19.8316215	18.65556254
FBgn0023534	10.83940908	7.064472352	7.396466682	5.077836793	5.406374858	6.955082263	18.33757151	17.3367871	13.61835673	14.37550458	17.44149122	22.78689819
FBgn0023535	1.667601398	0.150307922	0.591717335	0.928872584	1.131566831	0.893313318	1.301741187	0.252171449	1.075133426	0.718775229	0.387588694	0.580969076
FBgn0023536	13.06287761	18.86364426	14.12725136	20.80674588	18.98517683	15.69679116	18.33757151	19.41720155	18.33699788	17.03497293	19.31483658	14.91153961
FBgn0023537	253.4059291	308.1312409	302.8113459	247.4516564	213.9289958	234.8137865	263.3479019	269.003893	203.1404879	240.2865591	288.1721939	259.5640726
FBgn0023540	10.07509178	11.94947983	6.878714014	7.61675519	4.211943203	4.594182779	9.451772969	14.12160113	10.15403791	11.21289357	7.687175762	15.68616504
FBgn0023541	2.848819054	4.809853516	2.736692672	4.644362921	5.406374858	8.103627957	1.245143744	1.765200141	2.389185391	10.3503633	3.294503898	4.905961084
FBgn0023542	66.28715556	70.79503144	76.25757149	89.60524195	95.80599166	99.85966735	71.76555763	58.56681897	68.74880962	60.08960915	67.76342331	59.77526268
FBgn0023545	40.23088372	44.04022126	44.82258809	44.64780888	42.11943203	44.21900925	38.03348165	42.61697484	46.40992622	38.74198485	36.95012215	38.0211984
FBgn0023549	252.8500619	313.767788	249.4828212	252.2817939	222.9186656	251.0210424	125.476531	171.4135423	117.0700842	219.7295875	173.4459405	176.8728075
FBgn0023550	3.752103145	8.793013459	4.289950675	8.483702935	7.229454751	5.104647532	3.792028676	1.576071555	2.687833565	3.090733485	2.51932651	1.678355108
FBgn0024150	14.7999624	13.37740509	13.46156936	18.45360201	18.35652859	15.2501345	16.63964822	11.91510095	12.66268257	15.66929999	15.95573456	14.97609173
FBgn0024177	0	0	0	13.80923908	0	2.233283295	0	0	0	0	0	0
FBgn0024179	97.2767482	149.9321526	135.9470576	89.0479184	120.0718137	140.7606557	34.75082996	52.89296138	39.66047749	73.02756327	56.71714554	61.51816991
FBgn0024183	229.7120925	238.9895966	220.0448838	331.2978883	315.8328754	328.4840687	243.3690046	231.6825185	224.04586	239.6396614	257.9402758	243.1678343
FBgn0024187	199.4868172	189.1625203	185.577349	181.2540036	172.815401	172.9837432	156.7749169	170.5309422	168.616759	177.7531141	155.6168606	164.4788006
FBgn0024188	35.01962935	38.17821228	33.6539234	38.51724982	40.10775766	41.22002882	32.88311434	34.35835989	39.54101822	39.02949494	34.75378622	36.53649965
FBgn0024189	1.737084789	1.352771301	1.775152004	1.424271296	2.07453919	2.041859013	2.886469589	1.513028693	1.732159408	1.365672935	1.744149122	1.742907227
FBgn0024191	11.46475961	10.67186249	9.467477353	9.536425197	11.06420901	8.869325087	11.09309881	11.41075806	10.81106389	13.44109678	11.62766082	10.45744336
FBgn0024194	16.4675638	22.17041855	18.0473787	23.40758912	19.42523059	19.652893	18.96014338	24.20845908	22.93617975	25.58839815	16.79551007	22.27048124
FBgn0024196	38.21586536	35.2472078	35.65096941	35.35908304	40.29635214	35.03064369	44.65538247	45.32781791	57.34044938	41.18582062	36.82092592	41.37790862
FBgn0024222	29.6694082	24.95111511	25.36988072	24.83186042	27.78625217	22.58806533	48.90019069	38.20397449	55.66801961	30.54794723	35.72275795	35.11635302
FBgn0024227	0.416900349	0.300615845	1.035505335	0.619248389	0.440053767	0.701889036	1.980910502	1.576071555	2.50864466	1.006285321	1.162766082	2.388428422
FBgn0024230	14.31357866	12.62586548	13.97932203	10.6510723	9.93264218	9.571214123	14.60214028	13.80638682	14.99213833	12.50668899	13.43640805	10.19923489
FBgn0024232	0.486383741	0.225461884	0.369823334	0.805022906	0.440053767	1.148545695	0.565974429	0.630428622	0.716755617	0.646897706	0.839775503	0.645521195
FBgn0024234	19.31638286	21.64434082	15.8284387	18.51552684	18.98517683	18.95100396	26.31781096	22.25413035	28.13265798	17.8975032	22.67393859	18.01004135
FBgn0024236	130.2813592	116.4886398	153.3287543	172.7083758	172.0610231	198.2517485	104.7618669	100.3011937	89.47499289	114.3571389	123.9637839	140.0135473
FBgn0024238	713.0385643	655.2673876	862.9457678	631.2618082	617.5840302	676.3019899	784.3273641	942.3016612	963.7376571	693.474341	710.4500759	1062.01147
FBgn0024244	89.77254191	77.33342606	77.51497082	89.85294131	88.01075349	96.28641408	78.95343289	92.67300742	119.9371066	88.4812307	103.6153775	110.190468
FBgn0024245	4.724870627	4.283775788	3.180480673	3.52971582	3.331835668	3.637061367	5.829536622	3.971700318	4.539452243	4.743916512	3.811288823	4.002231411
FBgn0024248	81.5735017	79.88866074	88.97949418	82.85543451	92.66275047	95.90356551	86.31110047	69.66236272	78.72365863	77.1964596	82.36259745	75.65508408
FBgn0024250	40.23088372	23.59834381	35.87286341	20.62097137	31.49527679	21.18428726	30.33622941	29.75623095	37.86858845	35.57937384	36.30414099	38.40851112
FBgn0024251	1.250701048	1.653387146	2.071010671	0.990797423	1.320161302	1.467586166	1.414936073	0.756514346	0.955674156	2.084448164	1.550354775	1.42014663
FBgn0024273	248.5420916	241.0939075	319.1575373	233.8281918	257.8086429	265.1226312	318.9831883	363.8834006	416.6142025	271.1220164	268.7281611	396.7373266
FBgn0024277	247.6388076	227.1904247	271.8201506	225.4683386	223.4844491	228.369169	290.7976618	289.4928232	330.4243396	242.0116196	265.1106666	334.5736355
FBgn0024285	62.25711885	56.7412407	51.77526677	50.59259342	48.02872548	43.45331212	67.18116476	66.82543392	75.73717689	62.17405731	59.43026639	54.03012404
FBgn0024288	18.82999912	11.64886398	13.23967536	9.288725841	9.366858765	12.44257836	21.39383343	23.19977329	32.07481387	16.89121788	22.22175178	29.69397498
FBgn0024289	39.81398337	59.22132142	73.59484348	62.54408733	59.21866414	56.40635523	57.38980713	53.20817569	48.02262636	45.71410457	63.56454579	34.21262335
FBgn0024291	113.4663784	93.04060395	107.2487669	82.17426128	87.88502385	96.41403027	75.84057352	92.48387883	81.5906811	99.04722656	88.49941843	95.8598975
FBgn0024293	40.16140033	2.55523468	9.689371353	36.65950465	46.45710488	40.3905236	32.60012713	2.458671625	6.152152382	6.397099539	29.84432943	18.26824983
FBgn0024294	0.277933566	0.751539612	0.591717335	0.681173228	0.377188944	0.319040471	0.226389772	0.56738576	0.657025983	0.575020183	0.645981156	0.387312717
FBgn0024314	53.71066168	51.33015549	49.18650343	55.48465569	53.68655963	52.64167768	56.65404037	62.22330498	67.25556875	58.43642612	51.54929628	57.38683426
FBgn0024315	878.9649033	1075.453185	655.6228067	852.7669571	742.8107595	815.7226757	567.5591577	427.8088628	323.2567834	596.6553176	548.0504131	467.8092102
FBgn0024319	0.972767482	0.60123169	0.369823334	0.990797423	0.628648239	1.276161883	0.452779543	0.756514346	0.418107443	0.575020183	0.322990578	0.322760598
FBgn0024320	79.41951656	68.99133637	72.33744415	64.15413314	74.18049223	76.4420968	123.1560358	100.4272795	151.3548945	81.29347841	94.89463188	105.5427154
FBgn0024321	41.48158477	30.13673844	38.38766208	35.2971582	32.62684362	47.21798967	57.44640457	64.68197661	72.33258771	55.8488353	56.975538	81.20656636
FBgn0024326	108.949958	114.9104067	113.6097282	107.3157459	112.5280348	113.2593671	126.4386875	129.8052533	142.6940975	106.0912238	111.173357	123.2945483
FBgn0024329	106.0316555	93.79214356	117.5298556	107.1918962	136.8567217	135.2093515	174.546514	141.2790542	203.7377842	111.5539155	128.1626614	130.4598336
FBgn0024330	15.70324649	15.93263977	15.3846507	16.16238296	14.83609845	15.18632641	16.07367379	15.0042012	16.18673102	16.74746284	15.76194022	15.49250869
FBgn0024332	3.821586536	4.133467865	4.585809343	6.44018325	3.52043014	3.956101837	5.942731507	8.132529223	8.242689599	6.253344493	8.01016634	7.229837387
FBgn0024352	254.7261135	243.7994501	186.3169957	211.9687237	119.0659765	136.6131296	152.5867061	212.9587885	123.4611551	234.2488471	184.8152089	219.4772064
FBgn0024360	17.64878146	18.26241257	22.63318805	22.47871654	20.99685119	22.52425724	18.33757151	22.75847325	24.60860953	21.41950183	22.93233105	23.88428422
FBgn0024361	250.55711	211.107477	287.2048012	195.310942	208.2711617	223.9664105	350.2815743	397.9265461	518.0351224	276.009688	296.1177621	379.2437022
FBgn0024362	76.77914768	81.84266374	79.73391083	86.63284968	86.37626807	86.58758377	79.40621243	82.71223519	89.35553362	78.92152015	73.18966502	77.20433495
FBgn0024364	36.82619753	34.11989838	45.48827009	61.55328991	50.04039984	55.51304191	36.56194813	39.27570314	32.31373241	36.58565916	44.83109226	41.95887769
FBgn0024365	197.1938653	221.9296474	242.3822132	185.5268175	189.3488497	193.6575658	196.0535423	229.8542755	246.8625805	210.2417545	188.3681052	227.2880129
FBgn0024366	2.015018355	2.630388642	2.514798672	3.653565498	2.514592957	2.233283295	1.471533516	1.891285866	2.030807582	1.72506055	1.873345354	2.582084781
FBgn0024371	20.6365673	21.71949478	16.2722267	24.08876235	20.55679742	15.88821544	18.96014338	19.29111583	16.12700139	21.3476243	22.67393859	20.78578249
FBgn0024432	94.42792914	97.85045747	95.93217286	82.17426128	82.66724346	77.97349105	114.7230168	136.4877966	153.2065132	108.2475495	108.5248343	111.3524062
FBgn0024491	8.268523597	10.59670853	8.13611335	10.83684682	10.4984256	12.63400264	10.75351416	12.79770102	11.52781951	10.63787339	14.59917414	9.295505212
FBgn0024509	95.19224645	125.958039	93.93512686	104.3433536	105.4871745	98.96635403	94.74411946	114.359752	111.5749578	113.5664862	107.814255	120.7124635
FBgn0024510	9.380257862	6.989318391	9.097654018	5.820934861	5.406374858	4.849415156	9.338578083	11.22162947	14.09619381	8.984690363	8.591549381	9.941026407
FBgn0024542	10.35302534	7.966319886	7.026643348	7.988304224	7.920967815	6.380809415	6.791693151	9.708600777	9.497011929	8.553425226	10.3356985	8.327223419
FBgn0024555	123.2635366	110.5514769	120.3405129	149.1150122	151.6299553	167.6876714	171.5468495	133.9660822	156.6111024	123.2699518	157.1672154	136.9795976
FBgn0024556	134.1029457	168.9461048	135.4293049	183.7309971	177.2788035	183.1930383	124.6275693	138.0638682	121.3108882	131.9671321	136.6250146	132.848262
FBgn0024558	15.6337631	15.55686997	16.86394403	38.20762563	28.85495418	33.18020896	21.45043087	18.97590152	20.00942765	16.3161977	21.31737816	17.62272863
FBgn0024689	42.31538547	52.45746491	41.05039008	39.50804725	42.43375615	39.81625075	52.12624494	46.46258943	49.27694869	51.17679631	45.54167153	45.70290062
FBgn0024698	22.37365209	23.8238057	20.26631871	26.25613171	25.08306475	21.50332773	22.69557461	25.91061636	24.54887989	26.95407109	23.83670467	21.4958558
FBgn0024728	62.32660224	60.57409272	58.72794545	53.25536149	52.93218174	48.94080822	56.93702759	66.38413389	66.24016496	64.68977061	64.98570434	54.67564524
FBgn0024732	5.7671215	4.358929749	5.325456011	7.183281317	4.65199697	5.806536568	4.358003105	4.980386113	5.315937495	5.390814218	5.297045483	7.552597985
FBgn0024733	1392.09975	1510.21885	1459.470806	1646.457618	1693.704086	1770.674613	1193.866461	1193.275296	1234.850469	1336.778171	1294.933826	1246.953293
FBgn0024734	333.9371799	308.0560869	353.1073194	309.6241947	337.7098341	368.6193599	353.8472132	309.6665391	343.5648592	285.5693985	330.0317728	394.4780024
FBgn0024754	33.69944491	32.61681916	31.73084206	37.83607659	41.74224309	38.02962412	54.33354521	46.27346085	59.49071623	44.77969677	49.99894151	46.34842182
FBgn0024804	51.34822637	43.81475937	45.34034076	51.89301503	55.698234	52.89691005	53.99396055	51.75818986	73.58691004	51.24867383	55.61897757	58.74242877
FBgn0024806	117.2184816	103.8627744	95.19252619	107.8111446	95.61739719	85.31142188	102.7243589	112.972809	98.73308628	121.5448912	114.2094685	105.6718197
FBgn0024807	285.5767393	317.525486	263.0923199	277.9186772	266.1067997	238.3232317	229.7290208	250.4692915	232.7663867	269.7563435	274.0898047	232.0003176
FBgn0024811	95.47018002	91.9884485	92.82565686	92.82533358	86.1876736	84.35430047	82.63226668	93.93386466	91.80444865	101.4910623	95.21762246	108.7057693
FBgn0024814	206.1572228	233.1275876	209.9856891	194.0105204	208.2711617	204.8877903	197.5250758	216.8044031	241.6661023	215.9200788	199.1559905	201.7899256
FBgn0024833	100.4035008	102.2093872	95.85820819	93.07303293	91.9712374	87.16185661	102.101787	113.5401948	116.7117063	103.503633	99.22270563	107.8665917
FBgn0024841	15.07789597	14.35440659	13.01778136	15.60505941	13.70453162	13.97397262	12.7910221	12.86074389	12.18484549	13.65672935	11.82145516	11.68393363
FBgn0024846	70.80357601	74.62788346	71.67176215	79.57341804	81.22135251	79.24965294	67.86033407	74.01232021	69.2266467	73.53070593	70.79953475	66.87599583
FBgn0024887	20.21966695	20.06610764	16.0503327	15.48120974	16.21912457	15.56917497	18.67715617	19.22807297	19.05375349	19.19129862	19.12104223	17.10631167
FBgn0024889	81.15660135	81.54204789	74.03863148	83.4746829	76.56935554	82.82290621	77.42530193	75.84056322	76.69285105	83.09041648	75.19220661	81.40022272
FBgn0024909	11.32579283	13.60286698	8.727830684	10.96069649	8.235291934	8.358860334	13.30039909	13.55421537	11.70700842	14.95052476	11.49846458	10.5865476
FBgn0024912	3.960553319	2.55523468	3.47633934	3.715490337	4.903456266	7.146506545	5.489951964	3.46735742	5.793774573	3.450121099	4.328073748	4.06678353
FBgn0024913	1.806568181	2.254618836	1.331364003	1.300421618	1.76021507	1.659010448	2.094105388	1.44998583	1.433511235	1.653183027	2.002541585	1.42014663
FBgn0024920	1.459151223	0.075153961	0.295858667	1.981594846	0.377188944	0.76569713	3.339249133	2.647800212	3.225400278	1.868815596	3.488298245	2.969397498
FBgn0024921	143.4137202	151.059462	142.086125	145.4614467	146.9150935	140.7606557	155.3599808	156.0310839	159.1794767	143.1800256	152.1285623	151.5683766
FBgn0024943	0.208450175	0	0.221894	0.681173228	1.131566831	0.063808094	2.263897717	0.063042862	0.11945927	0.071877523	1.03356985	0.06455212
FBgn0024944	0.277933566	0.375769806	0.443788001	0.185774517	0.31432412	0.255232377	0.282987215	0	0.179188904	0.143755046	0.064598116	0
FBgn0024945	22.09571852	26.07842453	26.70124472	32.69631496	37.46743506	34.13733037	26.20461608	23.0106447	28.31184688	27.52909127	27.2604048	23.36786727
FBgn0024947	315.1766642	333.8338956	346.30257	331.050189	392.9680144	377.1696445	198.8834145	218.5065604	250.9839253	265.4436921	239.2714203	328.893049
FBgn0024956	10.90889248	11.4234021	12.64795803	15.1096607	14.39604468	14.93109403	16.13027123	15.19332979	17.20213481	15.95681008	16.9247063	16.202582
FBgn0024957	201.5018355	231.7748163	230.1040785	148.0003651	181.9936653	196.4013138	226.5029666	204.8893021	214.7877666	179.1187871	196.7658603	206.9540952
FBgn0024958	65.45335486	75.15396119	68.19542281	76.22947674	69.33990079	67.38134743	72.21833718	81.51442081	76.03582507	78.27462244	77.646935	68.16703822
FBgn0024963	0.347416958	0.450923767	0.517752668	0.433473873	0.942972359	0.829505224	0.792364201	0.819557208	0.418107443	0.575020183	1.291962313	1.226490271
FBgn0024973	42.0374519	46.74576386	43.71311809	39.94152112	41.17645967	39.305786	40.52376914	46.77780375	44.61803718	41.54520824	41.98877517	39.44134503
FBgn0024975	5.002804193	5.937162934	4.289950675	5.015911954	4.337672851	3.700869461	3.848626119	4.980386113	3.464318817	5.318936695	4.909456789	3.227605976
FBgn0024977	0.208450175	0.150307922	0.147929334	0.247699356	0.125729648	0.191424282	0.622571872	0.882600071	0.11945927	0.575020183	0.387588694	0.516416956
FBgn0024980	54.54446238	50.12769211	62.05635546	47.55827631	49.28602196	47.21798967	82.0096948	77.85793481	97.06065651	52.54246924	62.72477029	68.16703822
FBgn0024983	10.21405856	14.1289447	9.615406686	10.03182391	10.43556077	9.188365558	12.90421699	10.96945802	11.88619732	11.85979128	10.59409097	9.037296734
FBgn0024985	95.47018002	95.89645448	103.6244982	96.78852327	92.09696705	84.35430047	130.9098855	116.5032093	133.7943819	93.15326968	115.3076364	111.4815104
FBgn0024986	89.28615817	81.09112412	115.0890216	74.49558125	91.59404846	89.33133181	140.9276329	167.5048848	235.3944906	104.1505307	120.4108876	138.9807133
FBgn0024987	96.92933124	100.706308	90.38482285	101.8663601	94.73728965	95.77594932	91.68785754	97.59035067	88.81796691	103.5755105	95.54061304	96.89273141
FBgn0024989	1.945534964	0.375769806	0.813611335	2.35314388	2.137404013	2.041859013	2.490287489	0.504342898	0.418107443	0.575020183	1.808747238	1.161938151
FBgn0024991	6.670405591	7.665704041	7.100608014	6.811732284	8.675345702	6.699849886	8.206629225	7.754272049	9.317823025	7.475262382	7.816371993	5.680586518
FBgn0024992	56.21206378	61.47594025	58.06226345	66.69305154	71.91735857	69.806055	57.89918412	57.17987601	63.79124994	60.8802619	59.17187393	59.64615844
FBgn0024993	3.752103145	5.260777283	3.772198008	4.644362921	4.023348731	3.700869461	2.603482375	3.341271696	3.105941008	5.606446787	4.328073748	2.388428422
FBgn0024994	39.74449998	48.47430497	41.12435475	36.78335433	39.47910942	36.43442176	39.10883306	51.63210413	47.66424855	54.26752979	45.73546588	53.83646768
FBgn0024995	5.072287585	3.682544098	3.47633934	9.226801003	9.681182884	16.07963973	12.90421699	3.404314558	4.599181878	3.521998622	7.234988952	6.519764072
FBgn0024996	30.85062586	36.97574891	33.8758174	36.90720401	38.97619083	38.54008887	37.29771489	36.24964576	38.6450737	36.15439402	31.58847855	36.66560389
FBgn0024997	183.0887368	235.3822064	182.3968684	195.8063407	168.163404	152.1184965	115.5719785	149.8528834	101.1820013	189.5410279	155.2292719	173.2578888
FBgn0024998	16.67601398	21.4940329	19.00891937	19.75402362	19.73955471	19.90812538	18.79035105	19.85850159	20.48726473	21.06011421	21.96335932	17.55817651
FBgn0025109	16.95394754	22.69649628	19.52667204	20.31134717	19.73955471	17.4834178	18.50736384	22.31717322	23.47374647	20.7007266	21.44657439	19.1719795
FBgn0025111	4.724870627	2.705542603	4.807703343	6.192483894	6.223617569	7.720779392	2.829872146	5.610814735	4.778370782	3.881386237	4.328073748	5.164169562
FBgn0025117	204.2116878	197.50461	202.1454344	261.0131961	252.5279977	266.3987931	229.2762413	209.3653453	226.8531529	213.6918756	229.8400955	205.9858134
FBgn0025185	8.754907338	9.168783265	9.245583352	7.183281317	5.532104505	5.168455626	8.602811325	8.132529223	8.063500694	9.847220638	7.945568224	7.165285267
FBgn0025186	21.74830156	27.58150376	21.07993004	19.38247459	21.05971601	16.84533686	21.79001553	22.44325894	21.20402034	21.63513439	17.18309876	19.43018798
FBgn0025286	793.9172321	965.2023236	893.4192105	1035.197533	1046.762183	1073.954033	727.5601288	734.1971731	703.3761791	802.5125432	764.712493	726.8568659
FBgn0025335	77.4739816	75.68003892	85.79901351	70.22276736	71.28871033	70.76317642	82.91525389	91.41215018	106.6173981	78.05898987	65.17949868	83.14312995
FBgn0025336	36.82619753	40.73344696	35.13321674	47.8679005	45.26267323	46.13325207	36.50535069	41.29307473	40.0188553	36.58565916	41.98877517	34.53538395
FBgn0025352	187.5356738	237.4113634	205.1779857	175.6188432	192.6806853	184.9158569	118.967825	157.9854126	145.2027421	168.0496486	126.0955217	158.9918704
FBgn0025366	336.5775488	275.2889598	339.867644	370.4343866	374.8629451	419.6020271	391.5411102	297.373181	310.5941008	353.2061476	385.8445447	321.856868
FBgn0025373	81.43453492	63.35478928	63.3137548	78.64454546	79.90119121	73.82596493	65.6530338	77.16446332	95.08957856	76.83707199	73.96484241	70.81367512
FBgn0025381	112.7020611	112.9564037	148.521051	118.8337659	113.3452775	127.6161883	176.3010347	152.6267694	205.5894029	112.4164458	135.0746598	160.2829128
FBgn0025383	2.292951922	5.185623322	4.955632677	4.582438082	4.086213555	4.594182779	4.64099032	10.02381509	9.556741564	10.92538348	9.108334306	11.36117304
FBgn0025388	6.670405591	5.862008973	6.139067346	5.387460988	4.526267323	3.254212802	5.942731507	7.123843428	6.62998946	9.056567886	9.625119231	7.165285267
FBgn0025390	125.3480384	126.6344246	115.7547036	82.60773515	77.19800378	83.07813859	67.91693151	73.57102018	67.97232437	78.84964263	73.38345937	88.82371647
FBgn0025391	6.739888982	8.943321382	6.213032013	10.77492198	8.046697462	7.976011769	4.923977535	5.926029046	4.181074434	6.828364676	7.816371993	8.520879777
FBgn0025394	73.16601132	76.65704041	70.71022148	69.60351897	60.22450132	59.02248709	74.99161188	76.5340347	75.25933981	74.75262382	74.93381415	69.00621577
FBgn0025454	235.2012805	294.8289897	294.9710913	425.6713429	342.1103718	283.8822109	425.2165887	300.0209812	282.8795503	409.1268604	445.1456149	280.3498551
FBgn0025455	142.2325025	146.7005322	144.0092063	130.4756357	122.3349474	126.2124102	112.8553012	116.3771236	112.7098208	120.5386059	117.1809818	118.5822436
FBgn0025456	116.4541643	105.2906996	132.6926123	90.59603937	111.396468	117.5345094	123.3258281	121.1683811	168.8556775	117.0884848	96.57418289	122.5199229
FBgn0025457	17.3013645	17.88664276	16.64205003	20.1874975	18.85944718	18.5043473	18.62055872	20.04763018	21.92077596	18.25689082	20.09001397	19.04287526
FBgn0025463	45.3031713	45.99422425	43.34329475	50.15911954	49.78894055	53.91783956	46.63629297	46.84084661	48.4407338	50.5298986	44.63729791	46.2838697
FBgn0025469	12.09011013	15.93263977	13.46156936	12.01341875	14.27031503	14.229205	12.56463233	14.81507261	15.64916431	13.36921926	10.78788531	15.68616504
FBgn0025519	23.62435313	24.95111511	20.71010671	18.26782749	20.55679742	16.65391257	23.65773114	24.39758767	27.6548209	24.07897017	23.70750844	19.68839646
FBgn0025525	176.2793644	195.0245293	191.5684871	121.5584588	157.099195	170.1761871	112.062937	132.7682678	110.4400947	186.2346618	148.575666	146.9851762
FBgn0025549	34.53324561	31.63981766	35.35511074	34.1825111	32.56397879	31.20215804	38.65605352	33.09750265	38.88399224	34.2137009	38.56507504	38.40851112
FBgn0025558	1.111734265	1.27761734	1.40532867	0.990797423	1.131566831	1.148545695	1.131948859	1.44998583	1.971077948	1.078162844	2.002541585	1.613802988
FBgn0025571	109.2278915	116.7141017	97.11560753	136.9158189	119.6946248	109.5584977	100.9132407	96.83383632	81.11284402	109.1819573	113.8864779	106.1236845
FBgn0025574	56.97638109	50.50346192	54.88178278	44.40010952	48.0915903	47.9836868	49.1831779	45.95824654	55.24991216	56.92699814	49.99894151	53.70736345
FBgn0025582	259.9373679	251.9160779	260.1337332	317.1171002	306.7174759	303.4074877	259.4992758	246.1823769	257.255537	243.0897825	245.6666338	249.8812547
FBgn0025583	1.806568181	0	0.443788001	0.681173228	1.320161302	0.893313318	6.848290594	0.126085724	1.971077948	0.431265137	1.614952891	0.193656359
FBgn0025592	148.9029081	201.412616	177.0714124	142.3032799	158.8594101	162.2639834	143.6443102	144.3681544	118.2646769	132.3983972	130.7465861	120.6479114
FBgn0025595	2.362435313	0.225461884	1.035505335	2.662768075	2.766052253	1.978050919	0.792364201	0.126085724	0.298648174	0.071877523	0.710579272	0.580969076
FBgn0025608	100.611951	99.12807481	102.7369222	97.65547101	94.04577659	96.54164645	98.64934302	100.0490223	111.037391	100.5566545	88.82240901	98.95839923
FBgn0025615	47.52663983	56.44062485	55.69539411	61.30559055	63.24201287	62.02146752	48.73039836	59.07116187	62.05909053	55.77695777	61.30361175	56.48310459
FBgn0025620	184.4784046	274.8380361	233.0626651	254.5110881	239.5149792	272.7157944	105.7240234	107.6772086	104.3476719	213.1887329	247.9275678	187.3302509
FBgn0025621	83.65800345	93.7169896	99.03868887	112.2078082	111.5850625	117.215469	113.1382884	92.79909314	85.95094444	91.42820913	104.455153	84.11141174
FBgn0025624	30.01682516	30.2118924	35.72493407	25.32725913	22.56847179	23.16233818	36.67514302	34.6735742	48.56019307	27.45721375	31.07169362	32.85702884
FBgn0025625	7.295756115	5.185623322	5.177526677	9.288725841	6.852265808	7.848395581	7.640654795	8.447743534	8.959445216	7.259629813	7.364185183	10.65109972
FBgn0025626	28.76612411	28.48335129	25.81366872	26.93730494	24.26582203	26.99082383	27.95913681	27.86494509	24.54887989	26.88219357	30.81330116	25.88539993
FBgn0025627	4.030036711	2.855850525	8.579901351	2.167369363	3.20610602	3.318020896	2.377092603	1.828243004	2.926752104	2.084448164	2.97151332	4.324992008
FBgn0025628	218.7337167	212.5354022	281.5834866	228.8742047	238.3834123	246.3630515	211.3348519	235.2759617	259.5252631	187.4565797	202.773485	299.8445952
FBgn0025629	18.06568181	16.90964127	20.19235404	25.07955977	23.00852556	25.58704576	16.86603799	17.39982996	17.26186445	18.90378852	20.02541585	20.59212613
FBgn0025630	10.42250874	11.49855606	13.23967536	14.05693844	10.68702007	10.40071935	9.395175526	10.52815799	11.1694417	10.92538348	10.78788531	13.10408026
FBgn0025631	84.28335397	91.91329453	102.7369222	70.03699284	89.01659068	78.42014771	149.8700289	133.2095678	148.7267906	119.3885655	137.5939863	121.2934326
FBgn0025632	11.81217657	14.1289447	13.60949869	10.09374875	9.744047708	11.03880029	11.65907324	12.10422954	11.76673805	12.21917889	13.04881936	12.91042391
FBgn0025633	96.79036446	85.37489991	82.32267417	80.13074159	73.67757364	74.08119731	94.46113225	96.95992205	107.0952351	99.98163436	97.67235085	107.3501748
FBgn0025634	22.16520191	23.67349777	23.00301138	20.86867072	22.25414767	22.01379248	23.54453626	21.05631597	21.80131669	21.99452201	27.19580669	21.36675156
FBgn0025635	11.39527622	12.62586548	14.0532867	11.64186972	10.62415524	13.20827549	9.678162741	12.6716153	14.21565308	11.64415871	12.72582878	11.87758999
FBgn0025637	277.169249	259.506628	271.3763626	213.6406944	211.6658622	220.0103086	279.4215757	322.968583	369.6667096	280.4660944	253.030819	291.646476
FBgn0025638	99.63918351	106.7186249	97.78128953	102.8571575	109.259064	103.8157692	99.95108421	113.7293234	126.8657443	96.45963574	101.5482378	99.73302467
FBgn0025639	121.5264519	133.9995128	132.3227889	115.6136743	121.7691639	122.2563084	101.0830331	111.7119518	99.27065299	128.0857458	111.6255438	100.5076501
FBgn0025640	56.90689769	63.27963532	61.61256746	70.34661704	64.24785005	71.65648973	57.2200148	61.15157632	61.52152382	60.16148667	64.4043213	70.03904969
FBgn0025641	6.739888982	6.31293274	7.396466682	16.2243078	8.738210526	13.01685121	12.28164512	6.241243357	7.645393251	6.325222016	10.27110039	8.13356706
FBgn0025643	1.459151223	1.728541107	1.331364003	1.238496779	2.640322605	1.212353789	4.697587763	1.702157279	1.851618678	1.150040366	3.875886939	2.259324183
FBgn0025674	47.17922288	48.85007477	46.00602276	54.12230924	42.99953956	46.32467635	48.61720348	48.8582182	49.39640796	46.1453697	50.06353962	45.9611091
FBgn0025676	16.05066345	14.27925263	14.4970747	13.62346457	10.37269595	9.315981746	13.01741187	17.08461565	15.35051614	17.03497293	16.73091195	18.97832314
FBgn0025678	191.287777	341.4244457	164.2015603	140.6932341	102.8468519	75.67639967	189.4316415	214.9761601	150.3992204	245.6773733	179.7765558	232.3876303
FBgn0025680	125.9733889	139.5609059	116.7902089	93.816131	79.0839485	79.95154197	116.024758	116.5032093	98.13578993	112.4164458	124.8681575	113.5471782
FBgn0025681	89.35564156	87.17859498	84.83747284	80.87383966	79.52400226	74.59166206	104.2524899	106.5424371	126.9254739	94.15955501	91.47093175	96.50541869
FBgn0025682	10.14457517	8.943321382	7.396466682	9.907974231	5.343510034	7.593163204	9.678162741	8.952086431	11.04998243	9.272200455	9.754315462	11.87758999
FBgn0025683	732.6328807	877.272189	925.8896992	627.7940172	788.6392161	842.1392266	453.0625306	607.1658058	601.1190444	575.8827135	462.4579099	680.3147877
FBgn0025684	29.18302446	34.94659195	24.48230472	31.14819399	27.47192806	23.86422721	23.82752347	27.23451647	23.3542872	27.45721375	28.16477842	26.98278596
FBgn0025686	2.501402096	4.358929749	3.47633934	3.591640659	2.07453919	3.700869461	6.338913608	3.089100247	3.046211373	2.515713302	2.325532163	3.163053857
FBgn0025687	15.70324649	20.96795517	15.53258003	12.44689263	12.51009996	14.229205	13.47019142	10.65424371	10.27349718	14.80676972	11.43386647	9.230953092
FBgn0025693	149.8061922	168.2697191	161.9086557	128.3082663	129.3129428	131.3170578	128.9855724	147.3942118	137.6768082	151.0865531	147.0899093	130.3952814
FBgn0025697	50.86184263	52.00654114	49.40839743	46.62940372	51.67488527	60.49007326	23.37474393	34.35835989	25.98239113	50.67365365	32.88044086	36.40739541
FBgn0025700	161.4099186	267.4729479	172.1897443	174.9995949	193.8122522	167.5600552	140.305061	173.8091711	140.9022084	183.1439284	150.3198151	168.0291671
FBgn0025702	11.60372639	10.0706308	11.31659402	13.25191553	13.07588338	13.71874024	12.96081443	11.34771519	11.94592695	11.06913853	14.14698733	18.33280195
FBgn0025709	184.200471	237.6368253	171.7459563	403.8118747	259.3802635	264.8673988	174.0937344	198.4589302	75.25933981	237.8427233	219.3752007	252.9797564
FBgn0025712	4.585903844	3.381928254	4.585809343	4.08703937	4.086213555	3.828485649	3.509041462	4.286914629	5.853504208	4.887671558	4.521868095	6.519764072
FBgn0025716	18.55206555	18.33756653	17.52962604	21.3021446	23.1342552	21.24809535	20.0354948	22.31717322	24.07104281	22.85705228	22.09255555	21.8186164
FBgn0025720	37.45154806	39.60613755	34.7633934	41.73734145	43.8796471	44.15520115	39.61821005	35.36704569	41.15371836	38.38259723	38.95266373	38.21485476
FBgn0025724	186.0070392	232.6766638	191.6424517	184.5979449	190.0403627	178.0245827	194.4122165	211.1305455	194.4796908	209.9542444	190.499843	221.9947391
FBgn0025725	246.1101729	309.784628	235.1336758	248.9378526	225.8104475	212.098105	228.8234618	254.1888204	218.7299225	255.8839815	242.5013261	250.8495365
FBgn0025726	81.08711796	78.16011964	72.33744415	99.51321618	89.95956304	100.5615564	52.40923215	50.93863265	43.06506667	61.23964951	64.08133072	65.1330886
FBgn0025739	2.64036888	2.780696564	3.180480673	2.972392269	2.263133661	1.659010448	3.452444019	2.521714488	3.703237356	2.300080733	3.488298245	3.356710215
FBgn0025740	31.47597638	29.61066071	29.14207873	36.1021811	33.44408633	34.45637084	41.99530265	34.6735742	36.19615867	36.44190411	47.0920263	41.24880438
FBgn0025741	222.0689195	219.9004904	207.9146784	216.9227108	212.0430511	206.8020331	214.3345164	226.7651753	231.7509829	246.1805159	229.9692917	240.1984368
FBgn0025742	51.55667654	50.50346192	48.1509981	50.0971947	46.64569935	49.38746487	53.08840147	54.09077576	56.5042345	50.24238851	50.51572643	48.34953753
FBgn0025743	23.13796939	21.94495667	22.18940005	23.59336364	20.11674366	20.35478203	20.94105388	21.49761601	21.80131669	24.22272522	21.70496686	20.26936553
FBgn0025777	74.69464594	85.07428407	64.8670128	79.88304224	79.33540779	76.56971298	55.97487106	68.77976265	60.32693112	79.42466281	72.99587068	68.23159034
FBgn0025781	10.42250874	12.55071152	8.949724685	8.483702935	10.05837183	7.337930828	10.18753973	10.90641516	12.90160111	13.58485183	12.4028382	7.165285267
FBgn0025790	49.19424123	48.47430497	46.67170476	47.74405083	45.38840287	47.91987871	44.4289927	50.49733261	45.39452243	49.81112337	48.25479239	49.31781932
FBgn0025800	191.2182936	193.8972199	201.1838937	181.5636278	183.502421	191.0414339	175.2256833	161.8310272	164.6148734	184.7252339	182.6188729	160.4765691
FBgn0025802	43.84402008	45.3178386	43.56518876	36.47373014	38.41040742	36.94488651	42.95745918	47.40823237	47.0669522	43.05463622	43.73292429	45.50924427
FBgn0025806	31.96236012	30.96343201	35.05925207	29.35237366	32.94116774	33.8182899	35.09041462	31.96273113	44.85695571	33.20741558	31.71767478	36.66560389
FBgn0025807	3.335202795	4.809853516	3.180480673	3.715490337	3.331835668	3.318020896	3.905223562	4.286914629	4.419992973	5.175181649	4.134279401	3.873127172
FBgn0025808	5.280737759	5.411085206	5.399420678	4.08703937	4.149078379	4.14752612	5.99932895	5.232557562	5.734044938	6.037711924	5.749232292	4.712304725
FBgn0025809	9.380257862	10.52155457	8.653866018	9.412575519	8.17242711	9.507406029	12.16845023	12.98682961	14.27538271	12.79419908	12.27364197	9.230953092
FBgn0025814	39.32759963	51.93138718	44.82258809	38.26955047	48.02872548	54.87496097	12.22504767	17.52591569	20.42753509	20.62884907	14.79296848	21.10854309
FBgn0025815	6.322988633	4.659545594	3.624268674	7.492905512	4.65199697	4.594182779	8.093434339	8.826000707	12.30430476	7.547139905	10.01270792	7.617150104
FBgn0025820	10.42250874	10.67186249	9.837300687	8.236003579	7.480914047	6.699849886	11.09309881	10.3390294	14.33511235	10.3503633	9.560521115	10.5865476
FBgn0025821	0.208450175	0.450923767	0.147929334	0.495398712	0.31432412	0.638080942	0.226389772	0.189128587	0.059729635	0.50314266	0.45218681	0.710073315
FBgn0025827	0.069483392	0.375769806	0.739646668	0.495398712	0.377188944	0.446656659	0.169792329	0.063042862	0.179188904	0	0.064598116	0.06455212
FBgn0025830	23.34641957	27.05542603	22.85508205	22.16909234	21.93982355	21.8223682	21.84661297	25.3432306	23.5334761	25.44464311	24.93487264	21.30219944
FBgn0025832	5.697638109	3.231620331	4.437880009	4.210889048	4.65199697	5.742728474	4.867380092	5.421686148	5.972963477	4.168896328	5.813830408	5.164169562
FBgn0025835	0.138966783	0.225461884	0.295858667	0	0.251459296	0.510464753	0.339584658	0.441300035	0.418107443	0.143755046	0.129196231	0.193656359
FBgn0025836	552.045546	626.6337284	579.5871292	491.9309206	525.4241984	523.4816044	481.6442393	528.9296138	486.5576049	553.6006814	495.467547	520.2255313
FBgn0025837	30.22527533	34.2702063	34.02374674	27.61847817	28.03771147	26.67178336	13.92297096	22.56934466	14.09619381	34.86059861	23.25532163	22.98055455
FBgn0025839	55.10032951	76.58188645	61.90842613	58.5189728	58.90434002	55.83208238	39.50501516	49.67777541	40.31750347	53.9800197	49.41755847	48.86595448
FBgn0025864	262.2303198	271.2306459	266.0509065	266.2148826	277.7996569	285.6050294	284.2323584	295.7340665	328.6921802	278.0941361	288.236792	291.2591633
FBgn0025865	210.6041598	207.5752408	224.6306931	183.1736736	198.3385195	178.917896	245.5763049	286.4667658	331.6189323	221.4546481	211.1066419	260.338698
FBgn0025866	37.72948162	31.94043351	41.93796609	31.89129206	34.19846422	32.09547136	79.29301754	62.79069074	77.34987703	41.18582062	57.29852858	68.87711153
FBgn0025874	14.0356451	14.95563828	13.46156936	12.57074231	11.75572207	11.86830551	12.73442466	15.63462982	12.42376403	17.96938073	14.72837037	14.71788325
FBgn0025878	0.069483392	0.225461884	0.295858667	0.061924839	0.062864824	0.191424282	0.735766758	1.197814382	1.314051965	0.646897706	1.227364197	0.451864837
FBgn0025879	20.15018355	12.7761734	15.31068603	16.47200716	17.16209693	16.46248829	50.25852932	81.01007791	104.7060498	52.32683667	65.11490057	64.29391105
FBgn0025885	112.9105113	78.83650529	94.15702086	116.7283214	123.6551087	122.5115408	168.6037825	132.8943535	181.6378193	96.81902335	138.3691637	181.3269037
FBgn0025936	127.0156398	118.5929508	114.0535162	103.1048568	107.5617137	110.8984676	121.0619304	123.2487956	128.538174	128.4451334	122.348831	121.3579847
FBgn0026015	40.50881728	45.46814652	38.83145008	50.15911954	38.78759636	40.83718026	42.61787453	45.39086078	35.30021415	42.83900365	42.89314879	43.24992008
FBgn0026056	25.91730506	25.62750077	24.26041072	20.9925204	22.69420144	19.46146872	29.43067032	24.39758767	31.41778789	26.73843852	26.4206293	18.5264583
FBgn0026059	114.7865629	96.87345597	101.7753815	90.96758841	109.5105233	114.7907614	124.5709719	106.8576514	106.6173981	97.82530867	100.3854717	102.1214531
FBgn0026060	3.682619753	2.855850525	2.366869338	3.839340014	3.771889435	2.935172331	4.075015891	3.656486007	4.897830051	3.234488531	3.55289636	3.485814454
FBgn0026061	361.8000199	486.7722066	444.5276476	434.5885197	451.8723544	471.4141996	162.7176484	227.3956039	132.8387077	328.9834223	210.0730721	224.5122717
FBgn0026076	80.11435048	69.96833787	68.49128147	66.75497638	64.87649829	70.44413594	79.68919964	81.38833509	86.13013334	76.04641923	69.18458185	84.3050681
FBgn0026077	15.28634615	11.57371002	13.31364003	18.20590265	16.72204316	16.3986802	15.45110192	12.6716153	12.42376403	9.128445409	13.75939863	20.01115705
FBgn0026079	45.3031713	54.11085206	49.33443277	60.50056765	56.89266565	58.958679	46.24011087	44.88651788	38.70480333	46.4328798	48.19019427	39.89320987
FBgn0026080	30.85062586	29.15973694	28.84622006	25.82265784	25.52311851	25.90608623	29.94004731	29.94535954	36.31561794	31.84174265	31.52388043	34.08351911
FBgn0026083	205.1149719	190.8910614	195.2667204	203.2992462	183.3138266	188.4891101	203.9205869	198.4589302	183.1310602	200.3945339	197.2826452	209.8589406
FBgn0026084	405.7135234	231.4742005	363.9801254	182.61635	170.4894025	177.0036532	610.6864092	619.0809067	985.5389738	400.7890677	419.8231536	598.2044917
FBgn0026085	0.764317307	0.676385651	1.109470002	1.362346457	0.628648239	1.212353789	1.528130959	1.44998583	1.25432233	1.581305504	1.291962313	1.678355108
FBgn0026086	52.94634438	45.46814652	47.18945743	56.10390408	56.38974706	59.91580041	56.59744293	54.91033297	55.07072326	52.47059172	60.91602305	57.12862578
FBgn0026088	54.33601221	59.52193726	50.8137261	52.14071439	58.65288072	55.13019335	42.0519001	43.37348919	43.78182229	53.40499952	47.80260558	47.63946421
FBgn0026089	16.81498076	20.96795517	17.23376737	19.32054975	21.56263461	18.37673112	18.8469485	19.29111583	18.45645714	21.56325687	17.69988369	17.94548923
FBgn0026090	26.82058915	23.97411362	25.14798672	25.07955977	24.39155168	26.67178336	29.20428055	30.63883102	39.18264041	28.96664173	31.20088986	30.27494406
FBgn0026143	8.754907338	10.14578476	10.65091202	13.74731425	13.64166679	16.78152876	11.9986579	11.41075806	12.60295294	12.14730137	12.01524951	12.32945483
FBgn0026144	0.90328409	1.503079224	1.035505335	4.582438082	1.44589095	2.041859013	1.697923288	2.395628763	2.209996487	1.365672935	2.51932651	1.484698749
FBgn0026147	54.12756203	50.95438569	49.33443277	64.46375734	59.40725861	62.72335655	50.99429608	45.26477505	39.24237005	49.23610319	52.32447367	43.9599934
FBgn0026148	2.570885488	2.329772797	1.997046004	2.662768075	1.508755774	2.61613186	3.056261918	2.458671625	2.269726121	2.946978439	3.100709551	2.388428422
FBgn0026149	10.49199213	9.920322877	8.949724685	10.27952326	10.56129042	9.507406029	8.772603654	11.47380092	12.48349367	12.57856651	10.85248343	8.972744614
FBgn0026150	210.5346765	258.3041646	227.2194565	211.101776	214.1175903	220.6483896	166.2266899	184.0221147	166.4664921	203.2696348	202.5150925	186.5556254
FBgn0026160	131.3236101	112.355172	133.2843296	148.0003651	157.3506543	179.0455122	109.5160521	93.8708218	85.83148517	112.3445683	132.0385484	118.6467957
FBgn0026169	0.138966783	0.150307922	0.073964667	0.619248389	0.251459296	0.191424282	0.452779543	0.189128587	0.059729635	0.215632569	0.258392463	0.129104239
FBgn0026176	0.486383741	0.150307922	0.221894	0.061924839	0.31432412	0.191424282	0.056597443	0.693471484	0.477837078	0.359387615	0.258392463	0.387312717
FBgn0026179	174.95918	129.0393514	160.2074683	145.6472212	165.1458925	167.3048229	185.0736384	183.5808147	182.4740342	163.0900995	170.8620159	196.044787
FBgn0026181	180.5178513	173.9062662	182.470833	160.9426564	168.6034578	166.6029338	225.4842126	236.032476	280.3709056	191.9848637	198.6392056	212.9574423
FBgn0026189	54.4054956	57.1170105	58.58001612	49.72564567	56.20115259	46.9627573	79.57600476	69.536277	84.63689247	70.87123758	66.14847042	71.3946442
FBgn0026192	49.33320801	48.92522873	50.96165544	46.44362921	48.02872548	43.58092831	61.97420001	56.42336166	67.25556875	48.66108301	53.81023033	61.32451355
FBgn0026196	86.5068225	91.76298661	94.60080886	220.0189528	171.6209693	196.0822733	99.49830467	76.34490611	78.00690301	80.79033575	103.6153775	96.37631445
FBgn0026197	1.042250874	0.676385651	0.591717335	1.73389549	2.137404013	1.339969977	4.754185206	3.215185972	6.211882016	1.581305504	3.229905782	4.195887769
FBgn0026199	72.05427706	67.26279526	73.29898482	72.88553544	91.59404846	89.65037228	62.31378466	60.77331915	67.97232437	70.94311511	77.96992558	70.03904969
FBgn0026206	84.63077093	76.20611665	93.49133886	116.9140959	115.1683574	126.9142993	93.72536549	81.64050654	72.51177661	86.46866005	100.0624811	96.95728353
FBgn0026207	15.07789597	15.93263977	15.1627567	19.07285039	18.922312	18.5043473	17.20562265	17.14765852	21.80131669	17.82562568	18.34586484	17.94548923
FBgn0026238	46.20645539	41.18437073	37.35215674	39.81767144	43.50245816	38.60389696	45.56094156	42.74306057	48.61992271	45.92973714	47.99639992	40.08686623
FBgn0026239	94.35844575	98.67715104	97.92921887	101.7425104	96.1831806	105.5385877	123.9484	109.8206659	85.11472955	92.43449446	110.591974	104.0580167
FBgn0026250	417.5951833	438.4482096	438.1666862	438.1182355	455.3927845	471.6056239	410.4446561	390.1092312	425.0958107	412.648859	419.3709668	422.6872787
FBgn0026252	337.9672166	337.6667476	361.8351501	496.3275841	465.199697	493.0451435	331.4346258	329.840255	303.1278965	336.0274196	328.0938294	358.7161282
FBgn0026255	0.90328409	1.653387146	0.517752668	1.362346457	1.194431655	2.105667107	1.528130959	1.954328728	2.030807582	1.509427981	1.873345354	1.742907227
FBgn0026257	2.64036888	2.55523468	2.366869338	1.919670007	1.885944718	1.914242825	2.660079818	2.458671625	3.285129913	2.084448164	1.937943469	3.292158096
FBgn0026259	196.6379981	218.6980271	201.8495757	244.6031138	215.8149405	229.3900985	200.8077275	193.5415869	200.0942765	209.2354692	204.5822322	226.5779395
FBgn0026261	34.18582865	39.00490586	30.25154873	40.80846886	40.42208178	38.79532124	32.26054247	34.6735742	35.53913269	33.92619081	36.88552403	35.31000938
FBgn0026262	161.2014684	154.967468	147.9293336	136.2965705	132.456184	131.9551387	154.9637987	153.1941551	153.5051614	154.6804293	157.8131965	152.9239712
FBgn0026263	7.08730594	6.087470856	5.399420678	3.777415176	3.897619083	3.318020896	6.169121279	8.06948636	9.019174851	7.762772474	6.782802143	4.841408964
FBgn0026268	2.431918705	0	0.369823334	0.866947745	0.817242711	0.701889036	0.509376986	0.252171449	0.298648174	0.071877523	0.581383041	0.516416956
FBgn0026309	9.241291079	8.342089692	8.431972017	9.660274875	8.235291934	7.465547016	11.65907324	11.91510095	12.78214184	10.3503633	11.11087589	9.618265809
FBgn0026313	55.51722986	60.4237848	61.83446146	61.36751539	56.95553048	61.63861895	63.16274631	64.99719092	70.77961721	62.31781236	66.0838723	65.90771404
FBgn0026314	1.181217657	1.352771301	2.662728005	5.26361131	6.789400984	9.635022217	3.848626119	0.819557208	0.776485252	0.790652752	0.581383041	1.226490271
FBgn0026315	107.7687403	126.7095786	113.4617989	97.22199714	105.9272283	108.9204167	123.2126333	154.0137123	159.9559619	157.9867953	120.7984763	134.2038565
FBgn0026316	73.16601132	79.88866074	75.29603082	70.34661704	74.49481635	70.06128738	77.82148403	80.19052071	87.20526677	77.77147978	67.63422708	75.7196362
FBgn0026317	70.73409262	68.69072053	64.2013308	68.11732284	58.65288072	58.70344662	71.14298576	71.80582003	65.16503154	69.86495226	72.99587068	66.48868311
FBgn0026319	11.74269318	12.62586548	7.470431349	21.98331782	13.64166679	11.67688123	9.338578083	8.447743534	6.749448729	16.74746284	11.36926835	8.585431897
FBgn0026323	75.04206289	78.2352736	73.74277282	59.75746958	63.11628322	54.74734478	66.33220311	74.26449166	76.33447324	65.55230089	60.14084566	59.90436692
FBgn0026324	10.35302534	12.25009567	10.50298269	9.041026486	7.795238167	8.550284616	10.92330649	11.72597237	14.03646417	11.06913853	9.754315462	9.618265809
FBgn0026326	27.51542306	31.33920182	26.33142139	31.82936722	30.36370996	25.33181338	24.45009535	29.63014523	27.59509127	29.61353944	27.97098407	24.59435754
FBgn0026361	0.694833916	0.225461884	0.591717335	0.495398712	0.188594472	0.510464753	0.622571872	0.756514346	1.015403791	0.718775229	0.581383041	1.097386032
FBgn0026369	118.4691826	116.4134859	126.7754389	97.40777166	104.984256	94.05313078	121.2883202	120.6640382	133.8541115	112.3445683	114.1448703	112.3852401
FBgn0026370	125.8344221	121.4488013	124.7044283	116.1709979	116.9285725	116.3221556	122.1372818	125.2661672	118.2049472	127.151338	125.12655	120.3251508
FBgn0026371	6.253505241	5.411085206	7.322502015	8.112153902	6.852265808	7.656971298	9.508370412	7.754272049	11.88619732	8.050282565	8.462353149	9.55371369
FBgn0026372	2200.747461	2702.987368	2464.05891	2965.580537	2944.022569	2853.625587	1746.540491	1804.664973	1688.915153	1960.315682	1891.109835	1770.793743
FBgn0026373	12.78494405	12.92648132	11.98227602	16.47200716	15.15042257	15.05871022	12.50803489	13.1759582	15.52970504	11.71603623	14.40537979	12.00669423
FBgn0026374	29.25250785	24.42503739	42.52968342	23.59336364	30.17511548	22.71568152	55.97487106	50.37124689	102.8544311	45.71410457	47.54421311	45.05737943
FBgn0026375	120.0673006	124.1543439	138.3878916	133.5099528	141.6973131	136.9321701	152.9262908	132.0117534	165.3316291	129.2357862	152.7745435	149.1153961
FBgn0026376	12.85442744	9.093629304	12.27813469	13.87116392	12.19577584	15.63298307	14.03616585	13.04987247	12.5432233	13.29734174	14.79296848	18.91377102
FBgn0026378	32.79616082	31.63981766	35.35511074	22.16909234	24.89447027	22.01379248	44.31579781	46.14737512	56.8626123	33.20741558	34.10780506	36.73015601
FBgn0026379	35.50601309	32.84228104	29.51190206	36.78335433	34.88997728	36.94488651	32.37373736	34.16923131	31.23859899	32.99178301	35.39976737	33.24434156
FBgn0026380	54.12756203	55.08785355	54.58592411	53.19343665	57.58417872	59.91580041	61.57801791	72.62537724	93.23795988	56.63948805	56.45875307	63.32562926
FBgn0026393	3.682619753	3.006158448	3.106516006	3.158166786	2.577457781	2.29709139	3.28265169	3.46735742	2.209996487	3.737631191	3.036111435	3.227605976
FBgn0026400	33.21306117	42.01106431	32.9882414	34.24443594	32.18678985	34.9668356	35.48659672	34.35835989	35.59886232	33.06366054	35.14137491	32.34061188
FBgn0026401	211.5074439	195.2499912	200.4442471	214.0122434	230.0223907	233.792857	216.4852192	196.4415586	204.0364324	209.0198366	233.7805805	235.2279236
FBgn0026402	5.697638109	8.116627808	6.065102679	8.483702935	6.977995456	7.465547016	6.678498266	6.745586254	6.450800555	6.68460963	6.847400258	5.938794996
FBgn0026403	19.17741607	22.62134232	20.93200071	20.86867072	19.92814918	23.16233818	9.451772969	17.14765852	12.12511586	20.62884907	18.86264977	16.5253426
FBgn0026404	33.69944491	24.04926758	57.17468745	22.35486686	20.17960848	13.65493215	42.61787453	47.02997519	77.40960667	29.32602935	37.40230896	52.41632106
FBgn0026409	1278.911305	1430.255035	1261.467393	1359.869463	1364.166679	1343.989887	840.1324428	918.4084164	751.3988054	988.8909601	925.6909972	943.6874354
FBgn0026415	234.4369632	110.6266309	145.414535	217.9754331	296.0304559	233.6652408	264.7062406	196.6306872	215.2656037	201.0414316	316.724561	259.4995205
FBgn0026417	1.181217657	0.901847534	1.62722267	1.795820329	1.571620598	2.105667107	2.773274703	2.458671625	4.240804069	1.653183027	1.873345354	2.904845379
FBgn0026418	422.5979875	402.5997701	360.0599981	370.8059356	298.4193192	319.1042789	294.5896904	370.3137725	254.3885145	392.2356425	327.8354369	447.733501
FBgn0026427	73.79136185	68.01433488	60.42913279	71.08971511	77.44946308	67.95562027	72.21833718	74.7057917	62.71611651	79.85592795	81.58742006	62.22824322
FBgn0026428	142.6494029	177.2130405	178.476741	152.8924274	146.6636342	150.5232941	88.17881608	99.60772226	67.13610948	109.0382022	112.4653193	84.49872446
FBgn0026430	31.19804281	23.44803589	30.9911954	37.34067788	24.39155168	28.20317762	33.27929644	35.55617428	36.25588831	29.68541696	32.36365594	32.01785129
FBgn0026431	8.268523597	6.989318391	7.026643348	10.52722262	8.801075349	9.124557464	11.88546301	10.90641516	13.14051965	11.50040366	12.4028382	10.78020396
FBgn0026432	10.63095891	13.00163529	10.94677069	8.050229063	9.869777356	8.741708899	13.30039909	14.56290117	13.55862709	14.87864724	14.8575666	10.78020396
FBgn0026433	6.392472024	7.59055008	5.325456011	7.802529707	6.600806512	5.806536568	8.206629225	9.456429329	7.287015442	8.553425226	9.818913578	6.132451355
FBgn0026438	1.32018444	1.052155457	1.035505335	1.857745168	0.817242711	1.467586166	1.018753973	1.386942968	1.911348313	1.653183027	1.48575666	1.484698749
FBgn0026439	70.0392587	100.781462	80.62148683	39.94152112	34.9528421	31.77643089	15.62089425	46.33650371	18.15780897	53.333122	43.86212052	40.79693954
FBgn0026441	33.90789509	34.2702063	29.65983139	27.92810236	29.04354865	27.50128858	28.75150101	33.16054551	29.08833213	34.86059861	29.77973131	26.27271265
FBgn0026479	166.273756	185.2545143	187.7223244	162.3050029	161.374003	157.6698007	139.7390866	162.9027559	174.1118854	161.1494064	145.2811621	176.5500469
FBgn0026533	159.3949003	163.3095577	145.3405703	172.2749019	164.6429739	167.6876714	161.9818817	154.3919695	156.3124542	179.0469096	170.2806328	159.4437352
FBgn0026562	28.76612411	14.88048432	14.64500403	26.44190623	24.45441651	24.62992434	18.67715617	17.39982996	22.21942414	16.24432018	20.92978947	26.40181689
FBgn0026563	12.09011013	8.717859498	20.78407138	15.4192849	17.97933964	28.52221809	15.11151726	10.27598654	11.52781951	8.337792657	16.66631384	20.65667825
FBgn0026565	95.74811358	143.318604	127.4411209	101.6805855	125.9811071	119.1297118	50.59811398	65.75370526	54.83180472	101.994205	72.09149706	74.17038534
FBgn0026566	27.51542306	31.79012558	28.55036139	37.2168282	36.46159788	36.37061367	29.03448822	31.5214311	30.16346556	30.83545733	29.84432943	28.98390167
FBgn0026570	57.74069839	74.32726762	73.22502015	41.92311596	62.23617569	75.61259157	36.56194813	50.87558979	56.14585669	54.41128484	37.01472026	49.96334051
FBgn0026573	34.88066257	38.85459794	34.9852874	29.84777237	30.61516925	26.2251267	35.14701206	39.59091746	38.28669589	37.87945457	35.39976737	32.46971612
FBgn0026575	77.61294838	73.95149781	83.8019675	83.28890838	80.96989322	88.50182659	69.67145224	70.3558342	67.25556875	70.2962174	70.47654417	84.88603718
FBgn0026576	45.23368791	36.97574891	36.83440407	51.02606729	44.57116016	47.15418158	38.71265096	37.13224583	36.01696977	42.19210595	46.38144703	40.53873106
FBgn0026577	93.87206201	96.0467624	89.49724685	87.37594775	86.94205149	87.41708899	96.15905554	91.97953594	86.24959261	95.02208528	96.70337912	80.81925365
FBgn0026582	7.851623247	8.492397614	7.544396015	5.387460988	5.217780386	5.359879909	13.80977607	12.48248671	12.78214184	10.49411834	10.65868908	9.295505212
[truncated: 8,325 more rows]
